# Supplementary material for: [4-(2-Aminoethyl)morpholine-κ2 N,N′]di­bromidocadmium(II): synthesis, crystal structure and Hirshfeld surface analysis
Source: Acta Crystallogr E Crystallogr Commun. 2024 Feb 8;80(Pt 3):271–6. doi: 10.1107/S2056989024000963 (PMC10915673; doi:10.1107/S2056989024000963)
Supplement: Supplementary file 1 [file e-80-00271-sup1.cif]

##############################################################################
#                                                                            #
# This CIF contains the data in a paper accepted for publication in          #
# Acta Crystallographica Section E. It conforms to the requirements of       #
# Notes for Authors for Acta Crystallographica Section E, and has been       #
# peer reviewed under the auspices of the IUCr Commission on Journals.       #
#                                                                            #
# Full details of the Crystallographic Information File format               #
# are given in the paper "The Crystallographic Information File (CIF):       #
# a New Standard Archive File for Crystallography" by S. R. Hall, F. H.      #
# Allen and I. D. Brown [Acta Cryst. (1991), A47, 655-685].                  #
#                                                                            #
# The current version of the core CIF dictionary is obtainable from          #
# ftp://ftp.iucr.org/pub/cif_core.dic.                                       #
#                                                                            #
# Software is freely available for graphical display of the structure(s)     #
# in this CIF. For information consult the CIF software page                 #
# http://www.iucr.org/resources/cif/software.                                #
#                                                                            #
# This file may be used for bona fide research purposes within the           #
# scientific community so long as proper attribution is given to the journal # 
# article from which it was obtained.                                        #
#                                                                            #
##############################################################################
data_I
_audit_creation_method     'SHELXL-2019/3'
_journal_date_recd_electronic     2023-11-06
_journal_date_accepted     2024-01-27
_journal_name_full     'Acta Crystallographica, Section E'
_journal_year     2024
_journal_volume     80
_journal_issue      1
_journal_page_first     0
_journal_page_last     0
_journal_paper_category     GM
_journal_paper_doi     10.1107/S2056989024000963
_journal_coeditor_code     JQ2033
_publ_contact_author_name     'Selvakumar S'
_publ_contact_author_address
;
PG and Research Department of Physics, Government Arts College for Men
(Autonomous), Chennai 600 035, Tamil Nadu,
India
;
_publ_contact_author_email     'drsskphy@gmail.com'
_publ_contact_author_fax     ?
_publ_contact_author_phone     ?
_publ_section_title
;
[4-(2-Aminoethyl)morpholine-\k^2^<i>N</i>,<i>N</i>']dibromidocadmium(II):
synthesis, crystal structure and Hirshfeld surface analysis
;
_publ_section_title_footnote     .
loop_
    _publ_author_name
    _publ_author_footnote
    _publ_author_address
    'B. Chidambaranathan' .
;
PG and Research Department of Physics,
Government Arts College for Men (Autonomous), Nandanam, Chennai 600 035,
Tamil Nadu,
India
;
    'S. Sivaraj' .
;
PG and Research Department of Physics,
Government Arts College for Men (Autonomous), Nandanam, Chennai 600 035,
Tamil Nadu,
India
;
    'P. Vijayamathubalan' .
;
PG and Research Department of Physics,
Government Arts College for Men (Autonomous), Nandanam, Chennai 600 035,
Tamil Nadu,
India
;
    'Abraham Rajasekar, S. ' .
;
Department of Physics, Sir Theagaraya College, Old Washermanpet,
Chennai 600 021, Tamil Nadu, India
;
    'S. Selvakumar' .
;
PG and Research Department of Physics,
Government Arts College for Men (Autonomous), Nandanam, Chennai 600 035,
Tamil Nadu,
India
;
_publ_section_synopsis
;
The title coordination compound was synthesized upon complexation of
4-(2-aminoethyl)morpholine and cadmium(II) bromide tetrahydrate at 303 K. It
crystallizes as a centrosymmetric dimer, with one cadmium atom, two bromine
atoms and one <i>N</i>,<i>N'</i>-bidentate 4-(2-aminoethyl)morpholine ligand
in the asymmetric unit.
;
_chemical_name_systematic
;
[4-(2-Aminoethyl)morpholine-\k^2^<i>N</i>,<i>N</i>']dibromidocadmium(II)
;
_chemical_name_common     ?
_chemical_formula_moiety     'C6 H14 Br2 Cd N2 O'
_chemical_formula_sum     'C6 H14 Br2 Cd N2 O'
_chemical_formula_iupac     '[Cd Br2 (C6 H14 N2 O)]'
_chemical_formula_weight     402.41
_chemical_melting_point     ?
_space_group_crystal_system     triclinic
_space_group_name_H-M_alt     'P -1'
_space_group_name_Hall     '-P 1'
loop_
    _space_group_symop_operation_xyz
    'x, y, z'
    '-x, -y, -z'
_cell_length_a     7.1291(2)
_cell_length_b     7.1662(2)
_cell_length_c     11.0151(3)
_cell_angle_alpha     77.7040(10)
_cell_angle_beta     80.0790(10)
_cell_angle_gamma     72.3710(10)
_cell_volume     520.49(3)
_cell_formula_units_Z     2
_cell_measurement_reflns_used     9891
_cell_measurement_theta_min     3.02
_cell_measurement_theta_max     25.66
_cell_measurement_temperature     299(2)
_exptl_crystal_description     block
_exptl_crystal_colour     brown
_exptl_crystal_size_max     0.340
_exptl_crystal_size_mid     0.247
_exptl_crystal_size_min     0.114
_exptl_crystal_density_diffrn     2.568
_exptl_crystal_density_meas     ?
_exptl_crystal_density_method     ?
_exptl_crystal_F_000     380
_exptl_absorpt_coefficient_mu     9.733
_exptl_absorpt_correction_type     multi-scan
_exptl_absorpt_process_details
;
(SADABS; Krause <i>et al.</i>,  2015)
;
_exptl_absorpt_correction_T_min     0.1397
_exptl_absorpt_correction_T_max     0.2594
_diffrn_ambient_temperature     299(2)
_diffrn_source     'fine focus sealed tube'
_diffrn_radiation_type     MoK\a
_diffrn_radiation_wavelength     0.71073
_diffrn_measurement_device_type     'Bruker D8 Venture Diffractometer'
_diffrn_measurement_method     '\f and \w scans'
_diffrn_detector_area_resol_mean     ?
_diffrn_reflns_number     13169
_diffrn_reflns_av_R_equivalents     0.0471
_diffrn_reflns_av_unetI/netI     0.0303
_diffrn_reflns_theta_min     3.378
_diffrn_reflns_theta_max     25.659
_diffrn_reflns_theta_full     25.242
_diffrn_measured_fraction_theta_max     0.997
_diffrn_measured_fraction_theta_full     0.997
_diffrn_reflns_limit_h_min     -8
_diffrn_reflns_limit_h_max     8
_diffrn_reflns_limit_k_min     -8
_diffrn_reflns_limit_k_max     8
_diffrn_reflns_limit_l_min     -13
_diffrn_reflns_limit_l_max     13
_refine_special_details     ?
_reflns_number_total     1969
_reflns_number_gt     1902
_reflns_threshold_expression     'I > 2\s(I)'
_refine_ls_structure_factor_coef     Fsqd
_refine_ls_matrix_type     full
_refine_ls_R_factor_all     0.0250
_refine_ls_R_factor_gt     0.0241
_refine_ls_wR_factor_gt     0.0583
_refine_ls_wR_factor_ref     0.0591
_refine_ls_goodness_of_fit_ref     1.075
_refine_ls_restrained_S_all     1.075
_refine_ls_number_reflns     1969
_refine_ls_number_parameters     116
_refine_ls_number_restraints     2
_refine_ls_hydrogen_treatment     mixed
_refine_ls_weighting_scheme     calc
_refine_ls_weighting_details
              'w=1/[\s^2^(Fo^2^)+(0.0374P)^2^+0.2615P] where P=(Fo^2^+2Fc^2^)/3'
_atom_sites_solution_hydrogens     mixed
_atom_sites_solution_primary     ?
_atom_sites_solution_secondary     ?
_refine_ls_shift/su_max     0.001
_refine_ls_shift/su_mean     0.000
_refine_diff_density_max     0.855
_refine_diff_density_min     -0.694
_refine_ls_extinction_method
;
<i>SHELXL2019/2</i> (Sheldrick, 2015b)
;
_refine_ls_extinction_coef     0.0211(13)
_refine_ls_extinction_expression
                                  'Fc^*^=kFc[1+0.001xFc^2^\l^3^/sin(2\q)]^-1/4^'
loop_
    _atom_type_symbol
    _atom_type_description
    _atom_type_scat_dispersion_real
    _atom_type_scat_dispersion_imag
    _atom_type_scat_source
    'C' 'C' 0.0033 0.0016
                         'International Tables Vol C Tables 4.2.6.8 and 6.1.1.4'
    'H' 'H' 0.0000 0.0000
                         'International Tables Vol C Tables 4.2.6.8 and 6.1.1.4'
    'N' 'N' 0.0061 0.0033
                         'International Tables Vol C Tables 4.2.6.8 and 6.1.1.4'
    'Br' 'Br' -0.2901 2.4595
                         'International Tables Vol C Tables 4.2.6.8 and 6.1.1.4'
    'O' 'O' 0.0106 0.0060
                         'International Tables Vol C Tables 4.2.6.8 and 6.1.1.4'
    'Cd' 'Cd' -0.8075 1.2024
                         'International Tables Vol C Tables 4.2.6.8 and 6.1.1.4'
_computing_data_collection
;
APEX4 (Bruker, 2016)
;
_computing_cell_refinement
;
APEX4/SAINT (Bruker, 2016)
;
_computing_data_reduction
;
SAINT/XPREP (Bruker, 2016)
;
_computing_structure_solution
;
<i>SHELXT2018/2</i> (Sheldrick, 2015a)
;
_computing_structure_refinement
;
<i>SHELXL2019/2</i> (Sheldrick, 2015b), WinGX (Farrugia, 2012)
;
_computing_molecular_graphics
;
ORTEP3 (Farrugia, 2012)
;
_computing_publication_material     ?
loop_
    _atom_site_type_symbol
    _atom_site_label
    _atom_site_fract_x
    _atom_site_fract_y
    _atom_site_fract_z
    _atom_site_U_iso_or_equiv
    _atom_site_adp_type
    _atom_site_calc_flag
    _atom_site_occupancy
    _atom_site_disorder_assembly
    _atom_site_disorder_group
    Cd Cd1 0.45454(3) 0.03786(3) 0.31347(2) 0.02454(11) Uani d 1 . .
    C C1 0.2885(5) 0.5709(4) 0.4110(3) 0.0293(6) Uani d 1 . .
    H H1A 0.194661 0.659545 0.462766 0.035 Uiso calc 1 . .
    H H1B 0.346397 0.448474 0.465409 0.035 Uiso calc 1 . .
    C C2 0.1801(4) 0.5262(4) 0.3191(3) 0.0260(6) Uani d 1 . .
    H H2A 0.083408 0.458664 0.364667 0.031 Uiso calc 1 . .
    H H2B 0.109445 0.649989 0.271196 0.031 Uiso calc 1 . .
    C C3 0.4770(5) 0.4955(4) 0.1747(3) 0.0289(6) Uani d 1 . .
    H H3A 0.420658 0.621541 0.123058 0.035 Uiso calc 1 . .
    H H3B 0.573036 0.411330 0.121325 0.035 Uiso calc 1 . .
    C C4 0.5793(4) 0.5301(4) 0.2727(3) 0.0308(6) Uani d 1 . .
    H H4A 0.636222 0.404231 0.324354 0.037 Uiso calc 1 . .
    H H4B 0.686152 0.587572 0.232689 0.037 Uiso calc 1 . .
    C C5 0.2097(5) 0.3872(4) 0.1317(3) 0.0315(6) Uani d 1 . .
    H H5A 0.304928 0.335536 0.064300 0.038 Uiso calc 1 . .
    H H5B 0.132830 0.519547 0.098435 0.038 Uiso calc 1 . .
    C C6 0.0730(5) 0.2558(5) 0.1773(3) 0.0336(7) Uani d 1 . .
    H H6A -0.019161 0.302997 0.247194 0.040 Uiso calc 1 . .
    H H6B -0.002850 0.261386 0.110827 0.040 Uiso calc 1 . .
    N N1 0.3180(3) 0.4002(3) 0.2323(2) 0.0230(5) Uani d 1 . .
    N N2 0.1879(4) 0.0509(4) 0.2164(3) 0.0301(5) Uani d 1 . .
    H H2C 0.110(5) -0.016(5) 0.266(3) 0.036 Uiso d 1 . .
    H H2D 0.245(5) -0.001(5) 0.150(2) 0.036 Uiso d 1 . .
    Br Br1 0.72268(5) -0.01885(5) 0.11392(3) 0.03420(12) Uani d 1 . .
    Br Br2 0.76499(4) -0.04293(4) 0.45383(3) 0.02768(11) Uani d 1 . .
    O O1 0.4421(3) 0.6610(3) 0.3494(2) 0.0302(5) Uani d 1 . .
loop_
    _atom_site_aniso_label
    _atom_site_aniso_U_11
    _atom_site_aniso_U_22
    _atom_site_aniso_U_33
    _atom_site_aniso_U_12
    _atom_site_aniso_U_13
    _atom_site_aniso_U_23
    Cd1 0.02513(15) 0.02516(15) 0.02109(14) -0.00408(9) -0.00275(9) -0.00328(9)
    C1 0.0317(15) 0.0277(14) 0.0294(15) -0.0084(12) -0.0008(12) -0.0089(12)
    C2 0.0225(14) 0.0252(14) 0.0291(15) -0.0048(11) -0.0007(11) -0.0066(11)
    C3 0.0334(15) 0.0216(14) 0.0291(15) -0.0100(12) 0.0058(12) -0.0033(11)
    C4 0.0225(14) 0.0224(14) 0.0459(19) -0.0050(11) 0.0005(12) -0.0074(12)
    C5 0.0458(18) 0.0260(14) 0.0236(15) -0.0084(13) -0.0157(13) 0.0007(11)
    C6 0.0313(16) 0.0300(15) 0.0412(18) -0.0040(13) -0.0134(13) -0.0087(13)
    N1 0.0271(12) 0.0213(11) 0.0210(12) -0.0079(9) -0.0013(9) -0.0039(9)
    N2 0.0330(14) 0.0256(13) 0.0320(14) -0.0100(10) -0.0012(11) -0.0051(10)
    Br1 0.03434(19) 0.0396(2) 0.02838(19) -0.01053(14) 0.00469(13) -0.01140(13)
    Br2 0.02187(17) 0.03721(19) 0.02266(17) -0.00738(12) -0.00125(11)
                                                                    -0.00454(12)
    O1 0.0294(11) 0.0236(10) 0.0397(12) -0.0069(8) -0.0044(9) -0.0098(8)
_geom_special_details
;
 All esds (except the esd in the dihedral angle between two l.s. planes)
 are estimated using the full covariance matrix.  The cell esds are taken
 into account individually in the estimation of esds in distances, angles
 and torsion angles; correlations between esds in cell parameters are only
 used when they are defined by crystal symmetry.  An approximate (isotropic)
 treatment of cell esds is used for estimating esds involving l.s. planes.
;
loop_
    _geom_bond_atom_site_label_1
    _geom_bond_atom_site_label_2
    _geom_bond_site_symmetry_2
    _geom_bond_distance
    _geom_bond_publ_flag
    Cd1 N2 . 2.306(3) ?
    Cd1 N1 . 2.504(2) ?
    Cd1 Br1 . 2.6670(3) ?
    Cd1 Br2 2_656 2.7647(3) ?
    Cd1 Br2 . 2.7651(3) ?
    C1 O1 . 1.436(4) ?
    C1 C2 . 1.511(4) ?
    C1 H1A . 0.9700 ?
    C1 H1B . 0.9700 ?
    C2 N1 . 1.484(3) ?
    C2 H2A . 0.9700 ?
    C2 H2B . 0.9700 ?
    C3 N1 . 1.481(3) ?
    C3 C4 . 1.501(4) ?
    C3 H3A . 0.9700 ?
    C3 H3B . 0.9700 ?
    C4 O1 . 1.431(3) ?
    C4 H4A . 0.9700 ?
    C4 H4B . 0.9700 ?
    C5 N1 . 1.488(4) ?
    C5 C6 . 1.508(4) ?
    C5 H5A . 0.9700 ?
    C5 H5B . 0.9700 ?
    C6 N2 . 1.462(4) ?
    C6 H6A . 0.9700 ?
    C6 H6B . 0.9700 ?
    N2 H2C . 0.886(18) ?
    N2 H2D . 0.868(18) ?
loop_
    _geom_angle_atom_site_label_1
    _geom_angle_atom_site_label_2
    _geom_angle_atom_site_label_3
    _geom_angle_site_symmetry_1
    _geom_angle_site_symmetry_3
    _geom_angle
    _geom_angle_publ_flag
    N2 Cd1 N1 . . 76.06(8) ?
    N2 Cd1 Br1 . . 95.75(7) ?
    N1 Cd1 Br1 . . 93.36(5) ?
    N2 Cd1 Br2 . 2_656 93.03(7) ?
    N1 Cd1 Br2 . 2_656 95.76(5) ?
    Br1 Cd1 Br2 . 2_656 168.635(14) ?
    N2 Cd1 Br2 . . 169.58(6) ?
    N1 Cd1 Br2 . . 113.54(5) ?
    Br1 Cd1 Br2 . . 87.915(11) ?
    Br2 Cd1 Br2 2_656 . 82.231(10) ?
    O1 C1 C2 . . 112.1(2) ?
    O1 C1 H1A . . 109.2 ?
    C2 C1 H1A . . 109.2 ?
    O1 C1 H1B . . 109.2 ?
    C2 C1 H1B . . 109.2 ?
    H1A C1 H1B . . 107.9 ?
    N1 C2 C1 . . 111.7(2) ?
    N1 C2 H2A . . 109.3 ?
    C1 C2 H2A . . 109.3 ?
    N1 C2 H2B . . 109.3 ?
    C1 C2 H2B . . 109.3 ?
    H2A C2 H2B . . 107.9 ?
    N1 C3 C4 . . 111.2(2) ?
    N1 C3 H3A . . 109.4 ?
    C4 C3 H3A . . 109.4 ?
    N1 C3 H3B . . 109.4 ?
    C4 C3 H3B . . 109.4 ?
    H3A C3 H3B . . 108.0 ?
    O1 C4 C3 . . 110.4(2) ?
    O1 C4 H4A . . 109.6 ?
    C3 C4 H4A . . 109.6 ?
    O1 C4 H4B . . 109.6 ?
    C3 C4 H4B . . 109.6 ?
    H4A C4 H4B . . 108.1 ?
    N1 C5 C6 . . 112.6(2) ?
    N1 C5 H5A . . 109.1 ?
    C6 C5 H5A . . 109.1 ?
    N1 C5 H5B . . 109.1 ?
    C6 C5 H5B . . 109.1 ?
    H5A C5 H5B . . 107.8 ?
    N2 C6 C5 . . 110.0(3) ?
    N2 C6 H6A . . 109.7 ?
    C5 C6 H6A . . 109.7 ?
    N2 C6 H6B . . 109.7 ?
    C5 C6 H6B . . 109.7 ?
    H6A C6 H6B . . 108.2 ?
    C3 N1 C2 . . 108.2(2) ?
    C3 N1 C5 . . 108.8(2) ?
    C2 N1 C5 . . 109.6(2) ?
    C3 N1 Cd1 . . 111.83(17) ?
    C2 N1 Cd1 . . 118.18(17) ?
    C5 N1 Cd1 . . 99.75(16) ?
    C6 N2 Cd1 . . 111.49(18) ?
    C6 N2 H2C . . 109(2) ?
    Cd1 N2 H2C . . 111(2) ?
    C6 N2 H2D . . 109(2) ?
    Cd1 N2 H2D . . 102(2) ?
    H2C N2 H2D . . 114(3) ?
    Cd1 Br2 Cd1 2_656 . 97.768(10) ?
    C4 O1 C1 . . 108.9(2) ?
loop_
    _geom_torsion_atom_site_label_1
    _geom_torsion_atom_site_label_2
    _geom_torsion_atom_site_label_3
    _geom_torsion_atom_site_label_4
    _geom_torsion_site_symmetry_1
    _geom_torsion_site_symmetry_2
    _geom_torsion_site_symmetry_3
    _geom_torsion_site_symmetry_4
    _geom_torsion
    _geom_torsion_publ_flag
    O1 C1 C2 N1 . . . . 55.6(3) ?
    N1 C3 C4 O1 . . . . -61.5(3) ?
    N1 C5 C6 N2 . . . . -64.4(3) ?
    C4 C3 N1 C2 . . . . 55.7(3) ?
    C4 C3 N1 C5 . . . . 174.7(2) ?
    C4 C3 N1 Cd1 . . . . -76.1(2) ?
    C1 C2 N1 C3 . . . . -52.6(3) ?
    C1 C2 N1 C5 . . . . -171.1(2) ?
    C1 C2 N1 Cd1 . . . . 75.7(3) ?
    C6 C5 N1 C3 . . . . 168.3(2) ?
    C6 C5 N1 C2 . . . . -73.6(3) ?
    C6 C5 N1 Cd1 . . . . 51.1(3) ?
    C5 C6 N2 Cd1 . . . . 37.3(3) ?
    C3 C4 O1 C1 . . . . 61.1(3) ?
    C2 C1 O1 C4 . . . . -58.5(3) ?
loop_
    _geom_hbond_atom_site_label_D
    _geom_hbond_atom_site_label_H
    _geom_hbond_atom_site_label_A
    _geom_hbond_site_symmetry_A
    _geom_hbond_distance_DH
    _geom_hbond_distance_HA
    _geom_hbond_distance_DA
    _geom_hbond_angle_DHA
    _geom_hbond_publ_flag
    C1 H1B O1 2_666 0.97 2.59 3.370(4) 137.5 yes
    C3 H3B Br1 . 0.97 2.96 3.720(3) 136.6 yes
    C4 H4B Br1 1_565 0.97 2.91 3.678(3) 136.5 yes
    N2 H2C Br2 1_455 0.886(18) 2.95(2) 3.761(3) 153(3) yes
    N2 H2D Br1 2_655 0.868(18) 2.86(2) 3.628(3) 149(3) yes
_shelx_space_group_comment
;
The symmetry employed for this shelxl refinement is uniquely defined
by the following loop, which should always be used as a source of
symmetry information in preference to the above space-group names.
They are only intended as comments.
;
_shelx_estimated_absorpt_T_min     0.137
_shelx_estimated_absorpt_T_max     0.403
_shelx_hkl_file
;
  -1   0   0    0.10    0.30
  -1   0   0    0.30    0.50
  -1   0   0    0.10    0.20
  -1   0   0    0.30    0.30
   1   0   0    0.00    0.10
  -2   0   0  682.13   39.40
  -2   0   0  770.92   40.50
  -2   0   0  604.34   39.50
  -2   0   0  626.24   39.20
  -2   0   0  605.74   39.60
   2   0   0  652.63   39.60
   2   0   0  738.13   39.40
   2   0   0  765.22   39.10
   2   0   0  731.03   40.30
  -3   0   0  617.24   35.10
  -3   0   0  642.14   33.90
  -3   0   0  571.34   34.20
  -3   0   0  558.94   33.60
  -3   0   0  600.64   34.20
   3   0   0  567.64   33.40
   3   0   0  529.45   34.10
   3   0   0  592.14   33.80
  -4   0   0 2193.28  123.99
  -4   0   0 2164.08  124.79
  -4   0   0 2254.67  125.89
  -4   0   0 2142.79  124.79
   4   0   0 2247.88  124.39
   4   0   0 2152.38  125.59
   4   0   0 2074.29  124.69
  -5   0   0   34.80    4.50
  -5   0   0   32.60    4.20
  -5   0   0   45.30    3.70
  -5   0   0   42.50    5.50
  -5   0   0   41.40    3.10
   5   0   0   34.50    3.60
   5   0   0   30.90    4.10
   5   0   0   32.10    4.30
   5   0   0   30.80    4.90
  -6   0   0  470.75   25.70
  -6   0   0  439.66   26.30
  -6   0   0  425.26   26.40
  -6   0   0  414.66   27.70
   6   0   0  409.06   26.30
   6   0   0  405.76   25.60
  -7   0   0   59.19    7.10
  -7   0   0   62.19    6.50
  -7   0   0   73.79    5.90
  -7   0   0   70.59    5.40
  -7   0   0   67.49    8.20
   7   0   0   49.40    7.50
   7   0   0   42.50    7.40
   7   0   0   56.99    6.40
  -8   0   0   11.00    4.80
  -8   0   0   17.90    2.90
  -8   0   0   13.20    3.50
  -8   0   0   21.70    6.30
  -8   0   0   11.80    4.70
   8   0   0   13.60    5.80
   8   0   0   24.70    5.20
   8   0   0   19.20    5.00
   8   0   0   14.60    3.40
   7  -1   0   27.50    5.30
   7  -1   0   26.50    3.90
   7  -1   0   27.10    6.70
   7  -1   0   26.30    4.50
  -7   1   0   34.60    6.90
  -7   1   0   35.00    5.00
  -7   1   0   22.30    4.90
  -7   1   0   28.50    4.70
   6  -1   0  404.46   24.60
   6  -1   0  386.56   25.00
   6  -1   0  389.36   26.80
   6  -1   0  395.16   25.30
  -6   1   0  397.86   25.20
  -6   1   0  446.96   24.70
  -6   1   0  433.46   27.20
   5  -1   0   15.20    1.60
   5  -1   0   12.80    2.40
   5  -1   0    9.30    4.40
   5  -1   0    8.30    3.20
   5  -1   0   10.00    2.80
  -5   1   0   12.10    2.30
  -5   1   0   11.10    5.30
  -5   1   0   11.00    3.10
  -5   1   0   12.20    2.90
   4  -1   0 1518.65   87.09
   4  -1   0 1477.15   86.29
   4  -1   0 1589.54   86.89
   4  -1   0 1448.96   88.59
   4  -1   0 1470.25   87.09
  -4   1   0 1588.74   87.19
  -4   1   0 1456.65   86.69
  -4   1   0 1505.35   88.69
  -4   1   0 1559.54   87.09
   3  -1   0  460.25   27.20
   3  -1   0  452.95   27.60
   3  -1   0  467.75   29.40
   3  -1   0  469.45   27.70
   3  -1   0  482.45   27.80
  -3   1   0  491.45   27.80
  -3   1   0  491.05   27.60
   2  -1   0  413.86   26.20
   2  -1   0  447.16   25.80
   2  -1   0  461.15   26.10
   2  -1   0  447.06   26.10
  -2   1   0  432.46   26.10
  -2   1   0  461.45   26.20
  -2   1   0  491.35   26.60
  -1   1   0   61.19    3.60
  -1   1   0   55.49    3.70
  -1   1   0   52.79    4.80
   0  -1   0    0.00    0.20
  -1  -1   0 2173.48  149.09
   1   1   0 2313.77  131.89
  -2  -1   0  651.23   36.50
   2   1   0  563.44   36.40
   2   1   0  679.53   36.70
  -3  -1   0  134.19    9.50
  -3  -1   0  155.28   10.10
  -3  -1   0  154.88    9.00
  -3  -1   0  129.99    9.60
  -3  -1   0  158.98    9.30
   3   1   0  161.88    9.80
  -4  -1   0 2117.89  115.99
  -4  -1   0 1971.60  115.89
  -4  -1   0 2007.90  116.49
  -4  -1   0 2004.80  115.09
  -4  -1   0 2017.70  115.09
   4   1   0 2047.40  116.29
   4   1   0 1960.90  115.89
  -5  -1   0  230.08   15.80
  -5  -1   0  223.38   14.90
  -5  -1   0  232.98   15.10
  -5  -1   0  225.68   13.80
  -5  -1   0  255.77   14.30
  -5  -1   0  240.88   13.90
   5   1   0  222.28   14.30
   5   1   0  231.08   15.00
   5   1   0  222.78   15.10
   5   1   0  223.88   15.30
  -6  -1   0  401.16   26.50
  -6  -1   0  413.66   24.10
  -6  -1   0  443.86   25.60
  -6  -1   0  405.36   25.40
   6   1   0  436.16   25.60
   6   1   0  366.06   25.90
  -7  -1   0   27.30    6.10
  -7  -1   0   29.20    4.90
  -7  -1   0   34.70    3.40
  -7  -1   0   35.30    4.20
  -7  -1   0   38.00    5.60
  -7  -1   0   33.80    4.10
   7   1   0   23.50    4.90
   7   1   0   22.70    5.40
   7   1   0   30.50    5.70
  -8  -1   0   48.80    6.70
  -8  -1   0   45.70    4.90
  -8  -1   0   59.29    6.80
  -8  -1   0   54.39    8.10
  -8  -1   0   49.50    4.10
  -8  -1   0   49.90    5.40
   8   1   0   42.40    7.40
   8   1   0   40.30    6.60
   8   1   0   43.30    6.30
   7  -2   0   60.79    6.30
   7  -2   0   73.19    6.80
   7  -2   0   57.09    7.70
  -7   2   0   62.19    8.50
  -7   2   0   75.09    9.10
  -7   2   0   64.29    6.50
  -7   2   0   62.89    6.70
   6  -2   0  373.66   24.20
   6  -2   0  418.16   26.70
   6  -2   0  378.06   22.40
   6  -2   0  386.16   23.60
   6  -2   0  393.06   24.00
  -6   2   0  391.66   24.20
  -6   2   0  375.96   25.00
  -6   2   0  382.76   24.10
   5  -2   0  213.38   14.70
   5  -2   0  235.98   14.30
   5  -2   0  221.98   14.50
   5  -2   0  234.28   22.80
   5  -2   0  207.78   13.20
  -5   2   0  222.28   14.20
  -5   2   0  230.08   14.60
  -5   2   0  246.68   14.90
   4  -2   0  443.46   24.80
   4  -2   0  415.96   24.00
   4  -2   0  393.56   24.80
   4  -2   0  425.36   25.00
  -4   2   0  396.06   24.90
  -4   2   0  416.96   24.70
  -4   2   0  414.26   27.00
   3  -2   0  364.26   20.80
   3  -2   0  360.46   20.80
   3  -2   0  362.56   20.20
   3  -2   0  325.27   23.00
   3  -2   0  360.16   20.70
  -3   2   0  343.97   20.70
  -3   2   0  314.47   22.40
  -3   2   0  334.67   20.70
  -3   2   0  362.16   20.80
   2  -2   0  772.62   46.10
   2  -2   0  851.41   46.10
  -2   2   0  790.12   46.20
  -2   2   0  873.21   46.10
  -2   2   0  730.73   47.50
  -2   2   0  773.02   46.00
   1  -2   0  259.17   16.20
   1  -2   0  287.27   16.20
  -1   2   0  257.97   16.20
  -1   2   0  317.77   17.50
  -1   2   0  264.17   16.10
   0  -2   0 9999.00  595.54
  -1  -2   0 5115.39  299.27
  -1  -2   0 4617.44  276.07
   1   2   0 4708.73  299.47
   1   2   0 4713.53  275.77
  -2  -2   0  485.25   25.70
  -2  -2   0  441.76   25.50
  -2  -2   0  457.05   25.50
   2   2   0  438.96   25.10
   2   2   0  465.15   25.60
   2   2   0  395.86   25.40
   2   2   0  385.76   25.40
  -3  -2   0  371.56   23.00
  -3  -2   0  369.06   23.20
  -3  -2   0  435.06   23.10
   3   2   0  402.26   23.10
   3   2   0  353.66   22.30
   3   2   0  406.76   23.20
   3   2   0  337.57   23.40
   3   2   0  437.86   22.50
   4   2   0 2765.42  158.28
  -5  -2   0  854.71   52.09
  -5  -2   0  921.71   51.39
  -5  -2   0  861.71   52.09
  -5  -2   0  983.10   52.99
  -5  -2   0  946.01   51.69
   5   2   0  832.82   52.09
   5   2   0  828.22   52.29
   5   2   0  887.01   52.19
  -6  -2   0   81.49    7.10
  -6  -2   0   80.99    7.20
  -6  -2   0   80.09    5.70
  -6  -2   0   87.79    6.10
  -6  -2   0   75.69    7.70
   6   2   0   69.79    7.20
   6   2   0   70.19    6.90
   6   2   0   67.19    7.00
  -7  -2   0   67.29    8.30
  -7  -2   0   78.19    7.00
  -7  -2   0   82.29    7.40
  -7  -2   0   73.49    6.00
  -7  -2   0   68.19    5.40
   7   2   0   57.79    7.60
   7   2   0   63.29    7.50
   7   2   0   78.39   10.00
  -8  -2   0   20.50    3.10
  -8  -2   0   31.60    7.10
  -8  -2   0   33.60    5.70
  -8  -2   0   21.50    3.60
  -8  -2   0   17.60    5.10
   8   2   0   21.50    5.50
   8   2   0   19.30    5.80
   6  -3   0  340.67   21.70
   6  -3   0  335.57   21.30
   6  -3   0  326.27   21.50
   6  -3   0  325.07   19.80
  -6   3   0  343.27   21.90
  -6   3   0  317.07   21.70
  -6   3   0  391.56   25.10
  -6   3   0  365.46   21.40
   5  -3   0  227.48   15.70
   5  -3   0  231.58   14.10
   5  -3   0  245.38   15.40
   5  -3   0  229.58   15.20
  -5   3   0  241.38   15.30
  -5   3   0  262.47   15.60
   4  -3   0   88.69    7.00
   4  -3   0   84.49    8.20
   4  -3   0   91.99    7.00
   4  -3   0   94.79    5.80
  -4   3   0   94.59    9.30
  -4   3   0   90.29    6.70
  -4   3   0   91.09    6.90
  -4   3   0   87.69    6.70
   3  -3   0  216.88   12.80
   3  -3   0  202.78   12.60
   3  -3   0  218.48   12.70
  -3   3   0  182.28   12.60
  -3   3   0  200.88   12.60
  -3   3   0  201.38   12.60
  -3   3   0  188.48   14.60
   2  -3   0  599.44   36.10
   2  -3   0  651.73   36.30
   2  -3   0  614.54   36.20
  -2   3   0  595.44   36.10
  -2   3   0  659.43   36.30
  -2   3   0  578.54   37.80
  -2   3   0  653.33   36.20
   1  -3   0   71.29    5.10
   1  -3   0   73.09    4.90
   1  -3   0   75.79    4.90
  -1   3   0   72.09    4.90
  -1   3   0   74.29    5.10
  -1   3   0   62.19    4.30
  -1   3   0   76.59    4.90
   0  -3   0 4621.04  276.07
   0  -3   0 4878.81  308.47
   0   3   0 4991.40  308.47
   0   3   0 4564.54  275.87
  -1  -3   0 4698.93  281.07
  -1  -3   0 4082.79  246.98
   1   3   0 4377.36  277.97
   1   3   0 3976.00  246.98
  -2  -3   0   22.00    2.20
  -2  -3   0   21.50    1.80
  -2  -3   0   26.10    2.40
   2   3   0   25.40    2.30
   2   3   0   24.00    2.50
   2   3   0   21.90    1.90
   2   3   0   25.90    2.60
  -3  -3   0    7.00    1.60
  -3  -3   0    8.40    1.80
   3   3   0    4.90    1.60
   3   3   0    6.30    1.60
   3   3   0    5.80    1.10
   3   3   0    4.10    1.80
  -4  -3   0 2883.41  158.78
  -4  -3   0 2525.05  158.68
  -4  -3   0 2897.51  158.38
  -5  -3   0 1066.29   61.89
  -5  -3   0  999.10   62.29
  -5  -3   0 1096.69   62.39
   5   3   0  965.00   62.29
   5   3   0 1145.29   62.49
   5   3   0 1160.98   61.59
   5   3   0 1062.59   62.49
  -6  -3   0   81.19    7.20
  -6  -3   0   86.39    7.10
  -6  -3   0   75.29    6.10
  -6  -3   0   72.49    7.60
  -6  -3   0   81.49    6.10
   6   3   0   73.89    5.70
   6   3   0   80.09    7.20
   6   3   0   76.99    7.10
   6   3   0   76.39    7.20
  -7  -3   0   36.10    5.40
  -7  -3   0   47.80    5.40
  -7  -3   0   36.80    4.10
  -7  -3   0   36.20    4.40
  -7  -3   0   39.90    6.60
   7   3   0   31.30    5.40
   7   3   0   29.80    5.30
   7   3   0   39.50    5.90
  -8  -3   0   76.29    9.50
  -8  -3   0   77.29    8.30
  -8  -3   0   92.79    8.40
  -8  -3   0   59.29    6.20
  -8  -3   0   80.09    6.30
   8   3   0   71.99    8.50
   8   3   0   74.39   11.40
   8   3   0   76.39    8.80
   6  -4   0  193.68   14.10
   6  -4   0  218.48   14.70
   6  -4   0  183.78   12.30
   6  -4   0  217.78   14.50
  -6   4   0  216.18   15.00
  -6   4   0  204.68   14.90
  -6   4   0  222.58   14.30
  -6   4   0  224.58   17.40
   5  -4   0  269.87   17.60
   5  -4   0  258.87   18.00
   5  -4   0  270.07   16.40
   5  -4   0  283.67   17.70
  -5   4   0  282.77   20.60
  -5   4   0  299.47   18.10
  -5   4   0  284.17   17.70
   4  -4   0    8.50    1.80
   4  -4   0   10.20    2.80
   4  -4   0   10.40    3.20
   4  -4   0    4.50    3.20
  -4   4   0    6.40    2.70
  -4   4   0    9.80    3.00
  -4   4   0    6.50    3.30
  -4   4   0   10.10    1.70
   3  -4   0  239.88   14.00
   3  -4   0  210.78   13.80
   3  -4   0  234.08   13.80
  -3   4   0  190.28   15.80
  -3   4   0  218.18   13.90
  -3   4   0  234.48   14.00
  -3   4   0  203.68   13.80
   2  -4   0  120.49    8.00
   2  -4   0  118.99    8.10
   2  -4   0  113.89    8.10
  -2   4   0  124.09    7.30
  -2   4   0  110.39    7.90
  -2   4   0  131.09    8.10
  -2   4   0  113.29   10.00
   1  -4   0  310.57   18.90
   1  -4   0  319.37   19.00
   1  -4   0  318.27   18.90
  -1   4   0  342.67   18.60
  -1   4   0  305.87   18.90
  -1   4   0  326.57   18.90
  -1   4   0  292.67   19.00
   0  -4   0 1993.10  114.69
   0  -4   0 2023.80  114.59
   0   4   0 1998.10  114.59
  -1  -4   0 2643.64  164.28
  -1  -4   0 2745.73  203.88
   1   4   0 2935.71  204.78
   1   4   0 2717.93  164.78
  -2  -4   0    2.60    1.00
  -2  -4   0    3.10    1.30
  -2  -4   0    4.40    1.60
  -2  -4   0    3.80    1.50
   2   4   0    4.20    1.70
   2   4   0    3.80    1.60
  -3  -4   0   19.20    2.80
  -3  -4   0   18.20    2.40
  -3  -4   0   16.50    1.70
   3   4   0   15.80    1.80
   3   4   0   21.30    2.60
   3   4   0   16.20    2.40
   3   4   0   13.50    2.50
  -4  -4   0 1729.23   99.19
  -4  -4   0 1846.42   99.19
   4   4   0 1816.02   99.19
   4   4   0 1790.42   98.59
   4   4   0 1552.64   99.29
   4   4   0 1620.14   99.09
  -5  -4   0 1428.86   76.59
  -5  -4   0 1301.37   76.49
   5   4   0 1219.08   76.39
   5   4   0 1373.46   76.79
   5   4   0 1191.58   75.29
   5   4   0 1338.47   75.69
   5   4   0 1400.76   76.59
  -6  -4   0    7.10    3.20
  -6  -4   0    6.30    2.20
  -6  -4   0    2.50    3.10
  -6  -4   0    9.00    3.70
   6   4   0    8.90    3.20
   6   4   0    4.30    2.10
   6   4   0    4.80    3.40
   6   4   0    1.40    3.20
  -7  -4   0   19.20    4.70
  -7  -4   0   24.50    4.60
  -7  -4   0   24.60    4.70
  -7  -4   0   25.70    5.40
  -7  -4   0   25.70    3.50
   7   4   0   29.90    5.20
   7   4   0   15.20    4.60
   7   4   0   18.30    4.60
  -8  -4   0   70.69    8.60
  -8  -4   0   64.99    8.00
  -8  -4   0   90.59    8.20
  -8  -4   0   77.19    6.30
  -8  -4   0   53.69    6.00
   8   4   0   67.49    8.40
   8   4   0   73.39    8.10
   8   4   0   71.99    8.40
   5  -5   0  305.97   19.00
   5  -5   0  296.97   19.20
   5  -5   0  266.17   17.40
   5  -5   0  282.77   18.70
  -5   5   0  282.17   17.80
  -5   5   0  305.07   19.30
  -5   5   0  301.17   18.90
  -5   5   0  302.77   22.00
  -5   5   0  300.97   18.80
   4  -5   0   38.80    4.60
   4  -5   0   29.40    4.50
   4  -5   0   23.20    4.00
   4  -5   0   30.90    3.10
  -4   5   0   32.10    4.70
  -4   5   0   30.30    4.80
  -4   5   0   28.20    3.40
  -4   5   0   31.10    6.60
  -4   5   0   28.80    4.20
   3  -5   0   14.10    3.10
   3  -5   0   20.40    3.70
  -3   5   0   20.60    3.70
  -3   5   0   15.90    3.30
  -3   5   0   15.20    3.20
  -3   5   0   14.70    2.10
   2  -5   0  436.56   26.60
   2  -5   0  491.85   26.60
  -2   5   0  436.26   25.70
  -2   5   0  431.26   28.00
  -2   5   0  429.16   26.60
  -2   5   0  467.25   26.60
  -2   5   0  422.76   28.80
   1  -5   0  437.56   24.70
   1  -5   0  376.36   24.80
   1  -5   0  428.76   24.70
  -1   5   0  424.76   24.80
  -1   5   0  406.56   24.70
   0  -5   0  642.24   35.50
   0  -5   0  607.54   35.60
   0  -5   0  621.54   35.50
   0   5   0  618.64   35.60
   0   5   0  548.95   35.40
  -1  -5   0 1675.23   90.89
  -1  -5   0 1483.95   90.59
  -1  -5   0 1669.43   90.99
  -1  -5   0 1602.04   90.89
   1   5   0 1569.04   90.89
   1   5   0 1509.35   90.89
  -2  -5   0    3.70    1.70
  -2  -5   0    6.40    2.10
  -2  -5   0    5.80    2.00
  -2  -5   0    3.30    1.30
  -2  -5   0    3.40    0.80
   2   5   0    3.90    2.00
   2   5   0    7.40    2.20
  -3  -5   0   25.30    2.80
  -3  -5   0   22.80    2.20
  -3  -5   0   26.80    3.40
  -3  -5   0   23.60    3.10
   3   5   0   21.90    3.40
   3   5   0   24.50    3.10
   3   5   0   21.20    3.00
  -4  -5   0 1299.77   72.39
  -4  -5   0 1309.57   72.49
   4   5   0 1204.78   71.89
   4   5   0 1219.68   72.39
   4   5   0 1217.88   72.69
   4   5   0 1274.37   72.49
  -5  -5   0 1947.81  104.69
  -5  -5   0 1752.32  104.39
   5   5   0 1741.63  103.69
   5   5   0 1850.71  103.49
   5   5   0 1722.43  104.39
   5   5   0 1974.40  104.59
   5   5   0 1702.23  104.69
  -6  -5   0   34.90    3.70
  -6  -5   0   37.10    4.70
  -6  -5   0   33.40    4.90
   6   5   0   27.00    6.50
   6   5   0   31.20    7.50
   6   5   0   29.70    4.80
   6   5   0   32.80    3.70
  -7  -5   0   14.90    4.90
  -7  -5   0   23.60    4.20
  -7  -5   0   22.90    3.20
  -7  -5   0   33.70    5.00
   7   5   0   21.30    4.70
   7   5   0   16.90    4.40
   7   5   0    9.40    4.90
  -8  -5   0   74.39    6.70
  -8  -5   0   88.89    8.00
  -8  -5   0   95.19    7.40
   8   5   0   84.29    8.70
   8   5   0   82.59    8.20
   8   5   0   64.89    9.10
   4  -6   0   66.09    6.50
   4  -6   0   46.30    5.80
   4  -6   0   55.89    6.40
  -4   6   0   69.49    8.90
  -4   6   0   53.79    7.00
  -4   6   0   51.39    6.40
  -4   6   0   51.69    4.50
  -4   6   0   60.79    6.20
   3  -6   0   44.20    5.30
   3  -6   0   45.50    5.40
   3  -6   0   35.40    4.80
  -3   6   0   41.10    3.50
  -3   6   0   45.30    5.10
  -3   6   0   43.40    5.10
  -3   6   0   37.00    7.30
  -3   6   0   43.50    5.30
   2  -6   0   56.19    5.50
   2  -6   0   51.19    5.30
  -2   6   0   51.19    5.70
  -2   6   0   54.19    3.70
  -2   6   0   57.39    5.80
   1  -6   0  354.16   21.80
   1  -6   0  344.97   21.90
  -1   6   0  377.56   21.80
  -1   6   0  351.66   24.20
  -1   6   0  361.26   21.90
   0  -6   0  125.59    8.10
   0  -6   0  111.99    8.30
   0  -6   0  106.09    8.20
   0   6   0  122.69    8.30
   0   6   0  114.89    8.40
  -1  -6   0 1458.55   81.69
  -1  -6   0 1406.76   81.49
  -1  -6   0 1446.96   81.59
  -1  -6   0 1313.37   81.19
   1   6   0 1446.36   81.59
   1   6   0 1427.86   81.59
  -2  -6   0   49.70    3.80
  -2  -6   0   47.60    4.70
  -2  -6   0   49.50    4.50
  -2  -6   0   49.60    4.60
   2   6   0   43.30    4.50
   2   6   0   47.60    4.80
  -3  -6   0   60.99    4.20
  -3  -6   0   65.69    5.30
  -3  -6   0   60.69    4.90
  -3  -6   0   61.89    3.90
  -3  -6   0   56.19    6.00
   3   6   0   56.69    5.30
   3   6   0   54.39    5.60
   3   6   0   53.59    5.10
  -4  -6   0  543.35   30.90
  -4  -6   0  518.45   31.30
  -4  -6   0  538.45   31.40
   4   6   0  523.35   31.40
   4   6   0  514.75   31.70
   4   6   0  518.45   31.40
  -5  -6   0  881.51   51.59
  -5  -6   0  905.31   50.99
  -5  -6   0  971.60   51.69
   5   6   0  795.92   50.79
   5   6   0  950.00   51.69
   5   6   0  767.42   53.49
   5   6   0  876.71   51.99
  -6  -6   0   50.79    5.70
  -6  -6   0   49.70    5.50
   6   6   0   49.99    3.90
   6   6   0   50.79    4.90
   6   6   0   57.29    6.00
   6   6   0   49.90    6.10
   6   6   0   53.09    5.70
  -7  -6   0   13.20    4.10
  -7  -6   0   -4.00    4.20
  -7  -6   0   10.50    2.50
   7   6   0   -5.70    5.50
   7   6   0    4.60    4.10
   7   6   0    8.50    4.20
   2  -7   0  139.29   10.60
   2  -7   0  167.78   11.40
   2  -7   0  157.88   10.80
  -2   7   0  146.59   10.90
  -2   7   0  144.79   10.90
  -2   7   0  140.09    9.00
   1  -7   0  284.97   16.80
   1  -7   0  279.77   16.90
   1  -7   0  246.78   16.90
  -1   7   0  264.47   17.10
  -1   7   0  251.37   19.60
  -1   7   0  263.37   17.00
   0  -7   0   -4.60    2.70
   0  -7   0   -2.60    2.60
   0  -7   0   -3.30    2.60
   0  -7   0    2.10    2.90
   0   7   0    2.70    3.20
   0   7   0    0.40    2.80
  -1  -7   0  257.97   15.40
  -1  -7   0  234.68   15.40
  -1  -7   0  226.68   14.90
   1   7   0  253.77   17.10
   1   7   0  249.28   15.50
  -2  -7   0    6.80    3.20
  -2  -7   0   10.40    2.20
  -2  -7   0   12.60    2.90
  -2  -7   0   15.00    3.20
   2   7   0   11.70    3.30
  -3  -7   0  123.19    7.50
  -3  -7   0  133.79    9.10
  -3  -7   0  128.59    9.30
  -3  -7   0  132.99    8.20
  -3  -7   0  125.49    8.90
   3   7   0  135.59    9.20
   3   7   0  126.99   10.40
   3   7   0  134.89    9.40
  -4  -7   0  193.28   13.00
  -4  -7   0  198.28   11.80
  -4  -7   0  193.48   11.70
  -4  -7   0  176.28   12.40
  -4  -7   0  206.18   13.00
   4   7   0  194.98   13.10
   4   7   0  195.98   13.50
   4   7   0  207.68   13.10
  -5  -7   0  844.62   48.90
  -5  -7   0  871.81   49.50
  -5  -7   0  795.52   49.50
   5   7   0  820.92   49.60
   5   7   0  870.31   50.09
   5   7   0  837.62   49.50
  -6  -7   0   93.79    7.10
  -6  -7   0   97.09    8.60
  -6  -7   0   97.69    8.60
   6   7   0  100.59    6.90
   6   7   0   97.69    8.70
   6   7   0   95.19   10.80
   6   7   0   97.99    8.70
   0  -8   0    8.10    4.00
   0  -8   0    8.60    3.30
   0  -8   0    2.00    3.30
   0  -8   0    5.70    3.30
   0   8   0    5.70    3.70
   0   8   0    1.70    3.80
  -1  -8   0  178.68   11.80
  -1  -8   0  168.28   11.20
  -1  -8   0  172.58   12.10
   1   8   0  170.58   12.10
   1   8   0  172.28   12.30
  -2  -8   0   21.10    4.00
  -2  -8   0   11.00    3.70
  -2  -8   0   18.00    2.80
  -2  -8   0   15.80    3.50
   2   8   0   15.70    4.00
   2   8   0   23.70    5.10
  -3  -8   0   50.79    5.70
  -3  -8   0   48.40    4.10
  -3  -8   0   57.29    5.70
  -3  -8   0   38.80    5.10
   3   8   0   51.49    5.80
   3   8   0   40.80    6.30
  -4  -8   0   60.09    6.20
  -4  -8   0   58.49    4.40
  -4  -8   0   52.69    3.40
  -4  -8   0   62.89    6.40
   4   8   0   56.59    6.80
   4   8   0   62.69    6.30
   4   8   0   57.09    6.70
  -5  -8   0  406.16   25.50
  -5  -8   0  437.26   26.80
  -5  -8   0  391.96   23.80
   5   8   0  388.16   25.80
   5   8   0  439.66   25.40
   5   8   0  397.26   25.50
   4   8  -1   -3.70    3.60
   4   8  -1    5.20    4.20
   4   8  -1    4.40    3.70
  -4  -8   1    1.80    2.00
  -4  -8   1   -1.60    3.40
  -4  -8   1    2.30    4.00
   3   8  -1   51.89    6.10
   3   8  -1   49.99    6.00
   3   8  -1   47.40    6.60
  -3  -8   1   52.09    6.20
  -3  -8   1   40.30    5.50
  -3  -8   1   47.90    5.30
  -3  -8   1   59.79    4.60
   2   8  -1   96.39    8.70
   2   8  -1  116.09    8.40
  -2  -8   1  110.29    8.50
  -2  -8   1  103.19    8.40
  -2  -8   1  102.39    8.20
  -2  -8   1  109.39    7.60
   1   8  -1  146.79   10.60
   1   8  -1  131.59   10.40
  -1  -8   1  144.69    9.50
  -1  -8   1  125.79   12.70
  -1  -8   1  137.19    9.80
  -1  -8   1  137.89   10.40
   0   8  -1  321.37   20.10
   0   8  -1  316.07   20.10
   0  -8   1  317.87   20.10
   0  -8   1  314.17   20.00
   0  -8   1  303.57   19.60
   6   7  -1   22.40    3.00
   6   7  -1   25.30    4.90
   6   7  -1   30.30    5.40
   6   7  -1   26.80    4.60
  -6  -7   1   22.40    3.10
  -6  -7   1   27.10    4.70
  -6  -7   1   25.10    5.20
   5   7  -1   25.30    4.90
   5   7  -1   23.70    4.30
   5   7  -1   21.30    4.50
  -5  -7   1   20.30    4.30
  -5  -7   1   26.00    4.40
   4   7  -1   10.70    3.60
   4   7  -1    4.90    3.00
   4   7  -1    9.60    4.00
  -4  -7   1    4.90    2.40
  -4  -7   1    5.50    2.00
  -4  -7   1    3.70    3.00
  -4  -7   1    9.30    3.30
   3   7  -1   78.29    6.80
   3   7  -1   74.59    7.30
   3   7  -1   76.59    7.00
  -3  -7   1   76.09    5.60
  -3  -7   1   83.69    6.60
  -3  -7   1   76.09    6.20
  -3  -7   1   84.29    6.40
   2   7  -1  214.58   13.50
   2   7  -1  203.18   13.50
  -2  -7   1  203.08   13.30
  -2  -7   1  210.08   13.40
  -2  -7   1  210.08   13.50
  -2  -7   1  209.38   12.90
   1   7  -1  106.09    8.60
   1   7  -1  121.79    8.70
  -1  -7   1  117.89    8.50
  -1  -7   1  116.69    8.00
  -1  -7   1  116.79    8.70
   0   7  -1   84.09    7.20
   0   7  -1   90.59    7.00
   0  -7   1   81.69    7.20
   0  -7   1   81.99    7.00
   0  -7   1   85.09    6.90
   0  -7   1   87.29    7.00
  -1   7  -1  181.58   12.00
  -1   7  -1  161.78   11.80
   1  -7   1  166.98   11.60
   1  -7   1  172.58   11.70
   1  -7   1  172.58   11.80
  -2   7  -1   67.39    7.20
  -2   7  -1   68.99    9.80
  -2   7  -1   82.49    7.40
   2  -7   1   66.59    7.00
   2  -7   1   69.99    7.20
   2  -7   1   88.39    7.10
   7   6  -1   67.99    6.90
   7   6  -1   59.89    7.00
   7   6  -1   65.49    7.70
  -7  -6   1   69.19    5.40
  -7  -6   1   55.89    7.90
  -7  -6   1   66.79    5.00
  -7  -6   1   64.99    7.10
  -7  -6   1   57.89    6.80
   6   6  -1   18.00    4.30
   6   6  -1   24.90    4.70
   6   6  -1   19.60    1.70
   6   6  -1   22.70    4.20
  -6  -6   1   18.40    4.00
  -6  -6   1   22.60    3.00
  -6  -6   1   24.90    4.50
   5   6  -1   66.29    6.00
   5   6  -1   71.29    6.00
   5   6  -1   61.29    6.70
   5   6  -1   60.29    5.10
  -5  -6   1   68.49    6.30
  -5  -6   1   61.59    6.00
  -5  -6   1   62.89    4.90
   4   6  -1  275.87   16.70
   4   6  -1  245.38   17.20
  -4  -6   1  271.97   16.80
  -4  -6   1  272.17   16.70
  -4  -6   1  267.77   16.20
   3   6  -1    7.30    2.90
   3   6  -1    1.70    2.50
   3   6  -1   -1.80    2.80
  -3  -6   1    2.70    2.00
  -3  -6   1    1.30    2.50
  -3  -6   1    4.20    2.40
  -3  -6   1    3.70    1.70
   2   6  -1  113.79    8.40
   2   6  -1  113.19    8.20
  -2  -6   1  122.59    8.10
  -2  -6   1  116.79    8.20
  -2  -6   1  123.99    8.20
  -2  -6   1  114.19    7.70
   1   6  -1  246.28   15.70
   1   6  -1  254.07   15.70
  -1  -6   1  240.28   15.70
  -1  -6   1  248.08   15.70
  -1  -6   1  255.27   15.60
  -1  -6   1  275.77   15.50
   0   6  -1  314.47   20.20
   0   6  -1  347.97   20.30
   0  -6   1  339.87   20.20
   0  -6   1  339.17   20.40
   0  -6   1  337.27   20.30
   0  -6   1  312.87   20.20
  -1   6  -1  268.87   17.90
  -1   6  -1  299.97   17.90
   1  -6   1  286.67   17.90
   1  -6   1  295.57   17.70
  -2   6  -1   87.89    5.40
  -2   6  -1   80.19    7.20
  -2   6  -1   91.59    7.00
  -2   6  -1   80.29    7.00
  -2   6  -1   85.39    9.30
   2  -6   1   79.29    7.10
   2  -6   1   89.19    6.80
  -3   6  -1  128.49    9.80
  -3   6  -1  126.89   10.00
  -3   6  -1  142.19   10.60
  -3   6  -1  130.59    8.20
  -3   6  -1  123.39   12.00
   3  -6   1  133.29    9.50
   3  -6   1  146.79    9.90
  -4   6  -1  270.27   18.50
  -4   6  -1  255.77   20.80
  -4   6  -1  304.87   18.40
  -4   6  -1  297.37   16.80
   4  -6   1  284.07   18.20
   4  -6   1  288.47   19.10
   4  -6   1  259.47   19.30
   7   5  -1   95.69    8.60
   7   5  -1   85.99    9.10
   7   5  -1  100.29    9.20
  -7  -5   1  105.79    8.50
  -7  -5   1  108.99    7.40
  -7  -5   1  110.69    9.00
  -7  -5   1  101.29    8.70
   6   5  -1   23.40    4.60
   6   5  -1   16.90    3.00
   6   5  -1   13.10    3.70
   6   5  -1   18.50    4.10
  -6  -5   1   22.60    2.90
  -6  -5   1   10.60    3.90
  -6  -5   1   14.20    3.50
   5   5  -1   91.09    7.80
   5   5  -1   89.69    7.40
   5   5  -1   99.39    7.20
   5   5  -1   85.79    7.20
  -5  -5   1   92.59    7.20
  -5  -5   1   90.99    7.20
  -5  -5   1   87.99    6.10
   4   5  -1  499.15   30.30
   4   5  -1  497.95   29.40
   4   5  -1  473.15   29.80
   4   5  -1  532.85   29.80
  -4  -5   1  531.25   29.90
  -4  -5   1  508.65   29.30
  -4  -5   1  468.55   30.80
   3   5  -1    4.50    2.00
   3   5  -1    3.80    2.70
   3   5  -1    5.60    2.10
  -3  -5   1    6.50    1.50
  -3  -5   1    3.60    2.20
  -3  -5   1    5.40    2.10
  -3  -5   1    2.20    1.60
   2   5  -1  191.58   12.40
   2   5  -1  206.18   12.30
  -2  -5   1  192.68   12.20
  -2  -5   1  186.18   12.60
  -2  -5   1  200.08   12.30
  -2  -5   1  202.98   11.30
  -2  -5   1  199.08   11.90
   1   5  -1  112.99    7.70
   1   5  -1  123.39    7.70
  -1  -5   1  105.99    7.40
  -1  -5   1  119.39    7.70
  -1  -5   1  112.19    7.80
  -1  -5   1  117.29    7.70
   0   5  -1  265.67   15.60
   0   5  -1  241.68   15.50
   0  -5   1  247.38   15.50
   0  -5   1  250.07   15.70
   0  -5   1  264.67   15.60
   0  -5   1  261.67   15.80
  -1   5  -1  397.96   23.40
  -1   5  -1  430.96   24.50
  -1   5  -1  386.26   24.50
  -1   5  -1  393.46   24.40
   1  -5   1  426.56   24.40
   1  -5   1  409.16   24.60
   1  -5   1  427.96   24.50
  -2   5  -1  410.56   26.60
  -2   5  -1  418.46   24.40
  -2   5  -1  395.16   24.70
  -2   5  -1  388.06   23.30
  -2   5  -1  410.46   24.40
   2  -5   1  414.16   24.90
   2  -5   1  402.06   24.40
  -3   5  -1  214.58   12.40
  -3   5  -1  211.68   13.70
  -3   5  -1  202.98   13.70
  -3   5  -1  203.58   13.70
   3  -5   1  205.58   13.50
   3  -5   1  205.08   13.50
  -4   5  -1  327.17   20.40
  -4   5  -1  287.17   22.50
  -4   5  -1  339.37   20.30
   4  -5   1  310.27   20.30
   4  -5   1  349.07   20.20
   4  -5   1  308.77   20.10
  -5   5  -1  205.88   13.40
  -5   5  -1  186.98   13.60
  -5   5  -1  210.58   13.80
  -5   5  -1  184.18   16.00
   5  -5   1  192.98   13.50
   5  -5   1  187.58   13.90
   5  -5   1  188.08   13.40
   8   4  -1  664.03   39.80
   8   4  -1  608.94   39.60
   8   4  -1  606.74   40.00
  -8  -4   1  655.53   41.10
  -8  -4   1  606.24   37.70
  -8  -4   1  679.93   39.70
  -8  -4   1  643.34   41.00
  -8  -4   1  728.73   38.60
   7   4  -1  323.97   21.90
   7   4  -1  307.07   21.80
   7   4  -1  319.47   22.10
  -7  -4   1  364.76   21.90
  -7  -4   1  330.67   20.40
  -7  -4   1  352.96   21.10
  -7  -4   1  343.87   22.90
  -7  -4   1  376.26   22.00
   6   4  -1   24.60    4.60
   6   4  -1   24.90    3.20
   6   4  -1   28.10    4.90
  -6  -4   1   35.20    3.50
  -6  -4   1   24.40    4.00
  -6  -4   1   31.10    4.20
  -6  -4   1   22.30    4.10
  -6  -4   1   37.40    5.50
   5   4  -1   62.99    5.50
   5   4  -1   66.49    5.60
   5   4  -1   57.29    5.70
   5   4  -1   57.79    4.60
  -5  -4   1   56.49    6.70
  -5  -4   1   59.69    5.50
   4   4  -1  816.62   51.09
   4   4  -1  908.91   50.69
   4   4  -1  817.72   50.69
   4   4  -1  889.31   50.29
  -4  -4   1  912.11   50.89
  -4  -4   1  892.61   50.69
   3   4  -1  130.09    8.30
   3   4  -1  128.29    8.00
   3   4  -1  121.69    8.30
   3   4  -1  121.39    8.80
  -3  -4   1  129.09    8.30
  -3  -4   1  118.29    7.80
  -3  -4   1  136.99    7.90
  -3  -4   1  133.29    8.40
   2   4  -1  496.15   27.40
   2   4  -1  440.26   27.40
  -2  -4   1  437.56   27.10
  -2  -4   1  465.15   27.30
  -2  -4   1  492.85   27.40
  -2  -4   1  478.95   27.40
   1   4  -1  164.08    9.60
   1   4  -1  143.19    9.40
  -1  -4   1  157.28    9.50
  -1  -4   1  163.18    9.60
  -1  -4   1  144.99    9.40
  -1  -4   1  139.39    9.20
   0   4  -1  129.99    9.00
   0   4  -1  145.19    9.10
   0   4  -1  139.59    9.00
   0  -4   1  148.29    9.00
   0  -4   1  145.49    9.10
   0  -4   1  147.29    9.10
  -1   4  -1  276.07   17.30
  -1   4  -1  276.17   16.50
  -1   4  -1  304.17   17.40
  -1   4  -1  283.67   17.50
   1  -4   1  308.67   17.30
   1  -4   1  291.57   17.30
   1  -4   1  279.27   17.40
  -2   4  -1  256.87   16.60
  -2   4  -1  249.38   17.00
  -2   4  -1  245.58   18.40
  -2   4  -1  301.17   16.80
   2  -4   1  292.27   16.80
   2  -4   1  281.07   16.80
   2  -4   1  288.47   16.70
  -3   4  -1  253.27   15.50
  -3   4  -1  213.18   17.20
  -3   4  -1  234.28   15.40
  -3   4  -1  238.68   15.50
   3  -4   1  260.17   15.40
   3  -4   1  258.27   15.60
   3  -4   1  263.47   15.60
  -4   4  -1  409.66   24.10
  -4   4  -1  434.46   24.30
  -4   4  -1  373.96   24.10
   4  -4   1  396.66   24.00
   4  -4   1  385.36   24.20
   4  -4   1  378.16   24.10
  -5   4  -1  382.06   23.20
  -5   4  -1  334.07   25.50
  -5   4  -1  385.16   23.50
   5  -4   1  379.96   23.20
   5  -4   1  377.86   23.10
   5  -4   1  353.86   21.70
   5  -4   1  399.76   23.50
  -6   4  -1   11.60    5.10
  -6   4  -1   11.60    4.00
  -6   4  -1   12.70    5.00
  -6   4  -1   23.60    6.40
   6  -4   1    7.50    4.80
   6  -4   1   20.50    4.40
   6  -4   1    9.50    3.80
   6  -4   1   15.20    1.60
   8   3  -1  681.63   41.80
   8   3  -1  671.33   41.80
  -8  -3   1  634.74   43.10
  -8  -3   1  667.03   39.60
  -8  -3   1  739.23   41.70
  -8  -3   1  710.53   41.70
  -8  -3   1  670.03   40.10
   7   3  -1  431.46   27.60
   7   3  -1  417.26   27.60
   7   3  -1  430.06   28.00
  -7  -3   1  437.16   28.70
  -7  -3   1  435.96   26.00
  -7  -3   1  448.86   27.60
  -7  -3   1  449.66   26.50
  -7  -3   1  473.85   27.70
   6   3  -1   45.00    5.30
   6   3  -1   38.80    5.00
   6   3  -1   34.10    4.90
  -6  -3   1   38.40    4.20
  -6  -3   1   40.20    5.90
  -6  -3   1   49.50    5.60
  -6  -3   1   31.50    4.70
  -6  -3   1   39.00    3.80
   5   3  -1  109.79    6.80
   5   3  -1   93.49    7.70
   5   3  -1   91.49    7.90
   5   3  -1  115.19    7.80
  -5  -3   1  109.99    8.30
  -5  -3   1   96.49    6.80
  -5  -3   1  100.99    7.70
  -5  -3   1   93.79    7.20
  -5  -3   1   99.09    7.80
   4   3  -1 1756.02  106.29
   4   3  -1 1890.51  105.59
   4   3  -1 1975.60  106.09
  -4  -3   1 1920.81  106.09
  -4  -3   1 1728.33  106.09
  -4  -3   1 1814.92  106.49
   3   3  -1 1390.66   83.79
   3   3  -1 1383.06   83.49
   3   3  -1 1446.66   83.49
   3   3  -1 1559.94   83.19
  -3  -3   1 1420.56   83.39
  -3  -3   1 1528.45   83.59
   2   3  -1   33.10    2.50
   2   3  -1   30.90    2.80
   2   3  -1   28.60    3.10
   2   3  -1   32.00    2.80
  -2  -3   1   30.10    2.40
  -2  -3   1   33.40    2.50
  -2  -3   1   36.50    2.90
  -2  -3   1   35.80    2.70
   1   3  -1  121.89    7.60
   1   3  -1  121.19    7.60
  -1  -3   1  124.89    7.60
  -1  -3   1  119.09    7.60
  -1  -3   1  129.09    7.60
   0   3  -1    8.40    1.50
   0   3  -1    7.00    1.40
   0   3  -1    8.10    1.40
   0  -3   1   11.00    1.60
   0  -3   1    7.90    1.40
   0  -3   1    8.70    1.50
  -1   3  -1  143.99    9.50
  -1   3  -1  159.78    9.40
  -1   3  -1  144.99    9.40
   1  -3   1  152.58    9.40
   1  -3   1  156.08    9.60
  -2   3  -1  299.97   17.80
  -2   3  -1  261.57   17.70
  -2   3  -1  338.47   18.20
  -2   3  -1  285.37   19.40
   2  -3   1  289.87   17.70
   2  -3   1  313.27   18.00
   2  -3   1  297.37   18.20
  -3   3  -1  487.65   35.40
  -3   3  -1  590.54   33.40
  -3   3  -1  554.54   33.30
   3  -3   1  594.14   33.40
   3  -3   1  583.04   33.30
   3  -3   1  586.44   33.50
  -4   3  -1  590.14   35.60
  -4   3  -1  592.64   35.60
  -4   3  -1  558.94   35.50
   4  -3   1  621.04   35.60
   4  -3   1  627.34   35.70
   4  -3   1  618.84   35.60
   4  -3   1  607.64   34.70
  -5   3  -1  667.13   38.80
  -5   3  -1  668.63   38.90
   5  -3   1  657.03   38.70
   5  -3   1  657.03   38.70
   5  -3   1  646.04   38.90
   5  -3   1  622.04   37.40
  -6   3  -1  137.59   11.10
  -6   3  -1  160.18   11.30
  -6   3  -1  175.68   14.00
  -6   3  -1  152.28   11.00
   6  -3   1  146.69   11.50
   6  -3   1  143.19   11.00
   6  -3   1  147.89   10.80
   8   2  -1  570.24   36.50
  -8  -2   1  597.44   34.80
  -8  -2   1  651.63   36.70
  -8  -2   1  537.35   37.60
  -8  -2   1  598.04   36.30
  -8  -2   1  589.54   34.60
   7   2  -1 1122.09   64.19
   7   2  -1 1044.20   64.29
  -7  -2   1 1159.78   64.29
  -7  -2   1 1105.99   62.69
  -7  -2   1 1023.40   63.89
  -7  -2   1 1096.79   62.89
  -7  -2   1 1057.79   65.29
   6   2  -1    1.40    3.40
   6   2  -1    0.10    3.10
   6   2  -1    0.80    3.10
  -6  -2   1   -0.20    3.00
  -6  -2   1    5.40    4.00
  -6  -2   1    5.30    2.30
  -6  -2   1    2.90    3.30
  -6  -2   1    4.80    1.60
   5   2  -1   20.10    3.70
   5   2  -1   20.30    3.60
   5   2  -1   19.20    3.70
  -5  -2   1   17.10    3.30
  -5  -2   1   22.30    2.80
  -5  -2   1   16.40    3.60
  -5  -2   1   20.80    4.00
   4   2  -1 2202.08  131.29
   4   2  -1 2395.06  131.59
  -4  -2   1 2495.45  131.89
  -4  -2   1 2267.77  130.89
  -4  -2   1 2304.17  131.39
  -4  -2   1 2237.68  130.69
  -4  -2   1 2132.19  131.29
   3   2  -1  680.73   40.90
   3   2  -1  696.23   41.30
   3   2  -1  662.23   41.00
   3   2  -1  742.03   40.50
  -3  -2   1  757.72   41.00
  -3  -2   1  737.93   41.30
  -3  -2   1  660.43   41.00
   2   2  -1  189.88   10.80
   2   2  -1  175.88   11.10
   2   2  -1  164.78   10.50
   2   2  -1  187.58   10.80
  -2  -2   1  182.88   10.80
  -2  -2   1  173.58   10.50
  -2  -2   1  181.78   10.70
   1   2  -1   38.80    2.60
  -1  -2   1   37.60    2.60
  -1  -2   1   39.10    2.60
  -1  -2   1   35.70    2.60
  -1  -2   1   37.10    2.60
   0   2  -1   42.00    3.10
   0  -2   1   43.20    3.20
   0  -2   1   51.09    3.20
   0  -2   1   47.60    3.10
  -1   2  -1  578.54   32.60
  -1   2  -1  557.04   32.60
   1  -2   1  553.84   32.60
   1  -2   1  549.45   32.80
   1  -2   1  585.74   32.60
  -2   2  -1  619.24   37.60
  -2   2  -1  698.13   38.10
  -2   2  -1  658.03   37.60
  -2   2  -1  661.23   39.40
   2  -2   1  632.84   37.60
   2  -2   1  611.74   37.80
   2  -2   1  677.03   37.60
  -3   2  -1  436.36   25.00
  -3   2  -1  399.66   24.90
  -3   2  -1  418.36   26.90
  -3   2  -1  430.16   25.00
   3  -2   1  433.46   25.10
   3  -2   1  400.66   24.90
   3  -2   1  438.56   25.00
  -4   2  -1  585.84   41.00
  -4   2  -1  692.23   39.20
  -4   2  -1  678.33   39.30
   4  -2   1  671.33   38.30
   4  -2   1  648.54   39.30
   4  -2   1  708.43   39.20
   4  -2   1  690.03   39.20
  -5   2  -1  629.24   38.40
  -5   2  -1  633.74   36.20
  -5   2  -1  645.04   36.50
  -5   2  -1  639.04   36.40
   5  -2   1  548.65   36.10
   5  -2   1  585.74   35.00
   5  -2   1  582.64   36.40
   5  -2   1  628.04   36.10
  -6   2  -1  202.88   13.70
  -6   2  -1  220.08   16.30
  -6   2  -1  204.58   14.30
   6  -2   1  203.48   13.60
   6  -2   1  199.68   13.70
   6  -2   1  206.08   14.10
  -7   2  -1   16.40    4.50
  -7   2  -1   12.30    3.90
  -7   2  -1   24.50    6.30
  -7   2  -1    8.50    4.30
   7  -2   1    8.30    4.70
   7  -2   1   17.20    4.00
   7  -2   1   17.40    3.90
   8   1  -1  325.57   22.90
   8   1  -1  351.96   22.90
  -8  -1   1  374.26   21.20
  -8  -1   1  334.17   24.70
  -8  -1   1  360.46   23.30
  -8  -1   1  373.26   21.40
  -8  -1   1  344.87   23.10
   7   1  -1  550.04   38.10
   7   1  -1  627.04   38.50
  -7  -1   1  646.74   36.40
  -7  -1   1  582.74   39.60
  -7  -1   1  680.63   37.10
  -7  -1   1  689.43   38.80
  -7  -1   1  628.24   38.40
  -7  -1   1  663.73   37.10
   6   1  -1    3.70    3.10
   6   1  -1    3.70    3.70
  -6  -1   1    2.50    3.50
  -6  -1   1    6.00    1.30
  -6  -1   1    4.30    2.10
  -6  -1   1    9.20    1.90
  -6  -1   1    9.10    4.30
  -6  -1   1    2.00    3.10
   5   1  -1   19.80    3.70
   5   1  -1   21.70    4.10
   5   1  -1   12.60    3.60
  -5  -1   1   22.80    2.60
  -5  -1   1   21.40    1.80
  -5  -1   1   17.80    4.10
  -5  -1   1   20.10    3.40
  -5  -1   1   17.20    3.70
  -5  -1   1   24.80    2.40
   4   1  -1 2058.19  120.39
  -4  -1   1 1989.00  119.69
  -4  -1   1 2098.59  119.29
  -4  -1   1 2124.19  120.49
  -4  -1   1 2025.30  120.29
  -4  -1   1 2283.87  121.29
   3   1  -1 3983.40  289.47
   3   1  -1 3279.77  222.78
  -3  -1   1 3841.72  224.08
  -3  -1   1 4077.19  290.37
   2   1  -1  225.68   13.80
   2   1  -1  229.98   14.10
  -2  -1   1  237.58   13.80
  -2  -1   1  244.78   14.20
  -2  -1   1  219.08   13.60
   1   1  -1  301.47   16.70
   1   1  -1  289.07   16.70
  -1  -1   1  295.27   16.70
  -1  -1   1  270.77   16.70
   0   1  -1   62.09    3.90
   0   1  -1   70.49    4.00
   0   1  -1   57.89    3.90
   0   1  -1   62.49    3.70
   0  -1   1   69.89    4.10
  -1   1  -1 1196.98   73.19
   1  -1   1 1203.38   90.09
  -2   1  -1  109.39    7.70
  -2   1  -1  144.49    8.60
  -2   1  -1  130.09    9.10
   2  -1   1  124.89    7.70
  -3   1  -1  379.56   20.70
  -3   1  -1  346.27   20.70
  -3   1  -1  303.07   21.70
   3  -1   1  341.67   22.30
   3  -1   1  328.87   20.70
   3  -1   1  366.56   20.60
   3  -1   1  355.66   20.60
   3  -1   1  351.46   19.90
  -4   1  -1  512.45   29.00
  -4   1  -1  480.15   28.90
  -4   1  -1  510.05   28.70
   4  -1   1  462.85   28.90
   4  -1   1  480.25   28.80
   4  -1   1  482.05   28.70
   4  -1   1  481.05   27.80
   4  -1   1  480.95   30.30
  -5   1  -1  715.43   42.70
  -5   1  -1  667.63   42.60
  -5   1  -1  795.92   47.60
  -5   1  -1  774.62   42.50
   5  -1   1  720.33   42.60
   5  -1   1  696.93   42.70
   5  -1   1  679.03   44.20
   5  -1   1  754.12   42.50
  -6   1  -1  265.87   17.90
  -6   1  -1  271.37   17.70
  -6   1  -1  308.37   19.80
  -6   1  -1  304.37   17.60
   6  -1   1  257.97   17.30
   6  -1   1  272.87   19.60
   6  -1   1  270.57   17.80
   6  -1   1  261.37   17.60
  -7   1  -1    5.20    4.90
  -7   1  -1    4.60    3.80
  -7   1  -1    5.70    3.30
  -7   1  -1    3.40    3.80
   7  -1   1    0.10    5.30
   7  -1   1    7.20    3.40
   7  -1   1    4.60    2.90
   7  -1   1   -1.70    4.80
   8   0  -1  167.68   13.50
   8   0  -1  173.68   12.20
   8   0  -1  162.68   15.10
   8   0  -1  173.58   13.40
  -8   0   1  180.18   11.40
  -8   0   1  195.38   12.00
  -8   0   1  196.18   15.30
  -8   0   1  167.08   14.70
  -8   0   1  184.58   13.70
   7   0  -1  853.81   52.09
   7   0  -1  849.41   52.19
   7   0  -1  772.72   51.19
  -7   0   1  928.31   54.19
  -7   0   1  884.01   52.09
  -7   0   1  912.41   52.39
  -7   0   1  952.60   51.09
   6   0  -1   19.30    2.70
   6   0  -1   12.80    3.50
   6   0  -1   11.60    3.80
   6   0  -1   13.30    4.70
  -6   0   1   17.10    5.30
  -6   0   1   15.10    4.10
  -6   0   1   17.20    3.90
  -6   0   1   21.20    2.60
  -6   0   1   24.30    3.00
   5   0  -1   15.90    3.30
   5   0  -1   18.00    3.60
   5   0  -1   25.20    2.90
   5   0  -1   24.40    4.60
  -5   0   1   17.70    3.40
  -5   0   1   22.90    3.50
  -5   0   1   29.30    2.80
  -5   0   1   20.10    4.60
  -5   0   1   30.20    2.70
   4   0  -1 1816.72   97.49
   4   0  -1 1686.33   99.59
   4   0  -1 1821.52   97.89
   4   0  -1 1729.63   98.39
  -4   0   1 1717.73   98.29
  -4   0   1 1556.64   97.69
  -4   0   1 1659.13   99.49
  -4   0   1 1687.63   98.49
   3   0  -1 4023.90  287.17
   3   0  -1 3536.85  265.37
  -3   0   1 3767.22  223.78
  -3   0   1 3553.74  221.08
   2   0  -1  153.58    9.50
   2   0  -1  162.58    9.50
   2   0  -1  176.58   10.60
  -2   0   1  159.88   10.00
  -2   0   1  158.68    9.40
  -2   0   1  160.28    9.70
   1   0  -1  452.05   26.60
   1   0  -1  427.26   26.50
  -1   0   1  505.55   26.50
   1   0   1   45.60    3.50
  -2   0  -1    9.50    0.70
  -2   0  -1    6.50    1.40
  -2   0  -1    8.40    1.40
   2   0   1    8.10    1.30
   2   0   1    6.40    2.10
  -3   0  -1  413.76   24.40
  -3   0  -1  375.16   22.80
  -3   0  -1  430.16   23.70
  -3   0  -1  414.26   23.60
   3   0   1  365.96   24.40
   3   0   1  373.46   23.40
   3   0   1  417.86   23.60
  -4   0  -1  371.56   22.90
  -4   0  -1  418.06   24.00
  -4   0  -1  420.76   25.10
  -4   0  -1  436.36   24.10
   4   0   1  415.96   24.00
   4   0   1  358.46   23.80
   4   0   1  366.36   24.60
   4   0   1  407.76   23.70
  -5   0  -1  715.43   39.00
  -5   0  -1  652.13   37.60
  -5   0  -1  649.24   37.60
   5   0   1  603.24   37.10
   5   0   1  571.34   38.30
   5   0   1  614.14   37.50
   5   0   1  627.44   37.40
  -6   0  -1  535.75   30.60
  -6   0  -1  490.75   28.90
  -6   0  -1  488.05   28.90
  -6   0  -1  542.45   28.40
   6   0   1  424.26   28.30
   6   0   1  460.25   28.80
   6   0   1  425.16   28.80
   6   0   1  420.36   29.70
  -7   0  -1  197.58   12.80
  -7   0  -1  198.08   12.10
  -7   0  -1  170.18   12.70
  -7   0  -1  178.38   11.50
   7   0   1  152.38   11.60
   7   0   1  158.08   12.10
   7   0   1  167.28   12.40
   7   0   1  153.88   13.40
  -8   0  -1  102.69    7.60
  -8   0  -1  101.59    8.60
  -8   0  -1  119.09   11.10
  -8   0  -1  119.29    9.30
  -8   0  -1  111.89    9.30
   8   0   1   91.69    8.20
   8   0   1   97.69    9.20
   8   0   1   83.99   10.40
   8   0   1   92.59    9.40
   7  -1  -1  605.44   38.80
   7  -1  -1  621.34   38.70
   7  -1  -1  653.13   38.10
   7  -1  -1  576.74   40.40
  -7   1   1  692.73   37.90
  -7   1   1  675.03   38.90
  -7   1   1  664.93   39.00
  -7   1   1  633.04   41.00
   6  -1  -1   30.90    3.80
   6  -1  -1   23.40    4.20
   6  -1  -1   27.80    4.30
   6  -1  -1   22.50    5.90
  -6   1   1   30.70    3.70
  -6   1   1   26.70    4.40
  -6   1   1   24.80    4.40
   5  -1  -1   58.09    4.50
   5  -1  -1   46.90    5.30
   5  -1  -1   47.10    5.20
   5  -1  -1   54.29    3.60
   5  -1  -1   45.60    6.90
  -5   1   1   46.20    5.30
  -5   1   1   58.39    5.40
  -5   1   1   42.10    6.70
  -5   1   1   52.89    4.30
   4  -1  -1 1194.48   72.59
   4  -1  -1 1304.27   72.29
   4  -1  -1 1264.77   71.89
   4  -1  -1 1291.17   72.69
  -4   1   1 1278.27   72.79
  -4   1   1 1200.88   73.99
  -4   1   1 1232.08   72.19
  -4   1   1 1304.47   72.69
   3  -1  -1 4913.61  323.67
  -3   1   1 4362.26  269.57
   2  -1  -1  787.12   48.20
   2  -1  -1  886.31   48.10
   2  -1  -1  804.22   48.00
   2  -1  -1  887.01   48.20
  -2   1   1  822.52   48.20
  -2   1   1  761.52   48.20
  -2   1   1  867.51   49.50
  -2   1   1  897.01   48.10
   1  -1  -1  252.77   13.60
   1  -1  -1  217.08   14.50
   1  -1  -1  241.18   13.60
   1  -1  -1  225.88   13.60
  -1   1   1  223.28   13.60
  -1   1   1  229.78   14.50
  -1   1   1  247.88   13.70
  -1   1   1  232.18   13.60
   0  -1  -1    0.00    0.10
   0   1   1    0.10    0.40
  -2  -1  -1   22.90    1.80
  -2  -1  -1   22.40    2.20
   2   1   1   22.00    2.10
   2   1   1   17.30    1.80
  -3  -1  -1  422.86   25.30
  -3  -1  -1  467.95   25.50
  -3  -1  -1  445.86   25.50
   3   1   1  428.06   25.90
   3   1   1  392.66   25.40
   3   1   1  421.06   25.40
  -4  -1  -1  251.37   15.20
  -4  -1  -1  247.58   14.90
  -4  -1  -1  258.37   14.50
  -4  -1  -1  238.48   14.10
  -4  -1  -1  263.57   15.80
  -4  -1  -1  219.48   15.10
   4   1   1  249.88   15.50
   4   1   1  239.68   15.20
   4   1   1  220.48   14.80
   4   1   1  224.28   15.00
  -5  -1  -1  412.26   23.80
  -5  -1  -1  399.06   23.30
  -5  -1  -1  397.76   23.70
  -5  -1  -1  382.56   22.90
  -5  -1  -1  365.76   22.40
  -5  -1  -1  414.86   24.60
   5   1   1  393.56   23.90
   5   1   1  351.06   23.20
   5   1   1  370.06   23.60
  -6  -1  -1  343.47   20.30
  -6  -1  -1  336.77   20.90
  -6  -1  -1  310.17   19.20
  -6  -1  -1  316.37   19.70
  -6  -1  -1  351.56   20.80
  -6  -1  -1  327.57   21.80
   6   1   1  324.07   20.70
  -7  -1  -1    9.50    1.80
  -7  -1  -1   11.70    2.50
  -7  -1  -1    4.70    3.60
  -7  -1  -1   11.80    4.40
  -7  -1  -1    3.50    3.10
  -7  -1  -1   13.60    5.10
   7   1   1    9.80    4.40
   7   1   1    8.70    4.10
   7   1   1    5.90    3.50
  -8  -1  -1   33.90    3.80
  -8  -1  -1   31.70    6.30
  -8  -1  -1   42.90    7.70
  -8  -1  -1   31.80    5.40
  -8  -1  -1   41.90    5.70
   8   1   1   21.00    6.00
   8   1   1   32.60    5.50
   8   1   1   36.80    5.50
   7  -2  -1  376.76   23.60
   7  -2  -1  361.76   24.20
   7  -2  -1  349.77   24.30
   7  -2  -1  402.06   27.10
  -7   2   1  400.46   23.60
  -7   2   1  392.26   24.50
  -7   2   1  414.76   27.00
  -7   2   1  371.96   24.40
   6  -2  -1   15.70    3.90
   6  -2  -1   16.80    3.10
   6  -2  -1   17.50    4.10
   6  -2  -1   19.30    2.00
   6  -2  -1   17.20    6.10
  -6   2   1   12.50    4.20
  -6   2   1   20.70    4.40
  -6   2   1   20.40    3.30
   5  -2  -1  302.97   18.20
   5  -2  -1  279.57   17.30
   5  -2  -1  300.27   18.70
   5  -2  -1  301.57   18.50
   5  -2  -1  248.58   23.60
  -5   2   1  309.17   18.70
  -5   2   1  289.67   18.00
  -5   2   1  329.47   18.80
   4  -2  -1  477.15   27.50
   4  -2  -1  443.06   29.60
   4  -2  -1  475.85   26.80
   4  -2  -1  460.35   27.30
   4  -2  -1  478.95   27.60
  -4   2   1  468.45   27.50
  -4   2   1  449.06   29.40
  -4   2   1  443.66   27.20
   3  -2  -1 2730.63  162.48
  -3   2   1 2889.01  162.38
   2  -2  -1  996.70   57.39
   2  -2  -1 1071.99   55.79
   2  -2  -1  931.41   55.69
   2  -2  -1  964.40   55.69
  -2   2   1  917.01   55.69
  -2   2   1  938.51   55.69
   1  -2  -1   23.00    1.90
  -1   2   1   21.10    1.70
  -1   2   1   22.50    2.00
   0  -2  -1 1081.59   85.29
   0   2   1 1032.70   64.29
  -1  -2  -1 2600.14  173.88
   1   2   1 2614.94  152.98
  -2  -2  -1  736.13   40.00
  -2  -2  -1  647.54   39.90
  -2  -2  -1  789.82   40.00
   2   2   1  685.43   39.90
   2   2   1  651.53   39.90
   2   2   1  648.14   39.50
  -3  -2  -1    4.10    1.60
  -3  -2  -1    5.10    1.70
   3   2   1    4.70    1.60
   3   2   1    5.50    1.10
  -4  -2  -1   98.49    6.80
  -4  -2  -1   99.69    7.20
  -4  -2  -1   90.89    7.20
   4   2   1  105.79    7.30
   4   2   1   91.19    7.00
   4   2   1  111.49    7.30
  -5  -2  -1   73.89    5.20
  -5  -2  -1   74.09    6.20
  -5  -2  -1   76.69    6.40
  -5  -2  -1   83.19    5.10
  -5  -2  -1   73.79    6.80
  -5  -2  -1   80.19    6.00
   5   2   1   64.59    6.30
   5   2   1   71.19    6.50
   5   2   1   72.69    6.50
  -6  -2  -1  376.16   24.60
  -6  -2  -1  367.36   23.30
  -6  -2  -1  396.76   23.90
  -6  -2  -1  397.96   22.60
  -6  -2  -1  398.96   24.00
  -6  -2  -1  386.76   22.40
   6   2   1  376.36   23.90
   6   2   1  365.86   23.90
  -7  -2  -1  217.38   15.60
  -7  -2  -1  211.68   14.70
  -7  -2  -1  207.98   12.80
  -7  -2  -1  186.98   13.70
  -7  -2  -1  214.18   14.40
   7   2   1  209.48   14.50
   7   2   1  222.98   14.80
  -8  -2  -1   70.79    8.20
  -8  -2  -1   74.29    5.20
  -8  -2  -1   69.59    9.00
  -8  -2  -1   57.59    6.60
  -8  -2  -1   86.79    7.70
   8   2   1   60.29    7.90
   8   2   1   71.19    8.30
   6  -3  -1  103.99    8.70
   6  -3  -1   87.29    7.20
   6  -3  -1   75.09    5.60
   6  -3  -1   83.69    7.80
  -6   3   1   84.59    8.20
  -6   3   1   89.59    7.80
  -6   3   1  103.29   11.80
  -6   3   1   85.49    7.10
   5  -3  -1  127.39    9.00
   5  -3  -1  119.99    7.90
   5  -3  -1  127.29    9.20
   5  -3  -1  116.39    9.40
  -5   3   1  130.39    9.30
  -5   3   1  144.59    9.70
  -5   3   1  124.49    9.40
   4  -3  -1  201.18   13.00
   4  -3  -1  203.28   12.00
   4  -3  -1  200.88   12.90
   4  -3  -1  197.38   12.70
  -4   3   1  189.38   12.80
  -4   3   1  219.28   13.00
  -4   3   1  191.08   12.60
  -4   3   1  191.68   15.10
   3  -3  -1 2557.04  147.39
   3  -3  -1 2393.86  147.39
   3  -3  -1 2776.52  147.09
  -3   3   1 2588.54  147.49
   2  -3  -1 1378.76   85.79
   2  -3  -1 1539.55   85.79
   2  -3  -1 1593.04   85.79
  -2   3   1 1404.86   85.79
  -2   3   1 1569.04   85.89
   1  -3  -1  218.18   12.70
   1  -3  -1  200.38   12.60
   1  -3  -1  205.58   12.50
  -1   3   1  215.18   12.70
  -1   3   1  213.48   12.60
  -1   3   1  202.28   12.20
   0  -3  -1  426.46   24.40
   0   3   1  373.06   24.00
   0   3   1  459.05   24.40
   0   3   1  422.46   24.40
  -1  -3  -1 2231.18  164.28
  -1  -3  -1 2118.29  133.09
   1   3   1 2230.78  133.79
   1   3   1 2389.06  164.28
  -2  -3  -1  427.56   25.40
  -2  -3  -1  384.86   24.90
  -2  -3  -1  429.06   25.40
   2   3   1  470.45   25.50
   2   3   1  468.35   25.60
   2   3   1  438.46   25.40
  -3  -3  -1    3.10    1.70
  -3  -3  -1    4.20    1.60
   3   3   1    2.50    0.80
   3   3   1    4.50    1.50
   3   3   1    4.00    1.70
   3   3   1    3.90    1.20
   3   3   1    2.30    1.50
  -4  -3  -1   51.39    4.60
  -4  -3  -1   48.90    4.30
  -4  -3  -1   56.99    4.70
   4   3   1   49.10    3.40
   4   3   1   53.79    4.40
   4   3   1   41.40    4.30
   4   3   1   44.70    4.40
   4   3   1   49.90    3.50
  -5  -3  -1   35.40    3.80
  -5  -3  -1   45.00    4.90
  -5  -3  -1   36.20    4.50
  -5  -3  -1   41.50    4.50
   5   3   1   37.10    4.50
   5   3   1   36.60    4.30
   5   3   1   39.30    4.50
  -6  -3  -1  147.79    9.10
  -6  -3  -1  138.39    9.40
  -6  -3  -1  136.49    9.80
  -6  -3  -1  126.79    9.90
  -6  -3  -1  137.09   10.70
   6   3   1  129.39   10.10
   6   3   1  129.29   10.10
   6   3   1  134.09   10.30
  -7  -3  -1  105.49    9.60
  -7  -3  -1  107.29    8.70
  -7  -3  -1   99.59    7.80
  -7  -3  -1   96.09    8.90
  -7  -3  -1  101.99    7.00
   7   3   1   92.89    8.50
   7   3   1   87.69    8.70
   7   3   1   93.69    9.00
  -8  -3  -1   16.40    3.80
  -8  -3  -1   19.20    5.10
  -8  -3  -1   26.90    6.30
  -8  -3  -1   30.70    3.40
   8   3   1   17.80    5.70
   8   3   1   22.30    5.30
   8   3   1   22.80    5.70
   6  -4  -1   22.90    2.70
   6  -4  -1   33.40    5.00
   6  -4  -1   25.60    4.90
  -6   4   1   18.10    4.70
  -6   4   1   26.10    6.20
  -6   4   1   23.00    4.10
   5  -4  -1  197.28   12.90
   5  -4  -1  219.78   14.60
   5  -4  -1  221.38   17.30
   5  -4  -1  212.98   14.10
  -5   4   1  225.38   17.30
  -5   4   1  233.18   14.60
  -5   4   1  205.08   14.00
   4  -4  -1   10.00    2.70
   4  -4  -1    9.30    3.10
   4  -4  -1    8.00    3.00
   4  -4  -1    4.80    2.90
  -4   4   1    4.40    2.50
  -4   4   1    7.40    4.00
  -4   4   1    9.00    3.50
  -4   4   1    5.00    2.90
   3  -4  -1 1825.42  105.09
   3  -4  -1 1822.52  105.09
   3  -4  -1 1904.81  105.09
  -3   4   1 1623.64  107.29
  -3   4   1 1785.52  105.09
  -3   4   1 1827.62  104.59
  -3   4   1 1868.81  105.19
  -3   4   1 1974.90  105.19
   2  -4  -1  683.93   39.40
   2  -4  -1  633.84   39.40
   2  -4  -1  672.73   39.50
  -2   4   1  694.53   39.50
  -2   4   1  695.53   39.50
  -2   4   1  700.83   38.90
  -2   4   1  656.23   39.50
   1  -4  -1   21.00    2.80
   1  -4  -1   22.60    2.80
   1  -4  -1   21.90    2.90
  -1   4   1   23.30    1.90
  -1   4   1   24.00    2.70
  -1   4   1   25.10    4.50
  -1   4   1   23.10    2.70
   0  -4  -1  209.68   12.60
   0  -4  -1  191.38   12.70
   0  -4  -1  214.68   12.50
   0   4   1  208.38   12.50
   0   4   1  199.48   12.50
   0   4   1  211.08   12.00
  -1  -4  -1 2149.58  135.59
  -1  -4  -1 2270.37  171.38
   1   4   1 2184.48  132.19
   1   4   1 2000.90  170.98
  -2  -4  -1 1060.89   58.69
  -2  -4  -1 1078.39   58.69
  -2  -4  -1 1049.79   58.19
   2   4   1  938.01   58.59
   2   4   1  967.30   58.59
  -3  -4  -1    3.00    1.70
  -3  -4  -1    3.00    1.80
   3   4   1    2.70    1.60
   3   4   1    4.90    1.70
   3   4   1    1.00    1.80
   3   4   1    0.90    0.90
  -4  -4  -1   10.80    2.50
  -4  -4  -1   11.70    2.60
   4   4   1   12.10    1.80
   4   4   1    9.00    2.30
   4   4   1   10.90    1.40
   4   4   1   12.60    2.70
   4   4   1    7.80    2.50
  -5  -4  -1    9.00    2.70
  -5  -4  -1   10.10    3.00
  -5  -4  -1    9.40    3.10
   5   4   1    7.30    2.70
   5   4   1    3.40    3.10
   5   4   1    6.20    1.60
   5   4   1    6.70    2.60
  -6  -4  -1   16.00    2.80
  -6  -4  -1   19.90    3.60
  -6  -4  -1   16.30    3.90
  -6  -4  -1   31.60    6.10
   6   4   1   19.60    2.60
   6   4   1   25.80    4.50
   6   4   1   19.80    3.70
   6   4   1   16.30    3.80
  -7  -4  -1   77.39    8.20
  -7  -4  -1   84.79    6.70
  -7  -4  -1   82.99    7.50
  -7  -4  -1   82.89    6.40
  -7  -4  -1   59.79    7.20
   7   4   1   74.09    7.50
   7   4   1   72.79    8.20
   7   4   1   66.59    7.80
   7   4   1   73.49    5.90
  -8  -4  -1   49.50    7.50
  -8  -4  -1   53.89    6.10
  -8  -4  -1   30.90    6.40
  -8  -4  -1   40.60    5.30
  -8  -4  -1   43.60    6.40
   8   4   1   38.60    6.30
   8   4   1   42.90    6.60
   8   4   1   35.30    6.70
   5  -5  -1   86.99    8.10
   5  -5  -1   86.29    7.80
   5  -5  -1   92.59    8.20
  -5   5   1   91.09    7.90
  -5   5   1  104.39    8.30
  -5   5   1   83.79    6.80
  -5   5   1   85.69    8.50
  -5   5   1  117.99   11.60
   4  -5  -1   36.40    5.30
   4  -5  -1   40.70    4.80
   4  -5  -1   39.10    5.00
  -4   5   1   43.00    4.00
  -4   5   1   40.70    5.30
  -4   5   1   44.80    5.10
  -4   5   1   45.50    5.50
  -4   5   1   41.40    7.50
   3  -5  -1  642.14   37.60
   3  -5  -1  626.14   37.60
   3  -5  -1  647.34   37.60
  -3   5   1  622.44   36.80
  -3   5   1  611.44   37.60
  -3   5   1  671.83   37.70
   2  -5  -1 1084.29   62.89
   2  -5  -1 1090.49   62.99
   2  -5  -1 1129.49   62.89
  -2   5   1 1190.68   63.09
  -2   5   1 1133.79   62.89
  -2   5   1  990.30   62.09
  -2   5   1  978.80   65.09
   1  -5  -1   35.20    4.60
   1  -5  -1   29.50    3.90
   1  -5  -1   43.60    3.80
  -1   5   1   33.10    5.80
  -1   5   1   36.30    4.00
  -1   5   1   33.60    2.60
  -1   5   1   37.10    3.80
   0  -5  -1   90.99    6.40
   0  -5  -1   91.29    6.60
   0  -5  -1   93.49    6.60
   0   5   1  101.39    6.70
   0   5   1   85.99    6.50
  -1  -5  -1 1296.17   70.09
  -1  -5  -1 1206.68   70.79
  -1  -5  -1 1226.28   70.89
  -1  -5  -1 1229.88   70.59
  -1  -5  -1 1192.18   70.89
   1   5   1 1250.17   70.89
   1   5   1 1217.98   70.89
  -2  -5  -1 1392.06   80.39
  -2  -5  -1 1309.77   80.39
  -2  -5  -1 1349.27   79.89
  -2  -5  -1 1455.15   80.49
   2   5   1 1452.85   80.49
   2   5   1 1446.36   80.49
  -3  -5  -1  107.59    7.40
  -3  -5  -1  103.29    7.30
  -3  -5  -1  101.09    6.40
   3   5   1  103.69    7.50
   3   5   1  111.59    7.40
   3   5   1  115.09    7.50
  -4  -5  -1   52.09    4.90
  -4  -5  -1   52.09    4.90
   4   5   1   50.99    4.90
   4   5   1   53.69    4.70
   4   5   1   47.40    3.80
   4   5   1   59.29    4.80
  -5  -5  -1  119.99    9.00
  -5  -5  -1  129.69    9.20
   5   5   1  131.49    8.10
   5   5   1  133.19    9.30
   5   5   1  122.89    8.90
   5   5   1  111.99    7.80
   5   5   1  124.39    9.10
  -6  -5  -1    2.80    2.10
  -6  -5  -1   -1.40    3.40
  -6  -5  -1    6.80    3.30
   6   5   1    3.00    3.00
   6   5   1   -5.00    3.30
   6   5   1    0.30    1.60
   6   5   1   -0.40    1.70
   6   5   1   10.70    3.60
  -7  -5  -1   17.20    4.00
  -7  -5  -1   18.90    4.70
  -7  -5  -1   26.10    3.50
   7   5   1   21.50    3.00
   7   5   1   25.80    4.80
   7   5   1   21.50    4.30
   7   5   1   15.20    6.50
  -8  -5  -1   14.80    5.40
  -8  -5  -1   10.70    3.60
  -8  -5  -1    4.30    3.00
  -8  -5  -1    2.20    4.80
  -8  -5  -1   -9.30    4.90
   8   5   1   -4.80    5.00
   8   5   1    8.70    4.70
   8   5   1    7.60    4.30
   4  -6  -1   24.30    4.20
   4  -6  -1   32.00    4.80
   4  -6  -1   22.00    4.50
  -4   6   1   23.00    3.10
  -4   6   1   27.10    5.20
  -4   6   1   33.00    7.10
  -4   6   1   31.10    4.60
   3  -6  -1  383.36   23.30
   3  -6  -1  374.26   23.30
   3  -6  -1  376.56   23.80
  -3   6   1  336.47   26.10
  -3   6   1  405.26   23.50
  -3   6   1  388.26   22.20
  -3   6   1  377.96   23.40
   2  -6  -1  514.75   31.20
   2  -6  -1  558.14   32.30
  -2   6   1  499.15   31.10
  -2   6   1  517.25   30.10
  -2   6   1  522.55   31.20
   1  -6  -1    6.90    2.90
   1  -6  -1    7.80    2.60
  -1   6   1    5.90    1.30
  -1   6   1    6.50    4.80
  -1   6   1    9.00    3.00
  -1   6   1    4.60    2.80
   0  -6  -1   72.19    6.10
   0  -6  -1   78.39    6.10
   0  -6  -1   82.39    6.20
   0   6   1   73.59    6.30
   0   6   1   84.59    6.20
  -1  -6  -1 1011.30   55.59
  -1  -6  -1  978.20   55.49
  -1  -6  -1  914.71   55.09
  -1  -6  -1  968.20   55.59
   1   6   1  934.81   55.49
   1   6   1  936.61   55.49
  -2  -6  -1  782.42   48.80
  -2  -6  -1  866.51   48.60
  -2  -6  -1  811.02   49.80
  -2  -6  -1  911.21   49.50
  -2  -6  -1  898.81   49.60
   2   6   1  863.71   49.60
   2   6   1  825.02   49.50
  -3  -6  -1   93.89    6.40
  -3  -6  -1  109.49    7.40
  -3  -6  -1  101.79    7.20
  -3  -6  -1  106.89    7.70
  -3  -6  -1  104.59    6.40
   3   6   1   99.79    7.40
   3   6   1  107.69    7.50
   3   6   1  106.49    7.80
  -4  -6  -1   16.90    3.40
  -4  -6  -1   17.80    3.30
  -4  -6  -1   14.30    2.60
   4   6   1   16.30    3.20
   4   6   1   11.80    3.30
   4   6   1   11.50    3.10
  -5  -6  -1    8.60    3.50
  -5  -6  -1   13.80    3.50
   5   6   1   11.80    3.30
   5   6   1   11.00    3.30
   5   6   1   15.80    2.80
   5   6   1   14.20    3.70
  -6  -6  -1   14.10    3.90
  -6  -6  -1    8.70    4.10
   6   6   1    9.10    3.90
   6   6   1   11.80    4.60
   6   6   1   14.30    2.30
   6   6   1    9.20    4.20
   6   6   1   12.80    2.20
  -7  -6  -1   17.40    3.10
  -7  -6  -1   19.30    4.10
  -7  -6  -1    6.20    4.80
   7   6   1   15.10    4.30
   7   6   1   16.50    4.20
   2  -7  -1  293.67   18.90
   2  -7  -1  265.87   18.80
   2  -7  -1  332.97   18.80
  -2   7   1  299.77   18.80
  -2   7   1  308.97   19.00
  -2   7   1  269.77   21.60
  -2   7   1  294.97   17.30
   1  -7  -1    6.70    3.20
   1  -7  -1    3.00    3.40
   1  -7  -1    4.00    2.90
  -1   7   1    4.50    6.40
  -1   7   1    9.50    3.20
  -1   7   1    3.30    3.90
   0  -7  -1   18.90    3.30
   0  -7  -1   15.70    3.70
   0  -7  -1   16.30    3.30
   0   7   1   22.40    5.50
   0   7   1   15.70    3.50
  -1  -7  -1  429.36   25.20
  -1  -7  -1  419.96   25.70
  -1  -7  -1  428.76   25.80
   1   7   1  421.16   25.80
   1   7   1  433.46   25.90
  -2  -7  -1  615.74   38.60
  -2  -7  -1  615.44   38.60
  -2  -7  -1  663.33   38.80
  -2  -7  -1  648.64   38.00
   2   7   1  726.03   38.90
   2   7   1  675.33   38.80
  -3  -7  -1  136.69    8.10
  -3  -7  -1  126.79    9.40
  -3  -7  -1  128.09    8.90
  -3  -7  -1  128.69    9.30
  -3  -7  -1  130.69    7.70
   3   7   1  128.19    9.70
   3   7   1  124.59    9.50
   3   7   1  125.59    9.40
  -4  -7  -1   43.10    4.60
  -4  -7  -1   46.90    5.40
  -4  -7  -1   45.20    3.50
  -4  -7  -1   51.39    5.60
   4   7   1   45.20    6.90
   4   7   1   44.20    5.40
   4   7   1   45.20    5.40
  -5  -7  -1  122.49    8.80
  -5  -7  -1  127.79    9.50
  -5  -7  -1  136.59    9.80
   5   7   1  121.69   10.10
   5   7   1  126.79    9.70
   5   7   1  130.09    9.80
  -6  -7  -1   47.20    5.00
  -6  -7  -1   56.89    6.50
  -6  -7  -1   54.39    6.70
   6   7   1   58.29    6.40
   6   7   1   52.99    6.80
   6   7   1   45.20    6.10
   6   7   1   55.59    4.80
   0  -8  -1   -0.80    3.10
   0  -8  -1    5.30    3.50
   0  -8  -1   -1.80    2.90
   0  -8  -1   -1.20    3.00
   0   8   1   -3.10    3.70
   0   8   1    5.80    3.40
   0   8   1   -3.80    5.60
  -1  -8  -1  172.88   11.30
  -1  -8  -1  194.48   12.50
  -1  -8  -1  186.08   14.80
  -1  -8  -1  173.58   12.10
   1   8   1  159.98   12.30
   1   8   1  179.78   12.10
  -2  -8  -1  469.65   29.00
  -2  -8  -1  486.45   29.00
  -2  -8  -1  466.65   28.90
  -2  -8  -1  470.35   28.00
   2   8   1  480.35   29.20
   2   8   1  500.95   29.00
  -3  -8  -1  133.09   10.00
  -3  -8  -1  134.59    9.50
  -3  -8  -1  130.79    8.20
  -3  -8  -1  124.09    9.40
   3   8   1  125.69   10.10
   3   8   1  125.09   10.00
   3   8   1  128.19    9.80
  -4  -8  -1   11.70    3.60
  -4  -8  -1    9.60    4.10
  -4  -8  -1   12.60    1.50
  -4  -8  -1    3.40    2.90
   4   8   1   11.70    3.70
   4   8   1    5.20    4.00
   4   8   1   10.50    3.90
  -5  -8  -1   28.90    4.30
  -5  -8  -1   28.20    2.90
  -5  -8  -1   27.10    5.50
  -5  -8  -1   23.10    4.70
   5   8   1   27.30    4.90
   5   8   1   25.10    4.90
   5   8   1   28.50    5.10
   3   8  -2  283.57   19.30
   3   8  -2  285.17   18.30
   3   8  -2  273.37   18.50
  -3  -8   2  265.87   17.90
  -3  -8   2  290.67   17.50
  -3  -8   2  307.37   18.10
  -3  -8   2  297.87   18.40
   2   8  -2   51.19    6.40
   2   8  -2   58.29    5.80
  -2  -8   2   54.69    5.90
  -2  -8   2   45.90    5.60
  -2  -8   2   56.09    5.90
  -2  -8   2   54.59    5.00
   1   8  -2   16.10    4.10
   1   8  -2    9.20    3.70
  -1  -8   2   12.20    3.30
  -1  -8   2    9.60    3.10
  -1  -8   2    5.50    3.90
  -1  -8   2    9.30    4.00
   5   7  -2   30.80    4.90
   5   7  -2   30.00    4.60
   5   7  -2   27.70    5.30
  -5  -7   2   24.10    3.20
  -5  -7   2   29.30    4.50
  -5  -7   2   20.10    6.50
   4   7  -2  275.47   18.00
   4   7  -2  279.57   18.60
   4   7  -2  282.27   17.80
  -4  -7   2  287.27   17.70
  -4  -7   2  289.07   17.40
  -4  -7   2  279.47   17.00
  -4  -7   2  266.77   16.40
  -4  -7   2  295.17   17.90
   3   7  -2  470.85   29.60
   3   7  -2  450.45   28.80
   3   7  -2  477.95   28.80
  -3  -7   2  486.15   28.70
  -3  -7   2  493.15   28.20
  -3  -7   2  497.55   28.90
  -3  -7   2  474.75   28.50
   2   7  -2   80.39    6.60
   2   7  -2   82.79    7.10
  -2  -7   2   83.79    6.80
  -2  -7   2   89.29    6.70
  -2  -7   2   79.09    6.10
  -2  -7   2   84.89    7.10
   1   7  -2   24.50    4.00
   1   7  -2   24.20    4.00
  -1  -7   2   21.90    3.60
  -1  -7   2   27.60    3.60
  -1  -7   2   22.70    3.90
   0   7  -2   92.69    7.10
   0   7  -2   81.69    7.30
   0  -7   2   86.79    7.20
   0  -7   2   83.59    7.20
   0  -7   2   88.29    7.00
   0  -7   2   81.89    6.90
  -1   7  -2  282.27   17.80
  -1   7  -2  303.17   17.90
   1  -7   2  269.27   18.10
   1  -7   2  254.27   20.40
   1  -7   2  266.57   17.70
   1  -7   2  280.17   17.50
  -2   7  -2    5.60    4.00
  -2   7  -2   -0.60    5.10
  -2   7  -2   -3.90    3.80
   2  -7   2   -4.20    3.70
   2  -7   2   -5.80    3.10
   6   6  -2   25.20    5.00
   6   6  -2   21.70    4.40
   6   6  -2   25.90    4.70
  -6  -6   2   23.80    2.80
  -6  -6   2   27.50    5.00
  -6  -6   2   29.00    4.50
  -6  -6   2   26.60    4.50
   5   6  -2    1.30    3.10
   5   6  -2    3.80    3.00
   5   6  -2   -1.90    3.40
  -5  -6   2    3.10    3.20
  -5  -6   2    4.30    3.00
  -5  -6   2    0.60    1.60
   4   6  -2  173.78   12.90
   4   6  -2  184.38   12.10
   4   6  -2  175.68   12.20
  -4  -6   2  187.08   12.00
  -4  -6   2  177.48   11.40
  -4  -6   2  189.18   11.50
  -4  -6   2  198.58   12.20
   3   6  -2  652.63   40.00
   3   6  -2  675.13   40.80
   3   6  -2  642.14   39.90
  -3  -6   2  691.43   39.50
  -3  -6   2  700.23   39.70
  -3  -6   2  738.53   39.90
  -3  -6   2  657.03   38.80
  -3  -6   2  690.63   40.00
   2   6  -2  334.37   21.90
   2   6  -2  346.87   21.20
  -2  -6   2  343.17   20.90
  -2  -6   2  343.87   21.10
  -2  -6   2  364.76   21.40
  -2  -6   2  373.16   21.20
   1   6  -2    6.10    2.60
   1   6  -2   11.40    2.70
  -1  -6   2   10.40    2.60
  -1  -6   2   12.30    2.80
  -1  -6   2    8.20    2.90
  -1  -6   2    8.60    2.40
   0   6  -2  197.08   12.60
   0  -6   2  196.88   12.80
   0  -6   2  201.68   12.50
   0  -6   2  179.48   12.50
   0  -6   2  198.78   12.70
  -1   6  -2  858.01   47.40
  -1   6  -2  775.52   47.40
  -1   6  -2  782.62   47.30
   1  -6   2  816.22   47.30
   1  -6   2  852.21   47.20
   1  -6   2  764.82   47.80
  -2   6  -2   72.19    9.00
  -2   6  -2   81.39    6.90
  -2   6  -2   77.19    6.90
  -2   6  -2   69.09    6.70
   2  -6   2   75.89    6.90
   2  -6   2   85.99    6.70
   2  -6   2   80.09    7.00
  -3   6  -2   81.89    5.30
  -3   6  -2   80.09    7.60
  -3   6  -2   79.09    7.40
  -3   6  -2   89.59    7.60
  -3   6  -2   80.89    9.60
   3  -6   2   77.89    7.10
   3  -6   2   88.49    7.20
   3  -6   2   81.39    7.20
   7   5  -2    3.00    4.30
   7   5  -2   -3.20    3.90
   7   5  -2    5.10    3.90
  -7  -5   2    1.30    3.70
  -7  -5   2   11.60    4.00
   6   5  -2   14.20    3.90
   6   5  -2    9.30    3.80
   6   5  -2    8.40    4.10
  -6  -5   2   11.60    3.50
  -6  -5   2    5.60    3.60
  -6  -5   2    8.50    3.50
  -6  -5   2    9.10    1.50
  -6  -5   2   13.80    2.80
   5   5  -2   12.30    2.40
   5   5  -2   12.50    3.90
   5   5  -2   19.20    3.60
   5   5  -2   12.40    3.10
   5   5  -2   11.70    1.90
  -5  -5   2   13.80    3.30
  -5  -5   2   13.20    3.10
  -5  -5   2   13.30    1.80
   4   5  -2  205.88   13.80
   4   5  -2  196.98   14.30
   4   5  -2  210.58   13.60
   4   5  -2  213.18   13.30
  -4  -5   2  213.28   13.80
  -4  -5   2  235.08   13.60
  -4  -5   2  233.18   13.00
   3   5  -2  961.50   52.49
   3   5  -2  866.11   52.49
   3   5  -2  897.41   52.59
   3   5  -2  877.91   53.19
  -3  -5   2  952.20   52.19
  -3  -5   2  829.62   52.09
  -3  -5   2  955.00   52.59
   2   5  -2  471.65   29.40
   2   5  -2  464.15   29.50
  -2  -5   2  535.65   29.40
  -2  -5   2  526.55   29.50
  -2  -5   2  499.65   29.20
  -2  -5   2  510.75   29.50
   1   5  -2   70.59    5.40
   1   5  -2   68.29    5.10
  -1  -5   2   62.59    4.90
  -1  -5   2   65.29    5.10
  -1  -5   2   68.09    5.20
  -1  -5   2   70.99    5.30
   0   5  -2  184.88   12.30
   0   5  -2  199.38   12.20
   0   5  -2  191.08   12.30
   0  -5   2  192.08   12.50
   0  -5   2  192.18   12.50
   0  -5   2  204.58   12.40
   0  -5   2  200.58   12.20
  -1   5  -2 1217.98   71.09
  -1   5  -2 1307.17   70.99
  -1   5  -2 1164.78   70.89
   1  -5   2 1218.48   71.09
   1  -5   2 1236.48   70.89
  -2   5  -2  266.37   16.60
  -2   5  -2  256.77   15.50
  -2   5  -2  257.17   16.80
  -2   5  -2  285.97   18.90
  -2   5  -2  289.37   16.70
   2  -5   2  252.97   16.60
   2  -5   2  270.07   16.50
  -3   5  -2  244.38   15.20
  -3   5  -2  238.78   15.20
  -3   5  -2  223.68   15.20
   3  -5   2  232.28   14.90
   3  -5   2  244.08   15.20
  -4   5  -2   52.19    5.80
  -4   5  -2   56.09    5.70
  -4   5  -2   49.00    7.30
  -4   5  -2   54.79    5.90
   4  -5   2   44.00    5.70
   4  -5   2   59.99    5.50
   4  -5   2   53.29    6.30
  -5   5  -2   74.89    7.90
  -5   5  -2   77.69   10.70
  -5   5  -2   85.09    7.50
  -5   5  -2   70.69    8.00
   5  -5   2   87.49    7.50
   5  -5   2   69.49    7.30
   5  -5   2   65.69    7.80
   5  -5   2   71.49    5.00
   7   4  -2   20.80    5.00
   7   4  -2   11.80    4.40
   7   4  -2   22.30    5.10
  -7  -4   2   14.10    4.00
  -7  -4   2   16.20    1.90
  -7  -4   2   14.40    4.00
  -7  -4   2   12.50    4.70
  -7  -4   2   14.60    5.40
   6   4  -2    2.70    3.60
   6   4  -2    3.80    3.40
   6   4  -2    2.70    3.10
  -6  -4   2    3.60    3.20
  -6  -4   2   -0.50    3.20
  -6  -4   2    1.70    3.00
  -6  -4   2   -1.10    1.40
   5   4  -2    2.70    3.00
   5   4  -2    2.10    2.70
   5   4  -2    0.50    2.60
   5   4  -2    0.30    1.80
  -5  -4   2    0.90    2.40
  -5  -4   2    6.10    2.90
  -5  -4   2    0.80    1.00
  -5  -4   2   -1.20    2.70
  -5  -4   2    2.80    1.30
   4   4  -2  159.88   10.00
   4   4  -2  141.69   10.90
   4   4  -2  170.38   10.40
   4   4  -2  157.88   10.60
  -4  -4   2  168.38   10.70
  -4  -4   2  160.18    9.60
   3   4  -2 1451.95   83.39
   3   4  -2 1386.16   83.49
   3   4  -2 1506.05   83.29
  -3  -4   2 1407.06   83.49
  -3  -4   2 1528.25   83.09
  -3  -4   2 1479.45   83.19
  -3  -4   2 1417.86   83.39
   2   4  -2  656.33   39.90
   2   4  -2  685.73   39.90
   2   4  -2  701.73   40.00
  -2  -4   2  641.34   39.70
  -2  -4   2  753.42   39.80
  -2  -4   2  647.34   39.90
  -2  -4   2  740.43   40.00
   1   4  -2    4.30    1.70
   1   4  -2    5.70    1.70
  -1  -4   2    5.00    1.60
  -1  -4   2    4.20    1.60
  -1  -4   2    3.30    1.50
  -1  -4   2    4.00    1.50
   0   4  -2  333.17   21.40
   0   4  -2  392.96   21.50
   0   4  -2  366.16   21.50
   0  -4   2  344.87   21.60
   0  -4   2  381.26   21.60
   0  -4   2  362.76   21.50
   0  -4   2  362.26   21.40
  -1   4  -2 1949.30  123.39
  -1   4  -2 2288.87  123.39
   1  -4   2 2191.08  123.29
   1  -4   2 2197.48  123.49
  -2   4  -2  988.90   55.29
  -2   4  -2  978.60   55.49
  -2   4  -2  928.71   55.19
   2  -4   2  997.50   55.19
   2  -4   2  890.81   55.39
   2  -4   2  939.71   55.19
  -3   4  -2  120.79    8.80
  -3   4  -2  126.89    9.00
  -3   4  -2  128.39    8.60
   3  -4   2  117.39    8.70
  -4   4  -2   46.50    5.10
  -4   4  -2   37.80    4.70
  -4   4  -2   42.40    5.20
   4  -4   2   37.60    5.10
   4  -4   2   47.10    5.00
   4  -4   2   42.30    4.90
  -5   4  -2  156.28   11.50
  -5   4  -2  166.28   11.80
  -5   4  -2  154.58   13.30
   5  -4   2  154.48    9.40
   5  -4   2  154.38   11.20
   5  -4   2  164.18   11.30
   5  -4   2  154.78   11.70
  -6   4  -2   30.40    9.20
  -6   4  -2   10.30    4.70
  -6   4  -2    7.30    4.10
  -6   4  -2    4.70    4.40
   6  -4   2   10.60    1.00
   6  -4   2   14.90    4.20
   6  -4   2    0.30    7.60
   6  -4   2    8.90    3.70
   8   3  -2   87.09    8.90
   8   3  -2   67.69    9.20
   8   3  -2   76.99    9.00
  -8  -3   2   88.39    7.20
  -8  -3   2   70.69    9.00
  -8  -3   2   70.49    9.70
  -8  -3   2   80.29    5.10
   7   3  -2   47.30    6.60
   7   3  -2   47.60    7.10
   7   3  -2   60.99    7.40
  -7  -3   2   65.09    4.00
  -7  -3   2   55.99    7.90
  -7  -3   2   52.69    6.90
  -7  -3   2   55.29    5.80
  -7  -3   2   74.69    7.30
   6   3  -2   18.40    4.70
   6   3  -2   23.10    4.20
   6   3  -2   23.00    4.60
  -6  -3   2   25.10    5.00
  -6  -3   2   21.20    4.50
  -6  -3   2   24.40    4.40
  -6  -3   2   24.90    3.80
  -6  -3   2   25.40    2.20
   5   3  -2   14.80    2.40
   5   3  -2   15.40    3.70
   5   3  -2   17.20    3.50
   5   3  -2   15.40    3.40
  -5  -3   2   23.80    6.00
  -5  -3   2   14.90    3.20
  -5  -3   2   17.40    4.50
  -5  -3   2   14.60    3.10
  -5  -3   2   18.50    2.00
   4   3  -2    8.70    2.40
   4   3  -2   -0.20    2.30
   4   3  -2    0.90    1.40
   4   3  -2    1.90    2.10
  -4  -3   2    1.20    2.10
  -4  -3   2    1.40    1.00
  -4  -3   2    1.70    2.40
  -4  -3   2    1.70    2.20
  -4  -3   2    7.10    2.20
   3   3  -2  306.37   18.10
   3   3  -2  291.37   17.90
   3   3  -2  298.87   17.70
   3   3  -2  286.27   18.50
  -3  -3   2  295.37   17.40
  -3  -3   2  319.07   17.90
  -3  -3   2  306.37   18.10
   2   3  -2 1460.95   83.09
   2   3  -2 1465.05   83.19
   2   3  -2 1412.06   83.09
  -2  -3   2 1495.55   83.09
  -2  -3   2 1434.16   83.19
   1   3  -2  116.39    7.40
   1   3  -2  113.89    7.50
   1   3  -2  112.79    7.50
  -1  -3   2  130.29    7.50
  -1  -3   2  122.89    7.00
  -1  -3   2  120.09    7.50
  -1  -3   2  125.09    7.50
  -1  -3   2  125.19    7.50
   0   3  -2  112.89    7.30
   0   3  -2  120.09    7.30
   0   3  -2  115.49    7.20
   0  -3   2  126.69    7.40
   0  -3   2  118.29    7.20
   0  -3   2   99.99    7.40
   0  -3   2  109.29    7.10
   1  -3   2 1892.41  108.09
  -2   3  -2 1926.81  122.69
  -2   3  -2 2357.96  123.49
   2  -3   2 2162.18  122.69
  -3   3  -2    7.00    2.30
  -3   3  -2    8.50    3.50
  -3   3  -2    4.30    2.20
  -3   3  -2    3.10    2.10
   3  -3   2    6.80    2.20
   3  -3   2    3.50    2.10
   3  -3   2    2.70    2.10
  -4   3  -2   66.89    5.50
  -4   3  -2   57.59    5.60
  -4   3  -2   59.89    5.20
  -4   3  -2   61.89    7.50
   4  -3   2   58.59    4.00
   4  -3   2   63.29    5.20
   4  -3   2   60.29    5.50
   4  -3   2   63.09    5.30
  -5   3  -2  593.94   34.40
  -5   3  -2  568.74   34.20
   5  -3   2  584.94   34.10
   5  -3   2  558.24   34.30
   5  -3   2  535.75   32.60
   5  -3   2  579.74   34.00
  -6   3  -2  138.59   10.60
  -6   3  -2  141.59   10.80
  -6   3  -2  158.38   15.70
  -6   3  -2  140.09   10.50
   6  -3   2  127.89   10.20
   6  -3   2  146.59   10.40
   6  -3   2  138.59   10.90
   8   2  -2  102.29   10.50
   8   2  -2  103.09   10.40
   8   2  -2  102.89    9.60
  -8  -2   2  106.39    7.10
  -8  -2   2  111.89    8.20
  -8  -2   2  116.09   10.10
  -8  -2   2  104.79   11.00
  -8  -2   2  127.39   10.20
   7   2  -2  231.68   17.60
   7   2  -2  272.57   17.40
  -7  -2   2  252.77   15.10
  -7  -2   2  241.08   17.20
  -7  -2   2  274.67   16.10
  -7  -2   2  241.48   18.40
  -7  -2   2  267.77   17.50
   6   2  -2   41.30    5.50
   6   2  -2   36.90    5.50
   6   2  -2   44.70    5.80
  -6  -2   2   52.59    6.60
  -6  -2   2   46.00    4.70
  -6  -2   2   41.40    5.70
  -6  -2   2   46.20    5.80
  -6  -2   2   53.69    3.40
   5   2  -2   34.20    4.40
   5   2  -2   29.70    4.30
   5   2  -2   32.30    4.60
   5   2  -2   25.80    3.20
  -5  -2   2   35.60    4.80
  -5  -2   2   36.80    3.70
  -5  -2   2   38.60    2.50
  -5  -2   2   32.60    4.40
  -5  -2   2   26.10    3.90
   4   2  -2   88.39    6.80
   4   2  -2   88.89    7.10
   4   2  -2   78.89    6.60
   4   2  -2   93.19    6.10
  -4  -2   2   84.19    6.80
  -4  -2   2  110.39    7.50
  -4  -2   2   96.19    6.40
  -4  -2   2   91.19    6.70
   3   2  -2 1135.79   62.39
   3   2  -2 1119.29   61.69
   3   2  -2 1054.09   62.79
   3   2  -2  991.80   62.39
   3   2  -2 1091.69   62.09
  -3  -2   2  959.50   62.39
  -3  -2   2 1072.19   62.89
  -3  -2   2 1138.29   62.39
  -3  -2   2 1187.28   62.39
   2   2  -2 1027.90   55.09
   2   2  -2  968.80   55.79
   2   2  -2  899.31   55.19
   2   2  -2  997.10   55.09
  -2  -2   2 1005.50   55.29
  -2  -2   2  967.00   55.09
  -2  -2   2  865.21   54.99
   1   2  -2  209.18   12.00
   1   2  -2  197.98   12.00
   1   2  -2  225.18   12.00
   1   2  -2  210.88   12.10
  -1  -2   2  197.68   12.10
  -1  -2   2  198.78   12.00
  -1  -2   2  230.28   12.00
  -1  -2   2  182.28   11.80
  -1  -2   2  191.48   12.00
   0  -2   2 1097.89   62.99
  -1   2  -2 5327.47  313.37
  -1   2  -2 4707.83  283.27
   1  -2   2 5427.16  315.57
   1  -2   2 4357.86  282.87
  -2   2  -2 3119.09  210.38
  -2   2  -2 2810.32  171.28
   2  -2   2 3065.99  209.88
   2  -2   2 2670.83  170.58
  -3   2  -2   49.30    4.20
  -3   2  -2   47.50    4.20
  -3   2  -2   44.70    3.80
  -3   2  -2   41.50    5.40
   3  -2   2   45.10    4.00
   3  -2   2   45.60    4.00
   3  -2   2   47.60    3.80
  -4   2  -2  184.78   13.90
  -4   2  -2  187.18   12.30
  -4   2  -2  181.58   12.40
   4  -2   2  211.58   12.70
   4  -2   2  203.58   12.20
   4  -2   2  193.08   12.30
   4  -2   2  182.48   11.10
  -5   2  -2  393.06   23.60
  -5   2  -2  396.76   23.40
  -5   2  -2  374.26   25.10
  -5   2  -2  390.26   23.40
   5  -2   2  359.16   23.20
   5  -2   2  381.46   23.20
   5  -2   2  371.06   23.60
  -6   2  -2  422.46   27.40
  -6   2  -2  503.55   27.60
  -6   2  -2  444.76   28.00
  -6   2  -2  473.95   29.50
   6  -2   2  422.26   27.60
   6  -2   2  440.66   27.20
   6  -2   2  420.46   27.30
  -7   2  -2  126.29   10.10
  -7   2  -2  116.79   10.40
  -7   2  -2  139.69   12.00
  -7   2  -2  123.39   10.00
   7  -2   2  107.69    9.30
   7  -2   2  113.69    9.40
   7  -2   2  122.49   10.90
   8   1  -2   37.20    7.00
   8   1  -2   39.10    6.20
   8   1  -2   55.59    6.90
  -8  -1   2   49.70    5.00
  -8  -1   2   49.00    4.20
  -8  -1   2   41.20    6.60
  -8  -1   2   57.69    7.20
  -8  -1   2   42.30    7.90
   7   1  -2  209.38   15.80
   7   1  -2  210.68   17.00
   7   1  -2  252.97   16.70
  -7  -1   2  256.07   14.50
  -7  -1   2  224.78   17.70
  -7  -1   2  255.27   15.00
  -7  -1   2  243.28   16.40
  -7  -1   2  259.37   16.80
   6   1  -2  131.39   10.20
   6   1  -2  118.39   10.50
  -6  -1   2  138.59   10.30
  -6  -1   2  128.19   10.80
  -6  -1   2  130.29    8.00
  -6  -1   2  135.69    8.80
  -6  -1   2  119.19   10.00
   5   1  -2   76.29    7.10
   5   1  -2   76.79    6.70
   5   1  -2   57.79    6.40
  -5  -1   2   76.19    4.70
  -5  -1   2   84.09    6.60
  -5  -1   2   69.99    5.40
  -5  -1   2   65.69    6.10
  -5  -1   2   77.99    7.20
   4   1  -2   90.49    7.20
   4   1  -2   84.59    7.10
  -4  -1   2   95.59    7.10
  -4  -1   2   99.79    6.40
  -4  -1   2   92.59    7.10
  -4  -1   2   91.09    5.60
  -4  -1   2  113.39    7.80
   3   1  -2   76.19    6.10
   3   1  -2   92.39    6.70
  -3  -1   2   88.79    6.10
  -3  -1   2   99.69    5.80
  -3  -1   2   73.49    6.10
   2   1  -2  600.54   33.10
   2   1  -2  558.14   33.30
   2   1  -2  517.35   33.40
  -2  -1   2  618.04   33.90
  -2  -1   2  593.64   33.50
  -2  -1   2  585.74   33.40
   1   1  -2  103.39    6.50
   1   1  -2  111.69    6.50
   1   1  -2  106.89    6.80
   1   1  -2  112.99    6.30
  -1  -1   2  114.09    6.40
  -1  -1   2  103.49    6.40
  -1  -1   2  106.89    6.60
  -1  -1   2  115.49    6.70
  -1  -1   2  104.89    6.50
   0   1  -2  439.36   23.10
   0   1  -2  380.26   23.20
   0   1  -2  424.86   23.30
   0   1  -2  416.66   23.20
   0   1  -2  377.86   23.30
   0  -1   2  393.26   23.40
   0  -1   2  392.46   23.40
   0  -1   2  387.76   23.10
   0  -1   2  427.06   23.20
  -1   1  -2 1892.41  125.99
  -1   1  -2 1752.12  107.09
   1  -1   2 1838.02  142.19
  -2   1  -2 3740.23  219.68
  -2   1  -2 3811.82  250.37
   2  -1   2 3648.44  218.78
  -3   1  -2  236.18   13.70
  -3   1  -2  194.48   14.40
  -3   1  -2  227.88   13.50
   3  -1   2  218.38   13.50
   3  -1   2  212.28   13.50
   3  -1   2  229.78   13.50
  -4   1  -2   56.69    4.90
  -4   1  -2   63.29    4.80
  -4   1  -2   52.79    4.80
  -4   1  -2   49.70    5.90
   4  -1   2   58.79    4.70
   4  -1   2   54.69    4.90
   4  -1   2   56.09    4.70
  -5   1  -2  650.63   40.80
  -5   1  -2  658.73   37.90
  -5   1  -2  643.54   38.00
  -5   1  -2  646.74   38.00
   5  -1   2  597.34   38.00
   5  -1   2  651.53   37.80
   5  -1   2  613.24   37.70
   5  -1   2  657.03   39.70
  -6   1  -2  927.41   52.59
  -6   1  -2  843.12   50.89
  -6   1  -2  883.11   50.79
   6  -1   2  780.22   50.69
   6  -1   2  949.80   52.79
   6  -1   2  835.22   50.49
   6  -1   2  812.82   50.89
  -7   1  -2   21.90    4.30
  -7   1  -2   23.80    4.80
  -7   1  -2   19.50    4.50
   7  -1   2   23.20    4.20
   7  -1   2   17.90    4.60
   7  -1   2   20.00    3.70
   7   0  -2  320.87   22.50
   7   0  -2  355.96   22.80
   7   0  -2  360.96   21.60
   7   0  -2  312.67   23.70
  -7   0   2  352.86   22.70
  -7   0   2  399.26   23.10
  -7   0   2  388.46   21.20
  -7   0   2  336.27   24.40
   6   0  -2  306.27   22.90
   6   0  -2  318.57   20.90
   6   0  -2  338.27   21.90
   6   0  -2  343.37   22.00
  -6   0   2  384.66   22.10
  -6   0   2  384.86   20.70
  -6   0   2  350.26   20.90
  -6   0   2  364.06   22.20
   5   0  -2  135.69   11.10
   5   0  -2  139.29    8.90
   5   0  -2  131.89    9.90
  -5   0   2  135.89    9.00
  -5   0   2  131.09   10.00
  -5   0   2  142.19    9.70
  -5   0   2  148.29    8.60
   4   0  -2  197.98   11.70
   4   0  -2  202.88   11.80
   4   0  -2  211.88   14.50
   4   0  -2  170.68   12.30
  -4   0   2  190.48   12.70
  -4   0   2  206.18   11.60
  -4   0   2  208.28   12.50
  -4   0   2  177.98   11.90
   3   0  -2   17.20    1.60
   3   0  -2   16.30    3.00
   3   0  -2   15.30    1.50
   3   0  -2   11.00    2.30
  -3   0   2   14.60    2.20
  -3   0   2   13.90    3.00
  -3   0   2   13.10    1.80
  -3   0   2    9.80    2.30
  -3   0   2   18.30    1.50
   2   0  -2  350.86   20.00
   2   0  -2  326.37   20.10
  -2   0   2  379.26   20.00
  -2   0   2  349.77   20.90
  -2   0   2  337.87   20.30
  -2   0   2  377.96   20.40
  -2   0   2  311.07   20.50
   1   0  -2  198.18   11.10
   1   0  -2  198.18   11.50
   1   0  -2  187.68   11.10
   1   0  -2  197.68   11.20
  -1   0   2  195.78   11.60
  -1   0   2  182.28   11.20
  -1   0   2  170.28   11.00
   0   0  -2  573.64   36.60
   0   0  -2  650.13   36.70
   0   0  -2  600.44   36.40
   0   0   2  725.53   37.00
  -1   0  -2 2601.74  151.68
  -1   0  -2 2581.54  151.08
   1   0   2 2793.22  174.68
   1   0   2 2412.06  166.08
  -2   0  -2 5604.74  305.17
  -2   0  -2 5131.49  304.27
   2   0   2 4728.83  343.87
  -3   0  -2  737.63   42.40
  -3   0  -2  751.82   42.30
  -3   0  -2  748.13   43.10
   3   0   2  641.34   42.20
   3   0   2  694.33   42.20
   3   0   2  800.02   43.20
  -4   0  -2   60.79    4.90
  -4   0  -2   63.09    5.90
  -4   0  -2   56.59    5.20
  -4   0  -2   62.79    5.00
   4   0   2   54.99    4.80
   4   0   2   57.09    5.90
   4   0   2   63.89    6.20
   4   0   2   62.59    4.90
  -5   0  -2  625.44   34.70
  -5   0  -2  503.45   33.10
  -5   0  -2  571.14   33.30
  -5   0  -2  613.04   33.20
  -5   0  -2  571.54   33.40
   5   0   2  549.85   33.40
   5   0   2  509.25   34.10
   5   0   2  541.95   33.10
   5   0   2  540.15   33.20
  -6   0  -2 1704.83   91.79
  -6   0  -2 1743.03   93.49
  -6   0  -2 1595.14   91.99
  -6   0  -2 1747.33   92.09
  -6   0  -2 1658.53   92.09
   6   0   2 1469.65   91.79
   6   0   2 1541.65   93.09
   6   0   2 1433.46   91.89
   6   0   2 1398.56   91.59
  -7   0  -2   14.40    3.10
  -7   0  -2   16.10    5.10
  -7   0  -2    6.80    4.20
  -7   0  -2   11.00    5.60
   7   0   2    8.50    3.80
   7   0   2    6.80    3.50
   7   0   2    9.40    5.00
   7   0   2   10.50    3.20
  -8   0  -2  378.36   22.70
  -8   0  -2  357.56   22.70
  -8   0  -2  370.86   22.50
   8   0   2  328.97   22.60
   8   0   2  345.27   24.10
   8   0   2  345.67   22.50
   8   0   2  312.67   21.80
   7  -1  -2  276.27   18.40
   7  -1  -2  253.37   21.00
   7  -1  -2  297.27   19.40
   7  -1  -2  298.77   19.60
  -7   1   2  339.67   18.40
  -7   1   2  294.17   25.00
  -7   1   2  315.87   19.50
  -7   1   2  299.37   19.70
   6  -1  -2  420.76   27.80
   6  -1  -2  447.16   27.80
   6  -1  -2  485.75   27.20
   6  -1  -2  461.15   27.20
   6  -1  -2  403.26   29.50
  -6   1   2  463.45   27.90
  -6   1   2  501.65   27.00
  -6   1   2  445.46   28.00
   5  -1  -2  164.98   11.40
   5  -1  -2  180.68   11.70
   5  -1  -2  170.28   10.40
  -5   1   2  179.08   10.70
  -5   1   2  163.78   11.70
  -5   1   2  184.68   11.60
  -5   1   2  151.38   13.20
   4  -1  -2   68.29    6.10
   4  -1  -2   71.19    6.00
   4  -1  -2   67.39    7.30
   4  -1  -2   84.79    5.20
  -4   1   2   87.79    6.20
  -4   1   2   79.99    6.00
  -4   1   2   91.09    5.40
  -4   1   2   75.09    7.20
   3  -1  -2   42.30    3.10
   3  -1  -2   43.80    3.00
   3  -1  -2   40.80    3.80
   3  -1  -2   33.10    4.90
   3  -1  -2   42.60    3.50
  -3   1   2   42.50    3.60
  -3   1   2   34.10    4.50
  -3   1   2   43.50    3.10
  -3   1   2   45.30    3.70
  -3   1   2   37.40    3.40
   2  -1  -2   29.70    2.60
   2  -1  -2   33.80    2.70
   2  -1  -2   30.80    2.40
   2  -1  -2   26.50    3.80
   2  -1  -2   26.80    2.30
  -2   1   2   30.60    2.70
  -2   1   2   35.10    2.60
  -2   1   2   34.30    3.60
  -2   1   2   29.10    2.60
  -2   1   2   35.30    2.40
   1  -1  -2   21.90    1.70
   1  -1  -2   22.70    1.80
   1  -1  -2   24.50    2.00
   1  -1  -2   20.80    1.70
   1  -1  -2   21.80    2.60
  -1   1   2   24.80    2.50
  -1   1   2   23.20    1.70
  -1   1   2   20.70    1.70
   0  -1  -2    8.60    1.30
   0  -1  -2    9.00    0.90
   0  -1  -2    9.60    0.90
   0  -1  -2    8.70    0.80
   0   1   2   10.00    1.10
   1   1   2  633.54   36.20
  -2  -1  -2 3642.34  265.47
  -2  -1  -2 3568.54  227.78
   2   1   2 4088.79  271.07
   2   1   2 4165.28  228.98
  -3  -1  -2 1064.69   62.89
  -3  -1  -2 1103.99   62.89
  -3  -1  -2 1089.29   62.99
  -3  -1  -2 1144.79   62.89
   3   1   2 1128.79   63.09
   3   1   2 1008.90   62.79
   3   1   2 1086.89   62.89
  -4  -1  -2   69.09    4.80
  -4  -1  -2   61.89    5.20
  -4  -1  -2   67.59    5.90
  -4  -1  -2   62.39    5.20
  -4  -1  -2   64.59    5.30
  -4  -1  -2   64.09    4.00
   4   1   2   57.99    5.30
   4   1   2   60.79    5.10
   4   1   2   60.79    5.30
  -5  -1  -2  448.46   26.20
  -5  -1  -2  468.25   27.60
  -5  -1  -2  472.55   26.80
  -5  -1  -2  446.26   26.70
  -5  -1  -2  444.46   26.60
   5   1   2  388.56   26.30
   5   1   2  425.26   26.80
   5   1   2  433.26   26.60
  -6  -1  -2 1521.95   89.69
  -6  -1  -2 1542.05   94.59
  -6  -1  -2 1589.24   91.19
  -6  -1  -2 1659.13   91.39
  -6  -1  -2 1583.54   90.59
  -6  -1  -2 1566.84   91.09
   6   1   2 1555.14   91.19
  -7  -1  -2  121.19   10.80
  -7  -1  -2  115.09    9.40
  -7  -1  -2  121.59    9.50
  -7  -1  -2  126.99    7.40
  -7  -1  -2  129.89   10.00
  -7  -1  -2  112.99    8.40
   7   1   2  127.29    9.50
   7   1   2  107.19    9.50
  -8  -1  -2  175.48   13.60
  -8  -1  -2  146.99   11.70
  -8  -1  -2  156.08   12.20
  -8  -1  -2  179.88   12.10
  -8  -1  -2  153.88   10.50
   8   1   2  157.88   12.20
   8   1   2  153.88   11.70
   8   1   2  126.99   12.60
   7  -2  -2  217.28   14.80
   7  -2  -2  234.38   15.80
   7  -2  -2  223.68   18.60
   7  -2  -2  222.98   15.80
  -7   2   2  208.58   16.20
  -7   2   2  245.38   14.80
  -7   2   2  240.48   18.60
  -7   2   2  244.08   16.10
   6  -2  -2  306.07   18.90
   6  -2  -2  332.87   19.70
   6  -2  -2  308.97   20.30
   6  -2  -2  303.57   22.60
   6  -2  -2  330.17   20.40
  -6   2   2  319.07   20.60
  -6   2   2  329.87   20.40
  -6   2   2  331.67   19.60
   5  -2  -2  230.98   15.20
   5  -2  -2  239.58   15.30
   5  -2  -2  230.28   14.20
   5  -2  -2  248.98   14.80
   5  -2  -2  208.58   17.50
  -5   2   2  257.97   15.30
  -5   2   2  237.38   14.70
  -5   2   2  251.47   15.50
   4  -2  -2  258.07   14.60
   4  -2  -2  220.78   14.80
   4  -2  -2  221.58   14.90
   4  -2  -2  240.98   14.20
  -4   2   2  264.37   15.00
  -4   2   2  220.28   16.60
  -4   2   2  238.28   14.50
   3  -2  -2  135.89    9.70
   3  -2  -2  166.58    9.60
   3  -2  -2  127.29   11.30
   3  -2  -2  147.29    9.80
   3  -2  -2  169.48    9.40
  -3   2   2  152.88    9.50
  -3   2   2  163.48    9.80
  -3   2   2  156.88    9.80
   2  -2  -2   31.00    2.50
   2  -2  -2   21.90    4.20
   2  -2  -2   31.40    2.60
   2  -2  -2   29.60    2.60
   2  -2  -2   29.30    2.80
  -2   2   2   32.20    2.60
  -2   2   2   32.70    2.90
  -2   2   2   31.60    2.70
   1  -2  -2    5.30    2.10
   1  -2  -2    0.30    0.90
   1  -2  -2    0.70    1.00
   1  -2  -2    1.30    0.90
  -1   2   2    0.40    0.70
  -1   2   2    0.00    0.90
  -1   2   2   -0.10    0.80
  -1   2   2   -2.60    1.50
   0  -2  -2  221.18   13.80
   0  -2  -2  235.28   13.60
   0  -2  -2  226.18   13.80
   0   2   2  231.78   13.80
   0   2   2  257.17   13.80
   0   2   2  242.98   13.80
  -1  -2  -2  397.16   24.30
  -1  -2  -2  436.16   24.20
  -1  -2  -2  423.76   24.30
   1   2   2  421.36   24.30
   1   2   2  428.56   24.30
  -2  -2  -2 2799.52  208.98
  -2  -2  -2 2827.22  175.48
   2   2   2 3171.88  211.38
   2   2   2 3094.69  177.88
  -3  -2  -2 1423.66   79.39
  -3  -2  -2 1543.85   79.49
  -3  -2  -2 1281.17   79.39
   3   2   2 1331.47   79.29
   3   2   2 1325.87   79.39
   3   2   2 1392.46   79.49
  -4  -2  -2   65.59    5.20
  -4  -2  -2   58.39    4.80
  -4  -2  -2   51.19    4.60
  -4  -2  -2   49.70    4.70
   4   2   2   56.39    4.90
   4   2   2   59.79    4.90
   4   2   2   58.59    5.40
  -5  -2  -2  231.08   13.80
  -5  -2  -2  214.58   14.10
  -5  -2  -2  211.08   13.40
  -5  -2  -2  228.78   12.90
  -5  -2  -2  200.68   13.40
   5   2   2  206.28   13.50
   5   2   2  188.28   13.50
   5   2   2  178.48   13.50
  -6  -2  -2 1855.41  113.69
  -6  -2  -2 1997.80  113.89
  -6  -2  -2 2074.69  113.09
  -6  -2  -2 2007.80  113.69
  -6  -2  -2 1857.51  112.59
  -6  -2  -2 2018.60  114.69
   6   2   2 1972.30  113.89
   6   2   2 1995.60  113.99
  -7  -2  -2  310.17   19.50
  -7  -2  -2  341.07   20.10
  -7  -2  -2  336.77   21.10
  -7  -2  -2  336.87   21.20
  -7  -2  -2  354.66   22.50
  -7  -2  -2  329.37   21.30
   7   2   2  327.67   21.70
  -8  -2  -2  106.29    7.70
  -8  -2  -2  130.29   11.20
  -8  -2  -2  115.99    7.20
  -8  -2  -2  135.89    9.80
  -8  -2  -2  120.39    9.80
  -8  -2  -2  101.39   10.70
   8   2   2   95.59   10.00
   8   2   2  113.29   10.10
   6  -3  -2  520.45   31.40
   6  -3  -2  516.05   31.90
   6  -3  -2  484.25   30.50
   6  -3  -2  518.55   32.00
   6  -3  -2  581.14   35.60
  -6   3   2  504.25   31.30
  -6   3   2  570.34   32.10
  -6   3   2  522.75   32.30
   5  -3  -2  293.17   21.20
   5  -3  -2  270.17   18.00
   5  -3  -2  276.67   16.90
   5  -3  -2  292.57   17.70
  -5   3   2  281.17   18.00
  -5   3   2  284.37   17.60
  -5   3   2  301.07   18.50
   4  -3  -2  156.78   13.70
   4  -3  -2  179.58   11.10
   4  -3  -2  158.48   10.30
   4  -3  -2  169.78   11.10
   4  -3  -2  169.88   10.80
  -4   3   2  152.18   13.20
  -4   3   2  165.18   11.00
  -4   3   2  166.88   10.80
  -4   3   2  189.28   11.20
   3  -3  -2  424.86   25.50
   3  -3  -2  453.25   25.60
   3  -3  -2  436.06   25.20
   3  -3  -2  410.86   27.70
   3  -3  -2  443.46   25.40
  -3   3   2  404.66   25.40
  -3   3   2  428.86   25.60
  -3   3   2  438.46   25.50
   2  -3  -2  679.13   40.10
   2  -3  -2  683.43   40.20
   2  -3  -2  700.73   40.10
  -2   3   2  681.53   40.20
  -2   3   2  718.13   40.20
  -2   3   2  683.83   39.80
  -2   3   2  702.93   40.20
   1  -3  -2   80.89    5.60
   1  -3  -2   82.69    5.50
   1  -3  -2   83.59    5.50
  -1   3   2   91.39    5.60
  -1   3   2   77.49    5.10
  -1   3   2   80.39    5.50
   0  -3  -2   59.49    3.60
   0  -3  -2   56.39    3.90
   0  -3  -2   62.69    4.00
   0  -3  -2   52.09    4.00
   0   3   2   49.10    3.90
   0   3   2   58.89    3.60
   0   3   2   52.79    5.10
   0   3   2   58.59    4.00
  -1  -3  -2  125.99    7.60
  -1  -3  -2  135.99    7.50
  -1  -3  -2  121.39    7.60
   1   3   2  114.39    7.60
   1   3   2  120.69    7.60
  -2  -3  -2 2359.86  143.19
  -2  -3  -2 2353.96  178.98
   2   3   2 2446.76  177.38
   2   3   2 2379.36  143.09
  -3  -3  -2 1465.15   80.29
  -3  -3  -2 1499.75   80.39
   3   3   2 1362.76   80.39
   3   3   2 1238.48   80.19
   3   3   2 1431.46   80.19
   3   3   2 1400.26   80.19
  -4  -3  -2   15.10    2.50
  -4  -3  -2   10.90    2.20
  -4  -3  -2    9.20    2.30
   4   3   2    9.00    2.40
   4   3   2   13.90    2.00
   4   3   2   10.70    2.30
   4   3   2   12.20    2.50
  -5  -3  -2  183.28   12.30
  -5  -3  -2  195.98   12.70
  -5  -3  -2  197.98   12.70
   5   3   2  209.18   12.70
   5   3   2  173.88   12.60
   5   3   2  194.08   12.80
  -6  -3  -2 2262.27  125.39
  -6  -3  -2 2351.36  125.09
  -6  -3  -2 2305.47  125.89
  -6  -3  -2 2129.09  125.19
   6   3   2 1971.50  125.19
   6   3   2 2235.88  125.39
   6   3   2 1962.30  125.09
  -7  -3  -2  621.64   35.80
  -7  -3  -2  642.54   34.80
  -7  -3  -2  581.44   36.00
  -7  -3  -2  578.04   36.80
  -7  -3  -2  634.64   39.20
   7   3   2  595.24   36.20
   7   3   2  523.75   36.50
  -8  -3  -2   59.59    7.80
  -8  -3  -2   76.19    7.80
  -8  -3  -2   59.79    4.80
  -8  -3  -2   59.99    7.30
  -8  -3  -2   52.69    6.30
   8   3   2   49.70    6.90
   8   3   2   51.69    7.00
   8   3   2   63.89    7.70
   6  -4  -2  271.37   18.20
   6  -4  -2  262.87   18.50
   6  -4  -2  280.97   18.30
  -6   4   2  276.67   17.90
  -6   4   2  302.17   18.50
  -6   4   2  268.87   17.50
  -6   4   2  282.67   21.10
  -6   4   2  298.77   22.40
   5  -4  -2  172.28   11.50
   5  -4  -2  171.18   11.80
   5  -4  -2  174.78   12.00
  -5   4   2  172.98   12.10
  -5   4   2  164.48   14.90
  -5   4   2  171.68   11.10
  -5   4   2  159.98   11.40
   4  -4  -2  179.78   11.30
   4  -4  -2  159.38   11.60
   4  -4  -2  160.98   10.60
   4  -4  -2  161.08   11.30
  -4   4   2  175.18   11.50
  -4   4   2  167.48   11.40
  -4   4   2  176.58   11.50
  -4   4   2  189.18   10.90
   3  -4  -2   71.19    5.70
   3  -4  -2   80.29    6.10
   3  -4  -2   82.49    6.00
   3  -4  -2   73.39    5.40
  -3   4   2   75.69    5.80
  -3   4   2   63.89    5.10
  -3   4   2   81.69    5.90
  -3   4   2   80.29    6.10
  -3   4   2   62.99    8.40
   2  -4  -2   31.60    3.30
   2  -4  -2   35.60    3.40
   2  -4  -2   32.60    3.40
  -2   4   2   30.60    3.50
  -2   4   2   29.00    3.30
  -2   4   2   22.10    5.30
  -2   4   2   33.20    2.70
   1  -4  -2  113.59    7.80
   1  -4  -2  121.29    7.90
   1  -4  -2  116.59    7.80
  -1   4   2  129.99    7.90
  -1   4   2  129.09    8.00
  -1   4   2  113.19    7.30
   0  -4  -2  133.99    8.20
   0  -4  -2  129.59    8.10
   0  -4  -2  147.59    8.80
   0   4   2  119.49    8.10
   0   4   2  120.99    8.10
   0   4   2  120.79    7.60
  -1  -4  -2    6.30    1.60
  -1  -4  -2    6.00    0.90
  -1  -4  -2    6.50    1.50
   1   4   2    5.00    1.50
   1   4   2    5.50    1.60
  -2  -4  -2  771.02   45.80
  -2  -4  -2  797.72   45.20
  -2  -4  -2  786.62   45.50
  -2  -4  -2  823.72   45.90
   2   4   2  753.72   45.80
   2   4   2  830.62   46.40
  -3  -4  -2  723.33   40.70
  -3  -4  -2  695.43   40.60
   3   4   2  657.13   40.60
   3   4   2  684.93   40.70
   3   4   2  740.13   40.70
  -4  -4  -2    4.80    2.10
  -4  -4  -2    7.70    2.40
   4   4   2    7.70    1.80
   4   4   2    5.90    2.10
   4   4   2    7.40    2.50
   4   4   2    7.00    2.20
   4   4   2    6.20    1.00
  -5  -4  -2    2.40    2.60
  -5  -4  -2    6.40    2.70
  -5  -4  -2    3.10    2.60
   5   4   2    5.00    2.70
   5   4   2    2.80    1.70
   5   4   2    6.20    3.10
   5   4   2    2.30    1.20
   5   4   2    3.70    2.50
  -6  -4  -2  769.52   43.90
  -6  -4  -2  688.93   43.00
  -6  -4  -2  763.42   43.70
  -6  -4  -2  665.23   43.30
   6   4   2  748.13   42.40
   6   4   2  775.12   43.60
   6   4   2  750.52   43.60
   6   4   2  697.73   43.30
  -7  -4  -2  717.73   42.30
  -7  -4  -2  646.84   41.90
  -7  -4  -2  734.73   42.80
  -7  -4  -2  755.42   41.70
   7   4   2  738.13   42.50
   7   4   2  691.93   40.90
   7   4   2  656.13   42.10
   7   4   2  676.83   42.00
  -8  -4  -2   12.40    2.80
  -8  -4  -2    5.70    3.40
  -8  -4  -2   17.10    4.20
  -8  -4  -2    0.90    4.70
  -8  -4  -2    9.70    4.90
   8   4   2    8.10    4.40
   8   4   2   -1.90    4.40
   8   4   2   11.00    4.80
   5  -5  -2  189.98   12.60
   5  -5  -2  161.38   12.30
   5  -5  -2  172.38   12.90
  -5   5   2  183.08   12.50
  -5   5   2  185.88   11.70
  -5   5   2  176.98   16.10
  -5   5   2  183.18   12.70
   4  -5  -2   72.69    6.30
   4  -5  -2   85.29    7.00
   4  -5  -2   70.79    6.60
  -4   5   2   74.39    6.90
  -4   5   2   74.59    5.60
  -4   5   2   71.49    9.80
  -4   5   2   68.29    7.00
   3  -5  -2  393.86   24.60
   3  -5  -2  383.16   24.50
   3  -5  -2  411.06   24.50
  -3   5   2  406.66   24.60
  -3   5   2  447.46   24.70
  -3   5   2  361.46   27.30
  -3   5   2  425.66   23.80
   2  -5  -2  571.84   35.10
   2  -5  -2  575.24   35.10
   2  -5  -2  613.74   35.10
  -2   5   2  604.94   34.40
  -2   5   2  598.54   35.10
  -2   5   2  608.64   35.10
   1  -5  -2  323.47   20.00
   1  -5  -2  351.86   19.60
   1  -5  -2  309.77   19.60
  -1   5   2  341.27   19.70
  -1   5   2  320.17   19.60
  -1   5   2  303.97   18.90
   0  -5  -2  210.18   12.70
   0  -5  -2  203.68   12.80
   0  -5  -2  206.38   12.80
   0   5   2  187.78   12.70
   0   5   2  213.78   12.80
   0   5   2  207.78   12.10
  -1  -5  -2  133.99    8.60
  -1  -5  -2  135.99    8.70
  -1  -5  -2  136.99    7.80
  -1  -5  -2  125.29    8.50
   1   5   2  129.79    8.60
   1   5   2  125.09    8.60
  -2  -5  -2  134.39    8.50
  -2  -5  -2  148.99    8.60
  -2  -5  -2  146.39    9.30
  -2  -5  -2  139.09    9.20
   2   5   2  149.69    9.30
   2   5   2  141.49    9.20
  -3  -5  -2  421.66   23.80
  -3  -5  -2  390.66   23.70
   3   5   2  384.86   23.70
   3   5   2  419.86   23.80
   3   5   2  377.26   23.70
  -4  -5  -2    6.10    2.40
  -4  -5  -2    8.70    2.70
   4   5   2   10.60    2.80
   4   5   2    5.10    2.30
   4   5   2    6.00    2.30
   4   5   2    6.00    2.30
  -5  -5  -2   54.89    5.50
  -5  -5  -2   53.79    5.30
   5   5   2   47.40    5.60
   5   5   2   53.69    5.20
   5   5   2   54.09    4.40
   5   5   2   54.09    3.70
   5   5   2   51.09    5.10
  -6  -5  -2 1054.99   55.79
  -6  -5  -2  872.01   55.39
   6   5   2  879.51   54.49
   6   5   2  894.31   55.39
   6   5   2  924.81   54.29
   6   5   2 1003.30   55.79
   6   5   2  997.80   55.59
  -7  -5  -2  593.24   38.80
  -7  -5  -2  663.83   39.20
  -7  -5  -2  604.24   38.30
   7   5   2  703.23   40.50
   7   5   2  681.93   39.70
   7   5   2  649.34   39.20
   7   5   2  640.64   37.60
  -8  -5  -2    6.30    3.60
  -8  -5  -2    2.90    3.00
  -8  -5  -2   -2.40    2.90
  -8  -5  -2   -2.70    4.20
   8   5   2   -0.10    4.20
   8   5   2    1.80    4.00
   4  -6  -2   35.00    5.00
   4  -6  -2   43.20    5.80
   4  -6  -2   54.59    6.20
  -4   6   2   56.19    9.10
  -4   6   2   56.29    6.30
  -4   6   2   47.70    4.60
   3  -6  -2   84.09    7.60
   3  -6  -2   85.19    7.40
   3  -6  -2   83.49    7.30
  -3   6   2   90.79    6.20
  -3   6   2   90.69    7.30
  -3   6   2  102.09    7.80
  -3   6   2   85.59   10.50
   2  -6  -2  215.78   13.60
   2  -6  -2  191.48   13.60
   2  -6  -2  210.88   13.80
  -2   6   2  201.88   13.70
  -2   6   2  232.28   13.80
  -2   6   2  215.08   12.70
   1  -6  -2  273.37   15.90
   1  -6  -2  234.28   15.80
  -1   6   2  237.88   15.00
  -1   6   2  278.47   16.00
   0  -6  -2  168.78   11.10
   0  -6  -2  180.38   11.20
   0   6   2  179.78   11.30
   0   6   2  158.08   13.50
   0   6   2  167.68   11.10
  -1  -6  -2   37.80    4.30
  -1  -6  -2   36.80    4.00
  -1  -6  -2   39.80    4.00
   1   6   2   42.60    4.50
   1   6   2   40.20    4.00
  -2  -6  -2    9.10    2.80
  -2  -6  -2    6.70    2.40
  -2  -6  -2   15.50    2.60
  -2  -6  -2   10.50    1.50
  -2  -6  -2   10.70    1.30
   2   6   2    9.70    2.70
   2   6   2   12.00    2.80
  -3  -6  -2  260.07   16.50
  -3  -6  -2  274.77   15.70
  -3  -6  -2  260.57   15.40
  -3  -6  -2  245.28   16.70
  -3  -6  -2  265.27   16.50
   3   6   2  285.97   16.50
   3   6   2  268.47   16.60
   3   6   2  264.17   16.50
  -4  -6  -2   11.00    2.90
  -4  -6  -2    9.50    2.80
   4   6   2   14.40    3.30
   4   6   2   10.70    3.00
   4   6   2   13.80    3.30
  -5  -6  -2   21.50    4.00
  -5  -6  -2   18.30    3.60
   5   6   2   15.80    3.50
   5   6   2   18.80    4.00
   5   6   2   23.40    3.40
   5   6   2   22.10    3.70
  -6  -6  -2  277.47   17.00
  -6  -6  -2  259.07   16.90
   6   6   2  253.77   15.80
   6   6   2  251.57   16.90
   6   6   2  253.47   15.30
   6   6   2  270.47   16.90
   6   6   2  241.58   16.80
  -7  -6  -2  519.85   34.30
  -7  -6  -2  628.64   35.40
   7   6   2  611.94   35.30
   7   6   2  584.74   35.40
   7   6   2  530.95   33.50
   7   6   2  588.04   33.60
   7   6   2  587.54   35.20
   2  -7  -2  211.98   14.50
   2  -7  -2  230.18   14.30
   2  -7  -2  209.18   14.40
  -2   7   2  225.28   13.10
  -2   7   2  212.78   14.70
  -2   7   2  229.18   14.70
  -2   7   2  192.18   17.20
   1  -7  -2  161.08   11.80
   1  -7  -2  176.88   11.80
   1  -7  -2  170.18   11.90
  -1   7   2  175.58   11.90
  -1   7   2  176.58   11.80
  -1   7   2  177.68   10.50
   0  -7  -2  166.98   11.80
   0  -7  -2  166.28   11.70
   0   7   2  159.88   14.40
   0   7   2  179.08   11.90
   0   7   2  197.28   11.80
  -1  -7  -2  119.59    8.10
  -1  -7  -2   96.49    7.30
  -1  -7  -2  120.39    8.20
   1   7   2  116.89    8.50
   1   7   2  107.79    8.30
  -2  -7  -2    1.80    0.90
  -2  -7  -2   -1.30    1.60
  -2  -7  -2    1.90    1.40
  -2  -7  -2    1.60    2.80
  -2  -7  -2    0.80    3.00
   2   7   2    4.40    3.50
   2   7   2    0.20    2.70
  -3  -7  -2   30.30    2.50
  -3  -7  -2   29.40    2.50
  -3  -7  -2   26.20    3.70
  -3  -7  -2   32.90    4.30
  -3  -7  -2   29.90    5.10
   3   7   2   32.80    4.50
   3   7   2   34.00    4.50
   3   7   2   28.10    5.30
  -4  -7  -2    0.20    1.60
  -4  -7  -2    0.40    2.80
  -4  -7  -2    1.00    2.80
  -4  -7  -2    0.10    2.50
   4   7   2   -1.00    3.90
   4   7   2   -0.60    3.30
   4   7   2    3.00    3.00
  -5  -7  -2    7.40    3.50
  -5  -7  -2    7.30    3.40
   5   7   2   11.40    3.60
   5   7   2   11.90    4.10
   5   7   2    6.20    4.10
   5   7   2    9.40    3.20
  -6  -7  -2  145.49   11.00
  -6  -7  -2  140.69   13.20
   6   7   2  158.18   11.50
   6   7   2  135.29   11.40
   6   7   2  161.08   10.20
   6   7   2  148.29   11.00
  -7  -7  -2  233.18   16.10
  -7  -7  -2  250.67   16.40
   7   7   2  219.68   16.20
   7   7   2  233.28   16.60
   7   7   2  258.47   16.30
   7   7   2  222.48   14.50
   0  -8  -2   88.99    7.80
   0  -8  -2   96.89    7.90
   0  -8  -2  105.49    8.10
   0   8   2  105.29    8.50
   0   8   2  107.19    8.00
   0   8   2   73.29   10.80
  -1  -8  -2  103.99    7.70
  -1  -8  -2  112.29    8.90
  -1  -8  -2  121.39    8.80
  -1  -8  -2  105.79   11.00
   1   8   2  125.59    8.80
   1   8   2  107.29    9.00
  -2  -8  -2   57.19    5.90
  -2  -8  -2   57.99    6.10
  -2  -8  -2   53.39    4.20
  -2  -8  -2   41.50    5.60
   2   8   2   58.69    5.70
   2   8   2   49.20    6.50
  -3  -8  -2    1.70    2.90
  -3  -8  -2    5.10    5.60
  -3  -8  -2    6.20    1.10
  -3  -8  -2    6.90    3.50
  -3  -8  -2    5.70    1.50
   3   8   2    3.00    3.90
   3   8   2    6.20    3.70
   3   8   2    4.00    3.20
  -4  -8  -2   -2.50    2.60
  -4  -8  -2    1.20    1.40
  -4  -8  -2    4.60    3.70
  -4  -8  -2   -2.10    3.60
   4   8   2    0.10    3.90
   4   8   2    2.90    3.40
   4   8   2    2.80    3.40
  -5  -8  -2   21.10    4.70
  -5  -8  -2   19.60    2.60
  -5  -8  -2   12.40    4.30
  -5  -8  -2   15.20    3.60
   5   8   2   21.20    4.30
   5   8   2   18.00    4.30
   5   8   2   18.10    4.70
   5   7  -3    9.60    4.60
   5   7  -3    8.50    4.10
   5   7  -3   11.30    3.80
  -5  -7   3   10.10    2.40
  -5  -7   3   12.40    1.80
  -5  -7   3   11.30    3.70
  -5  -7   3   12.00    4.00
   4   7  -3   39.60    5.10
   4   7  -3   40.60    6.20
   4   7  -3   32.90    4.80
  -4  -7   3   39.20    4.10
  -4  -7   3   41.50    7.10
  -4  -7   3   39.20    5.00
  -4  -7   3   37.30    4.40
  -4  -7   3   36.90    2.70
   3   7  -3  154.78   11.90
   3   7  -3  167.58   10.80
   3   7  -3  156.78   11.00
  -3  -7   3  143.79   10.10
  -3  -7   3  150.88   10.90
  -3  -7   3  152.18   10.60
  -3  -7   3  160.18   10.40
   2   7  -3  225.38   14.60
   2   7  -3  225.58   14.70
  -2  -7   3  217.78   14.20
  -2  -7   3  226.68   14.50
  -2  -7   3  249.97   14.60
  -2  -7   3  218.48   14.70
   1   7  -3   59.59    6.30
   1   7  -3   66.69    6.20
  -1  -7   3   59.59    5.70
  -1  -7   3   69.69    6.40
  -1  -7   3   70.79    6.00
   0   7  -3  226.98   15.60
   0   7  -3  250.87   15.50
   0  -7   3  256.77   15.80
   0  -7   3  213.08   15.60
   0  -7   3  248.48   15.50
   0  -7   3  255.77   15.80
  -1   7  -3   10.70    3.50
  -1   7  -3    2.20    3.60
   1  -7   3    5.40    3.20
   1  -7   3    4.50    3.40
   1  -7   3    3.90    4.00
   6   6  -3  451.15   29.00
   6   6  -3  460.05   29.70
   6   6  -3  495.45   28.80
  -6  -6   3  454.85   29.00
  -6  -6   3  480.45   27.30
  -6  -6   3  455.95   28.20
  -6  -6   3  438.26   29.00
  -6  -6   3  527.45   28.80
   5   6  -3   19.80    3.90
   5   6  -3   20.30    4.80
   5   6  -3   22.20    3.90
   5   6  -3   14.70    3.10
  -5  -6   3   18.90    3.80
  -5  -6   3   21.30    3.80
  -5  -6   3   22.50    2.70
   4   6  -3   46.10    5.30
   4   6  -3   55.89    5.20
   4   6  -3   50.59    6.00
  -4  -6   3   54.89    4.30
  -4  -6   3   49.40    3.60
  -4  -6   3   56.69    4.60
  -4  -6   3   50.29    5.10
  -4  -6   3   50.89    5.40
   3   6  -3  224.18   13.90
   3   6  -3  232.08   13.90
   3   6  -3  219.38   14.90
  -3  -6   3  220.58   13.50
  -3  -6   3  203.08   13.40
  -3  -6   3  222.58   14.00
  -3  -6   3  205.48   12.50
  -3  -6   3  222.98   13.80
   2   6  -3  502.65   30.40
   2   6  -3  518.65   30.40
  -2  -6   3  491.65   30.40
  -2  -6   3  511.45   30.20
  -2  -6   3  503.65   30.30
  -2  -6   3  544.85   30.30
   1   6  -3   58.59    5.40
   1   6  -3   63.99    5.60
  -1  -6   3   63.49    5.20
  -1  -6   3   53.29    5.30
  -1  -6   3   59.79    5.20
   0   6  -3  349.07   21.50
   0   6  -3  345.27   21.60
   0   6  -3  341.77   21.60
   0  -6   3  384.46   21.80
   0  -6   3  362.76   21.40
   0  -6   3  349.87   21.80
   0  -6   3  350.66   21.50
  -1   6  -3   19.90    3.70
  -1   6  -3   22.70    3.60
  -1   6  -3   27.50    3.90
   1  -6   3   23.90    3.40
   1  -6   3   19.10    4.50
   1  -6   3   18.60    3.60
  -2   6  -3    1.60    4.70
  -2   6  -3   -0.10    2.90
  -2   6  -3    7.20    3.20
  -2   6  -3   -2.20    3.20
   2  -6   3    2.40    3.10
   2  -6   3    1.80    3.10
   2  -6   3    6.10    3.00
  -3   6  -3  156.38    9.50
  -3   6  -3  137.29   13.30
  -3   6  -3  162.28   11.70
  -3   6  -3  176.08   11.60
  -3   6  -3  150.08   11.60
   3  -6   3  163.88   11.60
   3  -6   3  165.68   11.60
   3  -6   3  177.78   11.60
   7   5  -3  154.48   12.10
   7   5  -3  171.18   12.80
   7   5  -3  152.58   11.90
  -7  -5   3  164.48   11.90
  -7  -5   3  160.98   12.20
  -7  -5   3  154.78   11.70
   6   5  -3  972.50   51.09
   6   5  -3  831.52   51.29
   6   5  -3  902.31   51.99
  -6  -5   3  824.52   49.50
  -6  -5   3  917.31   49.40
  -6  -5   3  813.72   51.19
  -6  -5   3  793.42   51.09
   5   5  -3  168.68   10.90
   5   5  -3  154.48    9.70
   5   5  -3  152.98   11.20
   5   5  -3  163.48   11.80
  -5  -5   3  134.79   11.10
  -5  -5   3  162.28   11.30
  -5  -5   3  172.18   10.90
  -5  -5   3  164.38    9.60
   4   5  -3   50.59    6.00
   4   5  -3   58.69    4.90
   4   5  -3   57.59    5.20
  -4  -5   3   63.49    5.10
  -4  -5   3   58.29    4.20
  -4  -5   3   65.39    5.50
   3   5  -3  467.35   27.10
   3   5  -3  427.76   27.70
   3   5  -3  439.16   26.90
   3   5  -3  451.95   26.90
  -3  -5   3  463.25   26.10
  -3  -5   3  462.55   26.60
  -3  -5   3  478.65   27.10
  -3  -5   3  416.66   26.60
  -3  -5   3  479.05   26.90
   2   5  -3 2268.87  129.69
   2   5  -3 2261.77  129.79
  -2  -5   3 2240.48  129.69
  -2  -5   3 2307.47  129.69
  -2  -5   3 2109.89  129.49
  -2  -5   3 2413.56  129.59
   1   5  -3   24.40    3.10
   1   5  -3   26.30    3.20
  -1  -5   3   23.10    3.20
  -1  -5   3   25.70    3.10
  -1  -5   3   26.50    3.30
  -1  -5   3   25.60    3.20
   0   5  -3  665.33   38.90
   0   5  -3  598.14   38.80
   0   5  -3  670.13   38.90
   0  -5   3  696.53   38.80
   0  -5   3  686.03   38.90
   0  -5   3  662.53   39.10
   0  -5   3  681.03   39.00
  -1   5  -3    3.80    2.50
  -1   5  -3    3.40    2.40
  -1   5  -3    3.40    2.40
   1  -5   3    1.40    2.40
   1  -5   3    5.60    2.10
   1  -5   3   -5.00    3.20
   1  -5   3    2.10    2.30
  -2   5  -3   40.70    4.40
  -2   5  -3   43.60    4.50
  -2   5  -3   47.80    4.80
   2  -5   3   43.80    4.50
   2  -5   3   45.20    4.90
  -3   5  -3  225.08   14.60
  -3   5  -3  218.58   14.80
  -3   5  -3  235.78   14.70
   3  -5   3  227.08   14.40
   3  -5   3  223.98   14.70
  -4   5  -3  517.55   29.20
  -4   5  -3  487.85   29.00
  -4   5  -3  455.35   32.10
  -4   5  -3  455.75   29.20
   4  -5   3  505.95   29.20
   4  -5   3  435.56   29.90
   4  -5   3  467.15   28.80
   7   4  -3   74.49    8.00
   7   4  -3   79.39    8.40
   7   4  -3   74.59    8.20
  -7  -4   3   85.89    7.50
  -7  -4   3   92.69    8.30
  -7  -4   3   58.69   10.40
   6   4  -3  901.81   57.29
   6   4  -3 1081.69   57.19
   6   4  -3  949.21   57.79
  -6  -4   3  929.51   56.99
  -6  -4   3  906.71   57.29
  -6  -4   3 1065.49   57.19
   5   4  -3  266.47   18.20
   5   4  -3  267.47   17.80
   5   4  -3  317.87   17.90
  -5  -4   3  268.77   17.90
  -5  -4   3  303.37   17.80
  -5  -4   3  281.77   16.20
  -5  -4   3  272.77   16.40
   4   4  -3   87.79    6.60
   4   4  -3   90.69    6.10
   4   4  -3   84.59    6.30
   4   4  -3   83.09    7.20
   4   4  -3   74.79    6.50
  -4  -4   3   99.69    6.80
  -4  -4   3   92.69    6.30
  -4  -4   3   69.89    6.60
   3   4  -3  110.79    7.60
   3   4  -3  119.69    7.40
   3   4  -3  109.99    8.30
   3   4  -3   95.69    7.40
  -3  -4   3  116.09    6.90
  -3  -4   3  118.89    7.20
  -3  -4   3  107.89    7.30
  -3  -4   3  104.19    7.50
   2   4  -3 1356.76   84.19
   2   4  -3 1597.64   84.39
   2   4  -3 1387.96   84.29
  -2  -4   3 1427.86   84.19
  -2  -4   3 1564.24   84.29
  -2  -4   3 1506.35   84.09
  -2  -4   3 1451.95   84.29
   1   4  -3  212.08   13.60
   1   4  -3  208.38   13.60
   1   4  -3  222.98   13.50
  -1  -4   3  227.88   13.60
  -1  -4   3  240.18   13.60
  -1  -4   3  240.08   13.70
  -1  -4   3  221.48   13.60
   0   4  -3  729.73   44.10
   0   4  -3  765.62   44.10
   0   4  -3  722.63   44.20
   0  -4   3  766.62   44.10
   0  -4   3  799.32   44.20
   0  -4   3  763.72   44.40
   0  -4   3  792.02   44.30
  -1   4  -3   58.19    4.90
  -1   4  -3   63.89    4.70
  -1   4  -3   57.69    3.50
  -1   4  -3   57.19    4.70
   1  -4   3   63.29    4.80
   1  -4   3   59.99    4.80
   1  -4   3   50.69    5.40
   1  -4   3   66.99    4.70
  -2   4  -3  137.89    9.30
  -2   4  -3  134.59    8.90
  -2   4  -3  126.79    9.00
   2  -4   3  144.19    9.00
   2  -4   3  133.59    9.30
   2  -4   3  131.69    9.00
  -3   4  -3   74.09    6.00
  -3   4  -3   58.19    5.90
  -3   4  -3   72.09    6.10
   3  -4   3   74.19    6.10
   3  -4   3   74.29    5.60
  -4   4  -3  656.43   38.50
  -4   4  -3  621.44   38.60
  -4   4  -3  624.94   38.20
   4  -4   3  663.63   38.20
   4  -4   3  667.33   38.50
  -5   4  -3  156.28   11.30
  -5   4  -3  136.79   10.90
  -5   4  -3  128.89   15.90
   5  -4   3  150.78   10.60
   5  -4   3  147.49   11.20
   5  -4   3  144.89   11.50
   7   3  -3    8.00    4.60
   7   3  -3   14.60    4.90
   7   3  -3   12.90    4.80
  -7  -3   3   13.50    4.50
  -7  -3   3   17.90    5.40
  -7  -3   3   18.70    4.10
  -7  -3   3   14.80    4.10
   6   3  -3  948.21   58.39
   6   3  -3 1076.59   57.89
   6   3  -3  930.51   57.99
  -6  -3   3  988.10   57.99
  -6  -3   3 1024.20   58.89
  -6  -3   3  928.81   57.29
  -6  -3   3  981.30   57.69
   5   3  -3  652.13   35.50
   5   3  -3  572.44   36.00
  -5  -3   3  655.23   35.40
  -5  -3   3  515.85   35.60
  -5  -3   3  585.24   36.30
  -5  -3   3  599.64   35.40
   4   3  -3  138.29    9.70
   4   3  -3  129.49    8.70
   4   3  -3  125.79    9.00
   4   3  -3  135.89    8.50
  -4  -3   3  129.79    9.10
  -4  -3   3  138.99    8.70
  -4  -3   3  115.89    7.70
  -4  -3   3  138.29    9.10
  -4  -3   3  141.49    7.60
   3   3  -3  626.04   35.70
   3   3  -3  584.34   35.90
   3   3  -3  632.74   35.70
   3   3  -3  593.94   36.50
  -3  -3   3  649.83   35.70
  -3  -3   3  630.64   36.00
  -3  -3   3  599.24   35.20
  -3  -3   3  604.34   35.60
   2   3  -3 5561.74  333.27
   2   3  -3 5233.38  363.66
  -2  -3   3 5763.42  332.57
  -2  -3   3 6450.95  383.36
   1   3  -3 1344.67   76.59
   1   3  -3 1253.87   76.39
   1   3  -3 1267.77   76.39
  -1  -3   3 1428.86   76.49
  -1  -3   3 1311.47   76.39
  -1  -3   3 1413.66   76.59
   0   3  -3  651.13   38.90
   0   3  -3  733.63   39.10
   0   3  -3  689.23   38.90
   0  -3   3  702.13   38.90
   0  -3   3  688.23   39.00
   0  -3   3  584.94   38.80
  -1   3  -3    2.30    1.50
  -1   3  -3    3.70    1.50
  -1   3  -3    2.50    1.40
  -1   3  -3    1.60    0.70
   1  -3   3    1.80    1.40
   1  -3   3    2.30    1.50
   1  -3   3    3.00    1.40
  -2   3  -3 1179.88   64.59
  -2   3  -3 1055.99   64.89
  -2   3  -3 1079.49   64.49
   2  -3   3 1189.38   64.89
   2  -3   3 1185.28   64.49
   2  -3   3 1039.20   64.49
  -3   3  -3    0.90    1.90
  -3   3  -3    3.70    2.10
  -3   3  -3    5.50    2.80
  -3   3  -3    3.20    3.30
   3  -3   3    3.60    2.10
   3  -3   3    1.30    2.30
   3  -3   3    3.20    2.30
  -4   3  -3  625.24   35.00
  -4   3  -3  512.55   36.30
  -4   3  -3  560.44   34.70
   4  -3   3  594.74   35.00
   4  -3   3  627.34   35.00
   4  -3   3  603.04   34.70
  -5   3  -3  357.36   21.20
  -5   3  -3  286.77   22.30
  -5   3  -3  339.97   21.10
   5  -3   3  322.77   20.90
   5  -3   3  346.67   20.70
   5  -3   3  343.37   21.20
  -6   3  -3   59.29    7.00
  -6   3  -3   67.69   11.10
  -6   3  -3   63.49    7.00
  -6   3  -3   53.09    7.20
   6  -3   3   55.09    7.30
   6  -3   3   57.39    6.40
   6  -3   3   66.29    6.50
   8   2  -3   67.59    8.00
   8   2  -3   55.79   12.90
   8   2  -3   65.49    7.70
  -8  -2   3   71.19   10.80
  -8  -2   3   67.49    8.60
  -8  -2   3   83.99    7.80
  -8  -2   3   66.89    6.50
   7   2  -3   -3.40    4.30
   7   2  -3    2.30    4.20
  -7  -2   3    5.10    3.30
  -7  -2   3    1.90    4.60
  -7  -2   3   -2.10    3.40
  -7  -2   3   -2.60    3.50
   6   2  -3  849.12   52.49
   6   2  -3  839.52   52.59
   6   2  -3  874.61   53.09
  -6  -2   3  899.51   53.49
  -6  -2   3  940.11   51.89
  -6  -2   3  889.21   52.49
  -6  -2   3  917.11   52.59
   5   2  -3  911.71   53.19
   5   2  -3  884.41   52.59
  -5  -2   3  865.71   52.69
  -5  -2   3  961.70   53.59
  -5  -2   3  841.42   52.19
  -5  -2   3  918.81   52.59
   4   2  -3   43.20    4.80
   4   2  -3   56.19    5.60
   4   2  -3   57.29    4.20
   4   2  -3   54.29    4.70
  -4  -2   3   56.49    4.60
  -4  -2   3   64.79    4.80
  -4  -2   3   44.60    4.90
  -4  -2   3   64.99    5.70
   3   2  -3   17.30    1.50
   3   2  -3   14.30    1.90
   3   2  -3   14.80    2.40
   3   2  -3   13.90    2.90
   3   2  -3   14.00    2.00
  -3  -2   3   18.60    2.20
  -3  -2   3   10.30    2.20
  -3  -2   3   21.00    3.10
  -3  -2   3   17.60    2.50
   2   2  -3 3456.45  197.18
   1   2  -3 2656.43  186.48
   1   2  -3 2936.71  167.98
  -1  -2   3 2811.02  167.38
  -1  -2   3 3063.59  193.68
   0   2  -3  266.57   16.80
   0   2  -3  292.87   17.10
   0   2  -3  290.77   16.60
   0  -2   3  284.57   16.80
   0  -2   3  300.67   17.20
   0  -2   3  304.37   17.10
  -1   2  -3  326.47   20.00
  -1   2  -3  317.67   19.70
  -1   2  -3  339.37   19.70
   1  -2   3  359.16   20.00
   1  -2   3  336.27   19.70
   1  -2   3  348.07   19.70
  -2   2  -3 1003.80   61.19
  -2   2  -3 1056.49   61.19
  -2   2  -3 1170.48   61.59
   2  -2   3  969.30   61.09
   2  -2   3 1131.09   61.29
  -3   2  -3   65.39    5.30
  -3   2  -3   63.89    6.20
  -3   2  -3   50.59    4.90
  -3   2  -3   59.89    5.00
   3  -2   3   65.09    5.00
   3  -2   3   62.59    4.70
   3  -2   3   66.99    5.10
  -4   2  -3 1021.40   59.99
  -4   2  -3 1080.19   60.29
   4  -2   3 1001.00   60.09
   4  -2   3 1032.00   60.09
   4  -2   3 1033.40   59.89
  -5   2  -3  323.57   21.00
  -5   2  -3  317.77   22.30
  -5   2  -3  367.26   21.10
   5  -2   3  338.47   20.80
   5  -2   3  335.57   20.90
   5  -2   3  332.97   21.10
  -6   2  -3   24.10    5.60
  -6   2  -3   17.50    4.10
  -6   2  -3   23.70    4.40
  -6   2  -3   15.50    4.50
   6  -2   3   16.60    3.70
   6  -2   3   12.20    4.40
   6  -2   3   17.20    3.60
  -7   2  -3  148.29   11.30
  -7   2  -3  146.29   11.20
  -7   2  -3  147.49   11.40
   7  -2   3  140.39   10.90
   7  -2   3  127.79   11.10
   7   1  -3   21.20    5.60
   7   1  -3   14.70    4.40
   7   1  -3   19.90    5.10
  -7  -1   3   25.80    2.50
  -7  -1   3   29.60    4.00
  -7  -1   3   22.10    5.90
  -7  -1   3   21.70    5.00
  -7  -1   3   21.60    5.10
   6   1  -3  568.74   37.30
   6   1  -3  615.14   36.70
  -6  -1   3  625.04   36.80
  -6  -1   3  599.54   36.30
  -6  -1   3  598.04   34.70
  -6  -1   3  623.74   35.70
   5   1  -3  904.91   58.59
   5   1  -3  948.51   58.19
  -5  -1   3 1004.40   56.69
  -5  -1   3 1106.59   60.69
  -5  -1   3 1051.29   59.19
  -5  -1   3  965.80   57.99
   4   1  -3   10.60    2.90
   4   1  -3    6.70    1.70
   4   1  -3    8.90    2.70
   4   1  -3    9.20    2.40
  -4  -1   3    9.30    2.60
  -4  -1   3   10.30    2.20
  -4  -1   3    6.80    2.30
  -4  -1   3   10.40    2.90
  -4  -1   3    9.20    1.20
   3   1  -3    3.30    1.20
   3   1  -3    5.50    1.80
   3   1  -3    1.40    1.60
   3   1  -3    2.00    2.20
  -3  -1   3    5.10    1.60
  -3  -1   3    1.10    1.60
  -3  -1   3    4.30    1.60
  -3  -1   3    5.70    2.20
  -3  -1   3    4.70    1.10
  -2  -1   3 6297.37  364.46
   1   1  -3 5182.18  315.07
   1   1  -3 4926.21  302.87
  -1  -1   3 5519.65  301.77
  -1  -1   3 5436.66  328.17
   0   1  -3  303.27   18.40
   0   1  -3  322.17   18.70
   0   1  -3  323.47   18.40
   0   1  -3  326.87   19.30
   0   1  -3  309.77   18.40
   0   1  -3  347.47   18.70
   0  -1   3  339.87   18.80
   0  -1   3  348.57   18.60
   0  -1   3  291.07   18.40
   0  -1   3  297.67   18.40
  -1   1  -3  125.69    7.90
  -1   1  -3  140.99    8.00
   1  -1   3  127.39    7.90
   1  -1   3  132.69    7.80
   1  -1   3  140.79    8.50
  -2   1  -3 2142.79  160.68
  -2   1  -3 2132.09  132.69
   2  -1   3 2381.56  167.28
  -3   1  -3 1026.80   58.09
  -3   1  -3 1051.99   57.59
  -3   1  -3 1030.10   57.59
   3  -1   3  866.31   57.39
   3  -1   3 1018.60   57.59
   3  -1   3  993.80   57.79
  -4   1  -3  542.35   34.10
  -4   1  -3  514.85   35.00
  -4   1  -3  579.94   34.10
  -4   1  -3  620.54   34.40
   4  -1   3  592.24   34.00
   4  -1   3  569.94   34.20
   4  -1   3  624.64   34.40
  -5   1  -3  471.05   28.60
  -5   1  -3  495.65   28.70
  -5   1  -3  446.66   28.40
  -5   1  -3  449.36   32.40
   5  -1   3  504.75   28.80
   5  -1   3  464.15   28.30
  -6   1  -3    5.90    3.10
  -6   1  -3    2.10    3.30
  -6   1  -3    6.90    4.20
  -6   1  -3    4.30    3.40
   6  -1   3    2.70    3.40
   6  -1   3    2.70    2.80
   6  -1   3    2.50    2.70
  -7   1  -3    9.60    4.40
  -7   1  -3   12.70    5.00
  -7   1  -3    3.00    4.30
  -7   1  -3   10.60    4.00
   7  -1   3   11.70    3.90
   7  -1   3    3.70    4.20
   7  -1   3    4.80    3.10
   7   0  -3  105.19   10.80
   7   0  -3  115.49    9.70
   7   0  -3  109.39    7.80
   7   0  -3   95.19    9.20
  -7   0   3  102.99    7.60
  -7   0   3  125.69    7.40
  -7   0   3   99.09   12.80
  -7   0   3  112.79    9.80
  -7   0   3  121.39    8.30
  -7   0   3  115.79    9.50
   6   0  -3  219.68   15.00
   6   0  -3  211.88   13.80
   6   0  -3  207.38   16.40
   6   0  -3  208.08   15.20
  -6   0   3  254.57   13.60
  -6   0   3  225.58   15.20
  -6   0   3  224.58   14.90
  -6   0   3  242.78   14.40
   5   0  -3  462.65   30.70
   5   0  -3  528.95   29.70
   5   0  -3  516.85   31.90
   5   0  -3  461.65   30.40
   5   0  -3  508.95   29.70
  -5   0   3  547.85   29.50
  -5   0   3  512.85   30.90
  -5   0   3  497.75   30.10
  -5   0   3  496.05   31.70
  -5   0   3  558.74   30.60
   4   0  -3   72.39    6.20
   4   0  -3   79.59    7.40
   4   0  -3   71.89    6.50
   4   0  -3   85.59    5.40
   4   0  -3   85.99    5.60
  -4   0   3   97.39    7.50
  -4   0   3   92.49    6.40
  -4   0   3   96.49    5.30
  -4   0   3   76.89    6.00
  -4   0   3   78.79    6.60
   3   0  -3   31.80    2.50
   3   0  -3   31.50    2.10
   3   0  -3   25.20    3.30
   3   0  -3   26.40    3.10
   3   0  -3   33.40    4.00
  -3   0   3   29.30    2.90
  -3   0   3   26.40    2.80
  -3   0   3   28.50    3.80
   2   0  -3 3547.55  256.47
  -2   0   3 3653.03  208.78
  -2   0   3 3437.56  211.38
   1   0  -3 6437.76  367.16
  -1   0   3 5841.62  353.96
  -1   0   3 6214.88  352.66
   0   0  -3   16.00    1.40
   0   0  -3   17.80    1.30
   0   0  -3   15.10    2.00
   0   0  -3   16.50    1.50
   0   0   3   18.90    1.40
   0   0   3   16.80    1.50
   0   0   3   14.30    2.10
  -1   0  -3   90.49    5.20
  -1   0  -3   86.89    5.10
  -1   0  -3   70.69    5.70
  -1   0  -3   86.99    5.10
  -1   0  -3   90.29    5.10
  -1   0  -3   76.69    5.80
   1   0   3   84.29    5.00
   1   0   3   80.39    5.10
   1   0   3   76.49    5.00
   1   0   3   89.59    5.30
  -2   0  -3 2806.82  162.98
  -2   0  -3 2696.53  162.38
   2   0   3 2553.64  196.28
  -3   0  -3 2119.29  115.79
  -3   0  -3 2208.48  115.79
  -3   0  -3 1972.20  116.09
  -3   0  -3 1969.10  115.49
   3   0   3 1955.60  115.59
   3   0   3 1877.81  115.39
  -4   0  -3  239.28   14.00
  -4   0  -3  236.98   14.10
  -4   0  -3  200.98   13.80
  -4   0  -3  224.48   14.70
  -4   0  -3  216.68   13.70
   4   0   3  194.68   13.70
   4   0   3  237.98   15.10
   4   0   3  204.78   13.80
  -5   0  -3  572.14   34.30
  -5   0  -3  566.84   34.40
  -5   0  -3  626.44   34.40
  -5   0  -3  570.34   34.40
   5   0   3  575.04   34.20
   5   0   3  524.85   34.10
   5   0   3  535.45   34.30
   5   0   3  635.74   35.60
  -6   0  -3   -4.90    2.80
  -6   0  -3    0.80    3.00
  -6   0  -3   -1.00    3.20
  -6   0  -3    2.40    2.50
  -6   0  -3    6.40    4.00
   6   0   3    2.40    4.10
   6   0   3   -0.20    2.50
   6   0   3   -0.50    3.30
   6   0   3   -0.70    3.00
  -7   0  -3   37.30    5.40
  -7   0  -3   58.49    7.30
  -7   0  -3   41.70    5.50
  -7   0  -3   52.99    7.70
  -7   0  -3   37.30    5.70
   7   0   3   50.49    7.00
   7   0   3   47.90    5.50
   7   0   3   49.10    6.50
   7   0   3   41.10    5.20
  -8   0  -3  275.17   18.70
  -8   0  -3  241.38   18.60
  -8   0  -3  280.67   18.70
  -8   0  -3  322.07   20.30
   8   0   3  313.87   20.40
   8   0   3  274.17   18.70
   8   0   3  260.47   18.20
   7  -1  -3  124.59   10.40
   7  -1  -3  120.99   10.30
   7  -1  -3  132.19    9.00
   7  -1  -3  115.39   11.90
  -7   1   3  134.59    8.70
  -7   1   3  146.49   11.30
  -7   1   3  136.59   10.20
  -7   1   3  113.29   11.90
   6  -1  -3   82.79    9.30
   6  -1  -3   94.79    6.30
   6  -1  -3   89.49    7.70
   6  -1  -3   85.99    8.10
   6  -1  -3   95.59    6.80
  -6   1   3  106.79    6.60
  -6   1   3   88.69    8.10
  -6   1   3   91.79    8.00
   5  -1  -3 1030.80   58.09
   5  -1  -3 1007.90   58.89
   5  -1  -3  894.41   60.49
   5  -1  -3 1064.59   58.29
   5  -1  -3  986.90   59.09
  -5   1   3  962.30   59.19
  -5   1   3 1060.69   58.89
  -5   1   3 1080.89   58.19
  -5   1   3 1000.20   60.59
   4  -1  -3    6.90    3.70
   4  -1  -3    8.80    2.60
   4  -1  -3   12.40    2.60
   4  -1  -3   15.30    2.00
   4  -1  -3   14.50    1.80
  -4   1   3   11.30    3.60
  -4   1   3   13.70    2.50
  -4   1   3   15.90    3.00
  -4   1   3   10.70    2.30
  -4   1   3   15.80    2.00
   3  -1  -3  120.09    9.60
   3  -1  -3  128.09    8.40
   3  -1  -3  131.49    7.90
   3  -1  -3  122.69    7.80
   3  -1  -3  120.89    8.20
  -3   1   3  135.79    8.20
  -3   1   3  134.29    8.50
  -3   1   3  130.99    9.20
  -3   1   3  115.69    8.20
   2  -1  -3 2641.34  150.48
   1  -1  -3 9056.39  515.35
   1  -1  -3 8669.63  498.05
  -1   1   3 8332.97  518.15
   0  -1  -3  276.77   15.50
   0  -1  -3  261.07   15.80
   0  -1  -3  256.17   15.50
   0  -1  -3  263.47   15.50
   0  -1  -3  264.17   15.80
   0  -1  -3  281.27   15.60
   0   1   3  275.67   15.50
   0   1   3  267.27   16.10
   0   1   3  269.47   15.50
   0   1   3  284.77   15.70
   0   1   3  263.47   15.60
  -1  -1  -3  938.21   52.59
  -1  -1  -3  879.31   52.09
  -1  -1  -3  910.21   51.99
   1   1   3  811.52   51.99
   1   1   3 1023.20   52.79
  -2  -1  -3 2277.07  171.58
  -2  -1  -3 2071.99  133.09
   2   1   3 1828.62  193.18
   2   1   3 2421.56  134.69
  -3  -1  -3 2192.98  123.99
  -3  -1  -3 2007.90  123.79
  -3  -1  -3 2277.77  124.09
   3   1   3 2224.38  123.79
   3   1   3 2114.49  124.09
  -4  -1  -3   29.50    3.60
  -4  -1  -3   34.50    4.00
  -4  -1  -3   39.70    4.30
  -4  -1  -3   40.40    3.70
  -4  -1  -3   36.10    3.90
   4   1   3   31.10    4.10
   4   1   3   35.50    3.90
   4   1   3   35.00    3.70
  -5  -1  -3  589.94   37.10
  -5  -1  -3  619.84   37.10
  -5  -1  -3  570.54   35.70
  -5  -1  -3  629.04   36.90
  -5  -1  -3  667.43   37.90
  -5  -1  -3  650.63   37.10
   5   1   3  610.64   37.00
   5   1   3  670.73   37.50
  -6  -1  -3    8.90    2.70
  -6  -1  -3    1.20    2.90
  -6  -1  -3    7.30    0.80
  -6  -1  -3    7.20    3.80
  -6  -1  -3   18.50    3.90
  -6  -1  -3    5.30    3.40
   6   1   3   -0.90    3.30
   6   1   3    5.10    3.30
  -7  -1  -3   13.70    4.40
  -7  -1  -3   20.70    4.60
  -7  -1  -3   22.70    4.40
  -7  -1  -3   28.30    5.50
  -7  -1  -3   23.70    3.80
   7   1   3   24.70    4.30
   7   1   3   20.60    5.20
   7   1   3   18.60    4.50
  -8  -1  -3  122.89   11.40
  -8  -1  -3  150.68   11.70
  -8  -1  -3  145.59   10.40
  -8  -1  -3  172.78   11.50
  -8  -1  -3  170.08   12.90
   8   1   3  154.58   11.40
   8   1   3  144.09   11.20
   8   1   3  122.39   12.30
   7  -2  -3  133.69   11.20
   7  -2  -3  156.18   20.00
   7  -2  -3  154.88   11.40
   7  -2  -3  142.99   10.20
  -7   2   3  140.09   11.40
  -7   2   3  126.29   13.90
  -7   2   3  166.18   11.30
   6  -2  -3    1.50    2.60
   6  -2  -3    4.90    3.40
   6  -2  -3   -1.80    3.30
   6  -2  -3   -1.30    5.00
  -6   2   3   -0.50    4.60
  -6   2   3    1.70    3.40
  -6   2   3    1.90    2.10
  -6   2   3    2.20    3.50
   5  -2  -3  143.59   10.10
   5  -2  -3  122.19   12.10
   5  -2  -3  154.08    9.50
   5  -2  -3  137.49    9.00
  -5   2   3  155.88   10.60
  -5   2   3  157.08   10.10
  -5   2   3  149.59    9.40
  -5   2   3  130.49   12.10
   4  -2  -3   26.50    5.70
   4  -2  -3   36.30    3.10
   4  -2  -3   37.90    3.30
   4  -2  -3   30.20    3.60
   4  -2  -3   33.30    3.70
  -4   2   3   39.70    4.10
  -4   2   3   32.80    3.20
  -4   2   3   26.00    5.20
  -4   2   3   35.20    4.30
   3  -2  -3  255.47   15.90
   3  -2  -3  259.77   15.60
   3  -2  -3  282.37   15.60
   3  -2  -3  266.97   15.80
  -3   2   3  253.87   17.20
  -3   2   3  257.27   15.80
  -3   2   3  256.37   15.90
   2  -2  -3  965.30   55.99
   2  -2  -3 1006.70   56.19
   2  -2  -3  871.21   56.09
   2  -2  -3  953.80   56.09
  -2   2   3  891.91   56.09
  -2   2   3 1006.90   56.09
  -2   2   3 1068.49   56.19
  -2   2   3 1055.29   57.29
   1  -2  -3 3530.65  201.18
   0  -2  -3  462.65   26.70
   0  -2  -3  464.05   26.70
   0  -2  -3  467.45   26.70
   0  -2  -3  448.76   27.10
   0   2   3  493.05   27.00
   0   2   3  456.75   26.70
   0   2   3  452.65   26.70
  -1  -2  -3  625.24   35.80
  -1  -2  -3  605.34   36.00
  -1  -2  -3  686.03   36.40
  -1  -2  -3  648.34   36.00
   1   2   3  677.43   36.60
   1   2   3  564.94   36.00
   1   2   3  591.74   36.00
  -2  -2  -3 2311.77  175.08
  -2  -2  -3 2392.16  143.09
   2   2   3 2410.76  142.69
  -3  -2  -3 4663.63  302.67
  -3  -2  -3 5662.53  359.26
   3   2   3 5425.36  304.17
   3   2   3 4972.00  359.76
  -4  -2  -3   39.40    4.10
  -4  -2  -3   46.80    3.90
  -4  -2  -3   44.20    4.20
  -4  -2  -3   38.60    3.80
  -4  -2  -3   39.30    4.00
   4   2   3   42.60    4.20
   4   2   3   33.50    4.10
   4   2   3   46.10    4.10
   4   2   3   38.50    3.90
  -5  -2  -3  540.55   33.00
  -5  -2  -3  591.44   32.70
  -5  -2  -3  586.54   33.50
  -5  -2  -3  500.75   32.80
  -5  -2  -3  556.44   32.90
   5   2   3  561.94   33.00
   5   2   3  525.15   32.90
  -6  -2  -3   -0.30    3.40
  -6  -2  -3    0.50    1.30
  -6  -2  -3    3.30    3.10
  -6  -2  -3   -3.00    2.30
  -6  -2  -3    0.30    2.70
  -6  -2  -3    3.90    3.00
   6   2   3    3.20    3.50
   6   2   3   -3.80    3.00
   6   2   3    2.40    3.20
  -7  -2  -3  143.89    9.00
  -7  -2  -3  147.19   11.00
  -7  -2  -3  149.99   10.10
  -7  -2  -3  149.29   11.90
  -7  -2  -3  138.09   10.90
  -7  -2  -3  158.08   11.00
   7   2   3  139.39   10.90
   7   2   3  163.38   11.50
  -8  -2  -3   89.59    8.70
  -8  -2  -3   97.39    5.90
  -8  -2  -3  110.29   10.00
  -8  -2  -3  100.69    9.20
  -8  -2  -3   97.59    7.30
   8   2   3   85.49    8.90
   8   2   3   77.89    9.00
   6  -3  -3   15.90    4.10
   6  -3  -3   14.30    7.30
   6  -3  -3   10.40    3.00
   6  -3  -3   12.40    3.90
  -6   3   3   12.50    4.10
  -6   3   3    5.60    6.00
  -6   3   3   16.90    4.40
   5  -3  -3  185.88   16.30
   5  -3  -3  191.98   13.30
   5  -3  -3  183.58   13.20
   5  -3  -3  203.48   12.70
  -5   3   3  204.68   13.30
  -5   3   3  214.18   13.70
   4  -3  -3    5.40    5.10
   4  -3  -3    5.80    2.50
   4  -3  -3    5.50    2.70
   4  -3  -3    2.30    1.70
   4  -3  -3    3.30    2.10
  -4   3   3    5.70    2.60
  -4   3   3   -1.10    4.00
  -4   3   3    2.60    2.30
   3  -3  -3  546.35   32.40
   3  -3  -3  586.64   32.30
   3  -3  -3  568.04   32.40
   3  -3  -3  555.14   32.10
  -3   3   3  492.25   34.10
  -3   3   3  561.44   32.40
  -3   3   3  552.24   32.40
  -3   3   3  541.55   32.00
   2  -3  -3  611.04   34.90
   2  -3  -3  613.14   34.90
   2  -3  -3  569.54   36.60
   2  -3  -3  569.84   34.90
   2  -3  -3  596.54   35.00
  -2   3   3  638.44   35.10
  -2   3   3  539.25   36.30
  -2   3   3  610.04   34.70
  -2   3   3  650.83   34.90
   1  -3  -3 6244.18  389.06
   1  -3  -3 5849.11  351.36
  -1   3   3 5403.26  385.16
  -1   3   3 6550.94  352.06
   0  -3  -3 1070.99   63.99
   0  -3  -3 1082.19   63.99
   0  -3  -3 1173.68   63.79
   0   3   3 1126.09   63.99
   0   3   3 1146.49   63.99
   0   3   3 1108.09   63.89
  -1  -3  -3  150.18    9.10
  -1  -3  -3  150.28    9.10
  -1  -3  -3  158.68    8.90
   1   3   3  144.09    9.10
   1   3   3  143.69    9.10
  -2  -3  -3 1069.39   62.59
  -2  -3  -3 1133.89   62.49
  -2  -3  -3 1133.39   62.59
   2   3   3 1081.89   62.59
   2   3   3 1127.89   62.59
   2   3   3  998.90   62.79
  -3  -3  -3 5583.34  346.77
  -3  -3  -3 4813.12  291.27
   3   3   3 4519.25  340.77
   3   3   3 4941.31  290.97
  -4  -3  -3  459.35   26.00
  -4  -3  -3  402.96   25.90
  -4  -3  -3  454.85   26.10
   4   3   3  430.76   25.80
   4   3   3  467.85   26.10
   4   3   3  413.46   25.80
   4   3   3  428.36   26.00
  -5  -3  -3   73.69    6.20
  -5  -3  -3   84.09    6.40
  -5  -3  -3   68.79    5.90
  -5  -3  -3   70.49    5.90
   5   3   3   75.29    6.30
   5   3   3   73.39    5.70
   5   3   3   71.99    6.00
   5   3   3   72.39    6.00
  -6  -3  -3   10.60    3.00
  -6  -3  -3   17.70    3.60
  -6  -3  -3   13.70    3.70
  -6  -3  -3   10.20    3.80
   6   3   3    8.70    3.20
   6   3   3    5.80    3.80
   6   3   3    9.60    3.30
  -7  -3  -3  131.59   10.70
  -7  -3  -3  135.29   10.20
  -7  -3  -3  141.49   10.00
  -7  -3  -3  128.99   10.50
  -7  -3  -3  129.49    8.40
   7   3   3  123.19   10.30
   7   3   3  124.99   10.50
  -8  -3  -3   14.70    4.90
  -8  -3  -3    4.70    4.90
  -8  -3  -3    6.50    3.80
  -8  -3  -3    9.60    2.10
   8   3   3    9.40    4.40
   8   3   3    7.80    4.80
   8   3   3   13.80    4.80
   5  -4  -3    5.50    3.60
   5  -4  -3    8.50    3.70
   5  -4  -3    5.40    2.80
  -5   4   3   -0.30    3.70
  -5   4   3    3.80    5.60
  -5   4   3    8.70    3.00
   4  -4  -3    1.50    2.30
   4  -4  -3    0.50    2.80
   4  -4  -3    3.70    2.60
  -4   4   3   -2.30    2.60
  -4   4   3    0.70    3.80
  -4   4   3    0.90    2.30
  -4   4   3    2.50    2.70
   3  -4  -3  193.88   13.30
   3  -4  -3  199.28   13.00
   3  -4  -3  215.28   13.20
   3  -4  -3  221.78   13.50
  -3   4   3  208.78   13.50
  -3   4   3  226.28   12.90
  -3   4   3  180.88   15.60
  -3   4   3  236.38   13.50
   2  -4  -3    6.90    2.00
   2  -4  -3    8.10    2.30
   2  -4  -3    9.10    2.30
  -2   4   3    5.50    2.10
  -2   4   3    8.30    1.70
  -2   4   3    2.20    3.60
  -2   4   3    8.30    2.40
   1  -4  -3 2220.78  128.09
   1  -4  -3 2193.98  127.99
  -1   4   3 2304.97  128.09
   0  -4  -3  816.22   46.80
   0  -4  -3  829.82   46.30
   0  -4  -3  859.51   46.70
   0  -4  -3  725.33   46.60
   0   4   3  802.02   46.70
   0   4   3  839.42   46.70
   0   4   3  790.42   46.40
  -1  -4  -3  201.98   12.90
  -1  -4  -3  231.88   12.60
  -1  -4  -3  221.78   13.40
   1   4   3  218.58   12.90
   1   4   3  196.28   12.90
  -2  -4  -3  339.47   19.60
  -2  -4  -3  311.07   19.50
  -2  -4  -3  343.27   19.30
   2   4   3  324.17   19.60
   2   4   3  333.77   19.60
  -3  -4  -3 4364.76  262.47
  -3  -4  -3 4656.33  318.97
   3   4   3 4651.63  316.17
   3   4   3 4207.28  261.67
  -4  -4  -3  496.45   28.40
  -4  -4  -3  471.15   28.30
   4   4   3  462.95   28.30
   4   4   3  480.75   28.20
   4   4   3  434.76   27.30
   4   4   3  505.85   28.20
   4   4   3  496.15   28.40
  -5  -4  -3  558.34   32.10
  -5  -4  -3  570.34   32.00
  -5  -4  -3  538.75   31.80
   5   4   3  501.15   32.00
   5   4   3  495.05   31.80
   5   4   3  522.65   31.50
   5   4   3  528.15   31.80
   5   4   3  563.24   31.00
  -6  -4  -3    5.30    3.00
  -6  -4  -3    2.30    2.70
  -6  -4  -3   -1.40    3.50
  -6  -4  -3    4.50    2.40
   6   4   3   -0.60    3.30
   6   4   3    4.30    3.20
   6   4   3    3.30    2.90
   6   4   3    4.50    2.40
   6   4   3    1.90    1.50
  -7  -4  -3  275.77   18.70
  -7  -4  -3  302.77   19.30
  -7  -4  -3  273.77   19.00
  -7  -4  -3  321.37   18.60
   7   4   3  282.27   18.90
   7   4   3  279.77   18.80
   7   4   3  282.27   18.90
  -8  -4  -3   -0.70    3.30
  -8  -4  -3  -10.70    4.50
  -8  -4  -3   11.10    3.80
  -8  -4  -3   -1.10    2.30
  -8  -4  -3    1.00    4.10
   8   4   3    0.80    3.70
   8   4   3   -8.10    3.90
   5  -5  -3    4.70    4.50
   5  -5  -3   -0.50    3.50
   5  -5  -3   -0.60    3.90
  -5   5   3   -4.60    4.00
  -5   5   3    0.80    3.00
  -5   5   3    8.70    6.00
   4  -5  -3    8.90    3.50
   4  -5  -3    6.40    2.90
   4  -5  -3   11.70    3.30
  -4   5   3    9.20    3.70
  -4   5   3    8.50    5.70
  -4   5   3    9.50    2.70
  -4   5   3   10.80    3.30
   3  -5  -3  296.47   18.50
   3  -5  -3  312.37   18.70
   3  -5  -3  311.67   18.50
  -3   5   3  264.07   21.40
  -3   5   3  309.67   18.80
  -3   5   3  311.67   18.60
  -3   5   3  285.17   17.90
   2  -5  -3   15.90    3.00
   2  -5  -3   10.90    3.00
   2  -5  -3   11.20    2.60
  -2   5   3   16.50    2.30
  -2   5   3   16.00    3.20
  -2   5   3   12.20    3.00
  -2   5   3    9.40    7.10
   1  -5  -3 1096.39   69.69
   1  -5  -3 1197.38   69.69
   1  -5  -3 1222.18   69.69
  -1   5   3 1260.47   69.69
  -1   5   3 1200.18   69.69
  -1   5   3 1275.67   69.19
   0  -5  -3  602.64   35.20
   0  -5  -3  598.04   35.10
   0  -5  -3  562.14   35.00
   0   5   3  611.34   35.10
   0   5   3  647.64   35.10
   0   5   3  582.94   34.60
  -1  -5  -3  173.18   11.20
  -1  -5  -3  183.38   10.60
  -1  -5  -3  181.58   11.20
  -1  -5  -3  178.18   11.40
   1   5   3  173.88   11.20
   1   5   3  181.08   11.20
  -2  -5  -3  155.18    8.70
  -2  -5  -3  141.99    8.40
  -2  -5  -3  139.59    9.30
  -2  -5  -3  133.79    9.20
   2   5   3  146.09    9.30
   2   5   3  142.39    9.30
  -3  -5  -3 2488.55  144.69
  -3  -5  -3 2475.15  145.09
   3   5   3 2569.74  145.09
   3   5   3 2614.84  145.19
  -4  -5  -3 1371.46   79.49
   4   5   3 1467.45   79.39
   4   5   3 1285.27   79.49
   4   5   3 1497.95   79.69
   4   5   3 1273.97   79.39
  -5  -5  -3    3.70    2.90
  -5  -5  -3    2.50    3.00
   5   5   3    5.40    2.90
   5   5   3    3.30    2.40
   5   5   3    0.00    3.10
   5   5   3    3.80    1.00
   5   5   3    6.80    2.30
  -6  -5  -3    4.50    3.50
  -6  -5  -3   17.10    3.70
   6   5   3    8.20    1.50
   6   5   3    6.40    3.10
   6   5   3    4.20    3.90
   6   5   3    8.90    3.10
   6   5   3    8.60    2.50
  -7  -5  -3  291.47   18.90
  -7  -5  -3  301.27   19.60
   7   5   3  293.47   19.60
   7   5   3  297.77   19.70
   7   5   3  294.07   17.90
   7   5   3  330.07   19.70
  -8  -5  -3   60.19    6.30
  -8  -5  -3   46.40    6.90
  -8  -5  -3   58.09    5.90
  -8  -5  -3   41.80    7.20
   8   5   3   41.80    6.60
   8   5   3   55.49    6.70
   8   5   3   46.40    4.50
   8   5   3   54.09    6.80
   4  -6  -3   18.80    4.20
   4  -6  -3   26.90    4.30
   4  -6  -3   16.10    3.80
  -4   6   3   27.20    7.10
  -4   6   3   18.60    4.40
  -4   6   3   28.20    7.20
  -4   6   3   23.90    3.40
   3  -6  -3  240.38   15.80
   3  -6  -3  228.68   15.60
   3  -6  -3  252.97   15.70
  -3   6   3  244.48   14.80
  -3   6   3  265.27   15.90
  -3   6   3  208.88   18.80
  -3   6   3  253.17   15.90
   2  -6  -3   54.69    5.60
   2  -6  -3   51.29    5.20
   2  -6  -3   62.69    5.40
  -2   6   3   64.09    4.50
  -2   6   3   47.10    8.20
  -2   6   3   56.89    5.30
  -2   6   3   55.29    5.70
   1  -6  -3  461.65   28.70
   1  -6  -3  506.15   28.80
  -1   6   3  485.55   28.00
  -1   6   3  487.25   28.80
  -1   6   3  468.05   28.80
   0  -6  -3  705.83   41.00
   0  -6  -3  707.63   41.00
   0   6   3  727.43   41.00
   0   6   3  716.73   40.40
   0   6   3  637.54   42.40
  -1  -6  -3   45.30    4.60
  -1  -6  -3   45.50    4.50
  -1  -6  -3   53.59    3.50
  -1  -6  -3   49.40    4.50
   1   6   3   51.29    4.80
   1   6   3   54.89    4.70
  -2  -6  -3   14.80    1.60
  -2  -6  -3   12.60    2.60
  -2  -6  -3   15.40    1.80
  -2  -6  -3   13.30    2.70
  -2  -6  -3   12.60    3.00
   2   6   3   17.40    3.10
   2   6   3   14.70    2.90
  -3  -6  -3 1725.03   97.79
  -3  -6  -3 1790.52   98.49
  -3  -6  -3 1613.74   98.39
   3   6   3 1729.13   98.39
   3   6   3 1657.23   98.49
   3   6   3 1759.22   98.49
  -4  -6  -3  873.11   50.09
  -4  -6  -3  865.81   50.09
   4   6   3  862.01   50.19
   4   6   3  854.61   50.09
   4   6   3  851.11   49.90
   4   6   3  833.82   50.09
  -5  -6  -3   25.50    4.10
  -5  -6  -3   25.10    4.20
   5   6   3   23.30    3.60
   5   6   3   24.20    3.60
   5   6   3   21.80    3.80
   5   6   3   23.00    4.30
  -6  -6  -3   -1.90    5.00
  -6  -6  -3    4.20    3.40
   6   6   3   -0.10    2.30
   6   6   3    0.00    3.50
   6   6   3    3.10    2.90
   6   6   3    1.10    3.20
  -7  -6  -3  249.28   17.10
  -7  -6  -3  239.38   16.00
  -7  -6  -3  241.98   16.60
   7   6   3  244.58   15.30
   7   6   3  243.38   14.70
   7   6   3  278.97   16.80
   7   6   3  242.38   16.90
   2  -7  -3   83.69    8.00
   2  -7  -3   88.49    7.90
   2  -7  -3  100.49    8.00
  -2   7   3   89.19    8.10
  -2   7   3  106.89    6.50
  -2   7   3   84.99   10.80
  -2   7   3  104.79    7.90
   1  -7  -3   80.09    6.30
   1  -7  -3   72.09    6.70
   1  -7  -3   70.59    6.60
  -1   7   3   78.49    6.80
  -1   7   3   71.29    5.20
  -1   7   3   69.79    6.80
   0  -7  -3  174.78   12.70
   0  -7  -3  180.78   12.20
   0   7   3  187.78   12.30
   0   7   3  203.88   12.60
  -1  -7  -3   25.10    3.50
  -1  -7  -3   19.70    3.50
   1   7   3   30.90    4.00
   1   7   3   23.40    3.70
  -2  -7  -3   10.60    3.20
  -2  -7  -3   14.30    1.70
  -2  -7  -3   11.50    3.40
  -2  -7  -3   13.10    1.60
   2   7   3   10.10    3.00
   2   7   3    5.10    3.20
  -3  -7  -3  842.42   49.10
  -3  -7  -3  856.21   49.20
  -3  -7  -3  818.82   48.20
   3   7   3  894.71   49.30
   3   7   3  807.92   49.20
   3   7   3  823.02   49.10
  -4  -7  -3  799.42   44.60
  -4  -7  -3  819.12   44.60
  -4  -7  -3  696.23   44.60
   4   7   3  733.43   44.60
   4   7   3  749.23   44.40
   4   7   3  738.23   44.60
  -5  -7  -3    3.50    3.30
  -5  -7  -3    4.70    5.70
   5   7   3    1.70    3.60
   5   7   3    0.60    3.70
   5   7   3    6.90    3.30
   5   7   3    6.00    2.90
  -6  -7  -3    5.10    3.50
  -6  -7  -3   -2.10    3.60
   6   7   3    0.90    2.90
   6   7   3   -1.00    6.30
   6   7   3    0.10    3.10
   6   7   3   -3.10    4.10
  -7  -7  -3  208.08   15.30
  -7  -7  -3  209.08   14.70
   7   7   3  206.98   15.10
   7   7   3  232.88   14.90
   7   7   3  210.78   15.20
   7   7   3  210.08   13.60
   0  -8  -3   67.99    7.20
   0  -8  -3   89.69    7.20
   0  -8  -3   95.29    7.40
   0   8   3   83.19    7.70
   0   8   3   85.09    7.60
   0   8   3   73.69   14.30
  -1  -8  -3   16.30    3.80
  -1  -8  -3   10.40    3.80
  -1  -8  -3   10.80    3.60
  -1  -8  -3   14.10    2.60
   1   8   3   15.30    4.20
   1   8   3   14.60    3.70
   1   8   3    8.40    5.90
  -2  -8  -3   54.49    5.90
  -2  -8  -3   57.89    4.20
  -2  -8  -3   55.59    6.00
  -2  -8  -3   59.29    5.90
   2   8   3   58.09    5.80
   2   8   3   57.79    6.00
  -3  -8  -3  290.17   17.00
  -3  -8  -3  254.67   15.30
  -3  -8  -3  262.17   16.80
  -3  -8  -3  245.78   16.60
  -3  -8  -3  236.28   15.20
   3   8   3  272.07   17.00
   3   8   3  287.27   17.20
   3   8   3  259.57   16.80
  -4  -8  -3  613.74   35.70
  -4  -8  -3  617.04   36.70
  -4  -8  -3  654.43   36.80
  -4  -8  -3  593.04   36.40
   4   8   3  604.74   36.50
   4   8   3  592.04   36.70
  -5  -8  -3   10.20    4.40
  -5  -8  -3    6.80    3.20
  -5  -8  -3   12.90    4.10
   5   8   3   11.90    4.10
   5   8   3   15.10    4.40
   5   8   3   12.20    3.70
   5   8   3   12.20    4.50
   4   7  -4  127.29    9.80
   4   7  -4  133.39    9.40
   4   7  -4  122.99   10.70
  -4  -7   4  124.79    9.20
  -4  -7   4  130.89    8.70
  -4  -7   4  117.99    8.70
  -4  -7   4  137.09    9.80
   3   7  -4   89.59    8.30
   3   7  -4   85.09    7.00
   3   7  -4   78.69    7.30
  -3  -7   4   84.19    6.90
  -3  -7   4   85.09    6.60
  -3  -7   4   84.39    7.30
  -3  -7   4   80.79    6.50
   2   7  -4   79.99    7.30
   2   7  -4   81.09    7.10
  -2  -7   4   96.79    6.90
  -2  -7   4   77.59    7.30
  -2  -7   4   85.29    7.40
  -2  -7   4   88.79    6.90
   1   7  -4  208.98   13.60
   1   7  -4  209.78   13.80
  -1  -7   4  194.88   13.60
  -1  -7   4  208.08   14.10
  -1  -7   4  219.58   13.60
  -1  -7   4  202.28   13.90
   0   7  -4  144.69   10.40
   0   7  -4  144.19   10.30
   0  -7   4  148.29   10.60
   0  -7   4  141.69   10.40
   0  -7   4  137.19   10.30
   0  -7   4  143.69   10.00
  -1   7  -4   42.00    5.20
  -1   7  -4   49.70    5.60
  -1   7  -4   30.50    4.90
   1  -7   4   36.00    5.20
   1  -7   4   36.00    5.60
   1  -7   4   44.60    5.00
   1  -7   4   37.30    5.20
   6   6  -4  117.29    9.00
   6   6  -4  116.89   10.40
  -6  -6   4  111.19    9.30
  -6  -6   4  102.29    9.50
  -6  -6   4  122.19   10.30
  -6  -6   4  110.99    8.70
   5   6  -4   80.79    6.30
   5   6  -4   87.69    8.30
   5   6  -4   84.39    7.60
   5   6  -4   90.69    7.10
  -5  -6   4   81.29    7.80
  -5  -6   4   79.49    5.80
  -5  -6   4   82.99    7.50
  -5  -6   4   87.89    5.80
  -5  -6   4   92.69    7.10
   4   6  -4   66.49    7.50
   4   6  -4   69.89    6.20
   4   6  -4   65.99    6.40
  -4  -6   4   73.69    4.70
  -4  -6   4   75.39    5.30
  -4  -6   4   70.89    5.70
  -4  -6   4   73.29    6.50
  -4  -6   4   73.29    6.00
   3   6  -4  166.68   12.70
   3   6  -4  171.78   12.10
   3   6  -4  173.48   11.60
  -3  -6   4  153.88   11.10
  -3  -6   4  180.68   11.70
  -3  -6   4  174.38   10.10
  -3  -6   4  181.98   11.10
  -3  -6   4  191.78   11.40
   2   6  -4   76.89    7.30
   2   6  -4   87.29    6.80
  -2  -6   4   86.59    6.70
  -2  -6   4   86.39    6.50
  -2  -6   4   88.39    6.50
  -2  -6   4   90.09    6.60
   1   6  -4   73.49    6.10
   1   6  -4   76.19    6.20
  -1  -6   4   71.69    5.80
  -1  -6   4   77.89    6.20
  -1  -6   4   75.49    6.10
  -1  -6   4   73.19    6.20
   0   6  -4  237.18   14.20
   0   6  -4  225.18   14.30
   0   6  -4  228.08   14.30
   0  -6   4  236.68   14.70
   0  -6   4  217.08   14.20
   0  -6   4  197.98   14.20
   0  -6   4  224.48   14.00
  -1   6  -4  165.38   11.30
  -1   6  -4  168.98   11.20
  -1   6  -4  156.68   11.30
   1  -6   4  165.18   11.00
   1  -6   4  168.38   12.00
   1  -6   4  171.18   11.60
   1  -6   4  173.38   11.40
  -2   6  -4  135.19   10.40
  -2   6  -4  140.09   10.60
  -2   6  -4  158.78   10.50
   2  -6   4  144.99   10.50
   2  -6   4  162.18   10.20
   2  -6   4  124.59   11.40
   2  -6   4  151.18   10.80
  -3   6  -4  212.48   12.70
  -3   6  -4  212.98   15.00
  -3   6  -4  228.08   14.90
  -3   6  -4  201.48   12.70
  -3   6  -4  225.78   14.70
   3  -6   4  241.48   14.50
   3  -6   4  219.38   14.90
   3  -6   4  226.08   14.90
   6   5  -4  178.38   13.40
   6   5  -4  164.78   12.60
   6   5  -4  180.88   12.10
  -6  -5   4  166.68   12.50
  -6  -5   4  170.08   12.50
  -6  -5   4  187.08   12.70
   5   5  -4  181.78   11.70
   5   5  -4  179.88   10.80
   5   5  -4  170.78   12.80
   5   5  -4  161.58   12.10
  -5  -5   4  153.88   12.10
  -5  -5   4  180.38   10.40
  -5  -5   4  173.18   12.30
  -5  -5   4  203.48   11.80
   4   5  -4   44.10    4.80
   4   5  -4   34.60    5.10
   4   5  -4   40.30    4.40
  -4  -5   4   44.60    3.30
  -4  -5   4   38.50    4.10
  -4  -5   4   41.70    5.10
  -4  -5   4   40.80    3.30
  -4  -5   4   38.20    4.90
   3   5  -4   72.79    5.90
   3   5  -4   73.79    5.60
   3   5  -4   59.49    6.60
  -3  -5   4   76.99    4.60
  -3  -5   4   75.09    5.50
  -3  -5   4   70.59    5.00
  -3  -5   4   69.89    5.80
  -3  -5   4   66.99    5.60
   2   5  -4   61.49    4.90
  -2  -5   4   58.49    4.90
  -2  -5   4   59.99    4.60
  -2  -5   4   55.89    5.00
  -2  -5   4   59.69    4.80
   1   5  -4  293.87   19.70
   1   5  -4  322.57   19.50
   1   5  -4  330.57   19.50
  -1  -5   4  307.87   19.60
  -1  -5   4  343.67   19.60
  -1  -5   4  346.07   19.60
  -1  -5   4  327.37   19.40
   0   5  -4  317.27   18.70
   0   5  -4  301.57   18.80
   0  -5   4  329.27   19.20
   0  -5   4  307.57   18.60
   0  -5   4  301.57   18.70
   0  -5   4  299.37   20.60
  -1   5  -4  221.78   14.70
  -1   5  -4  224.08   14.70
  -1   5  -4  263.67   16.20
   1  -5   4  230.08   15.60
   1  -5   4  241.58   14.80
   1  -5   4  248.08   15.10
   1  -5   4  231.68   14.60
  -2   5  -4  311.37   18.00
  -2   5  -4  295.17   18.00
  -2   5  -4  292.07   16.70
  -2   5  -4  266.37   18.10
   2  -5   4  304.77   17.80
   2  -5   4  297.97   18.00
   2  -5   4  248.78   18.90
  -3   5  -4  410.26   24.50
  -3   5  -4  419.76   24.50
  -3   5  -4  399.86   24.80
   3  -5   4  383.76   24.50
   3  -5   4  395.96   24.70
   3  -5   4  395.36   24.30
  -4   5  -4  114.59    9.20
  -4   5  -4  121.89    9.20
  -4   5  -4  119.19    9.60
   4  -5   4  120.19    9.60
   4  -5   4  132.29   11.60
   4  -5   4  111.39    9.20
   7   4  -4    7.60    4.60
   7   4  -4    9.60    4.20
   7   4  -4   10.40    4.50
  -7  -4   4   12.60    4.40
  -7  -4   4   19.20    4.40
  -7  -4   4    6.80    3.80
   6   4  -4  253.87   17.70
   6   4  -4  272.17   18.20
   6   4  -4  288.27   18.40
  -6  -4   4  246.58   17.60
  -6  -4   4  257.97   17.40
  -6  -4   4  286.47   17.20
   5   4  -4  578.44   31.90
   5   4  -4  546.85   33.00
   5   4  -4  505.25   32.30
  -5  -4   4  557.04   32.30
  -5  -4   4  490.55   32.30
   4   4  -4   14.10    2.30
   4   4  -4   10.60    2.40
  -4  -4   4    9.60    2.80
  -4  -4   4   16.70    1.50
  -4  -4   4    8.50    3.30
  -4  -4   4   13.10    2.50
   3   4  -4  487.65   28.60
   3   4  -4  453.45   28.70
   3   4  -4  476.95   28.50
   3   4  -4  437.96   29.40
  -3  -4   4  481.05   28.10
  -3  -4   4  493.05   28.50
  -3  -4   4  535.25   28.10
  -3  -4   4  526.75   28.90
  -3  -4   4  480.05   28.50
   2   4  -4   23.80    2.80
   2   4  -4   21.30    2.60
   2   4  -4   20.80    3.70
   2   4  -4   19.80    2.70
  -2  -4   4   24.10    1.90
  -2  -4   4   25.20    3.00
  -2  -4   4   24.40    2.80
  -2  -4   4   28.20    2.50
  -2  -4   4   20.70    2.60
   1   4  -4   33.70    3.30
   1   4  -4   37.20    3.40
   1   4  -4   41.40    3.40
  -1  -4   4   36.50    3.40
  -1  -4   4   40.90    3.70
  -1  -4   4   38.40    3.30
  -1  -4   4   38.60    3.40
   0   4  -4  423.96   25.60
   0   4  -4  443.36   25.80
   0   4  -4  393.96   25.50
   0  -4   4  457.35   25.70
   0  -4   4  465.55   25.60
   0  -4   4  431.56   25.80
  -1   4  -4  479.95   31.90
  -1   4  -4  560.04   32.00
  -1   4  -4  568.54   32.30
  -1   4  -4  555.74   31.20
   1  -4   4  574.84   32.00
   1  -4   4  506.45   32.70
   1  -4   4  577.54   32.30
  -2   4  -4  414.96   23.90
  -2   4  -4  390.56   24.00
  -2   4  -4  350.36   23.60
  -2   4  -4  419.86   23.00
   2  -4   4  395.86   24.00
   2  -4   4  412.46   23.80
   2  -4   4  392.76   23.60
  -3   4  -4  470.45   28.90
  -3   4  -4  494.15   29.00
  -3   4  -4  476.95   29.30
   3  -4   4  474.15   29.00
   3  -4   4  508.55   28.90
  -4   4  -4  200.18   13.90
  -4   4  -4  200.68   14.00
  -4   4  -4  206.88   13.70
   4  -4   4  212.28   13.60
   4  -4   4  220.78   13.90
  -5   4  -4   15.20    5.00
  -5   4  -4    7.60    3.90
  -5   4  -4    7.30    4.30
   5  -4   4   14.30    3.80
   5  -4   4    3.40    3.70
   5  -4   4    8.20    1.00
   5  -4   4    3.70    3.40
   5  -4   4    7.90    0.90
   7   3  -4   37.60    6.60
   7   3  -4   48.70    6.80
   7   3  -4   51.49    6.80
  -7  -3   4   55.29    6.80
  -7  -3   4   55.29    6.20
  -7  -3   4   44.40    6.00
  -7  -3   4   55.89    7.50
   6   3  -4  234.58   17.40
   6   3  -4  267.67   16.70
   6   3  -4  230.28   17.10
  -6  -3   4  243.38   17.00
  -6  -3   4  252.47   16.60
  -6  -3   4  281.47   16.70
  -6  -3   4  276.17   18.10
   5   3  -4  806.02   52.69
   5   3  -4  929.01   53.39
  -5  -3   4 1021.80   53.19
  -5  -3   4  841.82   52.69
   4   3  -4   87.99    6.30
   4   3  -4   74.89    6.70
   4   3  -4   97.69    5.50
   4   3  -4   87.49    7.40
  -4  -3   4   73.19    6.70
  -4  -3   4   94.49    6.70
  -4  -3   4   89.59    6.20
   3   3  -4   77.19    6.30
   3   3  -4   94.69    6.10
   3   3  -4   89.09    6.50
   3   3  -4   92.59    6.20
   3   3  -4   90.79    7.20
  -3  -3   4   94.49    6.10
  -3  -3   4   84.09    5.80
  -3  -3   4  101.19    5.60
  -3  -3   4   99.29    7.00
   2   3  -4    4.40    1.50
   2   3  -4    3.40    2.90
   2   3  -4    2.20    1.50
   2   3  -4    3.60    1.30
   2   3  -4    1.30    2.00
  -2  -3   4    1.50    1.50
  -2  -3   4    2.50    1.00
  -2  -3   4    2.60    1.30
  -2  -3   4    2.60    1.90
  -2  -3   4    2.90    1.00
   1   3  -4    1.40    1.50
   1   3  -4    4.30    1.30
   1   3  -4    3.10    1.10
   1   3  -4    4.30    1.30
  -1  -3   4    5.40    1.30
  -1  -3   4    2.20    1.20
  -1  -3   4    3.40    1.60
  -1  -3   4    2.80    0.80
  -1  -3   4    0.40    1.10
   0   3  -4  227.08   13.00
   0   3  -4  216.48   13.40
   0   3  -4  197.28   13.40
   0   3  -4  224.88   13.60
   0  -3   4  240.78   13.40
   0  -3   4  247.08   13.90
   0  -3   4  229.78   13.70
  -1   3  -4  228.88   13.70
  -1   3  -4  227.68   14.50
  -1   3  -4  228.48   14.20
   1  -3   4  252.97   15.00
   1  -3   4  236.38   14.50
   1  -3   4  255.27   14.30
   1  -3   4  235.18   14.20
  -2   3  -4  505.15   28.50
  -2   3  -4  505.55   28.10
  -2   3  -4  430.76   28.00
   2  -3   4  498.55   28.00
   2  -3   4  499.85   28.40
   2  -3   4  432.16   28.00
  -3   3  -4  576.34   38.00
  -3   3  -4  613.44   39.20
  -3   3  -4  627.54   37.70
   3  -3   4  717.13   37.90
   3  -3   4  654.43   37.70
   3  -3   4  668.13   38.10
  -4   3  -4  647.64   35.60
  -4   3  -4  585.74   34.90
  -4   3  -4  522.65   36.40
   4  -3   4  600.64   34.80
   4  -3   4  591.64   35.10
  -5   3  -4  167.08   11.60
  -5   3  -4  168.68   11.70
  -5   3  -4  165.58   11.60
  -5   3  -4  141.99   12.70
   5  -3   4  158.98   11.70
   5  -3   4  143.99   11.10
   5  -3   4  164.18   10.90
  -6   3  -4   18.50    4.80
  -6   3  -4   16.40    5.10
  -6   3  -4   14.00    4.10
  -6   3  -4   26.90    5.80
   6  -3   4   18.90    4.10
   6  -3   4   10.80    4.60
   6  -3   4   19.90    4.10
   7   2  -4   16.90    5.20
   7   2  -4   12.60    4.70
  -7  -2   4   20.80    4.20
  -7  -2   4   19.00    4.80
  -7  -2   4   23.70    7.30
   6   2  -4  232.68   16.20
   6   2  -4  242.48   15.60
   6   2  -4  220.78   15.70
  -6  -2   4  242.28   15.10
  -6  -2   4  230.28   15.40
  -6  -2   4  211.78   15.30
   5   2  -4 1684.63   97.89
   5   2  -4 1749.82  100.29
  -5  -2   4 1718.83   97.79
  -5  -2   4 1843.92   97.99
  -5  -2   4 1489.55   97.89
   4   2  -4  271.77   17.00
   4   2  -4  261.47   15.90
  -4  -2   4  283.27   17.20
  -4  -2   4  252.87   16.30
  -4  -2   4  263.87   16.10
  -4  -2   4  244.18   16.50
   3   2  -4  145.59    8.70
   3   2  -4  145.39    8.90
   3   2  -4  128.69    9.90
  -3  -2   4  145.89    8.90
  -3  -2   4  158.08    9.50
  -3  -2   4  132.99    8.70
   2   2  -4   11.00    2.60
   2   2  -4    9.10    2.10
   2   2  -4   10.50    1.40
   2   2  -4   10.00    1.60
  -2  -2   4    9.00    1.30
  -2  -2   4    8.80    1.20
  -2  -2   4   11.00    1.70
  -2  -2   4    9.70    1.80
  -2  -2   4   15.20    2.60
  -2  -2   4   13.90    1.60
   1   2  -4   76.09    4.90
   1   2  -4   71.19    4.80
   1   2  -4   86.09    5.20
   1   2  -4   82.19    4.80
   1   2  -4   72.29    5.80
  -1  -2   4   74.29    5.20
  -1  -2   4   77.29    4.70
  -1  -2   4   81.39    4.90
  -1  -2   4   75.19    5.30
  -1  -2   4   76.79    5.00
  -1  -2   4   67.79    4.70
   0   2  -4  310.77   17.30
   0   2  -4  302.47   17.50
   0   2  -4  304.67   17.70
   0   2  -4  292.07   17.50
   0  -2   4  273.87   17.40
   0  -2   4  319.57   17.60
   0  -2   4  304.57   17.40
   0  -2   4  295.17   17.80
  -1   2  -4 1047.30   57.59
  -1   2  -4 1106.49   57.09
  -1   2  -4  938.21   57.09
   1  -2   4  964.00   56.99
   1  -2   4 1010.30   57.49
   1  -2   4  919.61   57.09
  -2   2  -4  835.52   47.20
  -2   2  -4  781.12   47.20
  -2   2  -4  893.41   47.70
   2  -2   4  748.13   47.10
   2  -2   4  799.62   46.90
   2  -2   4  862.61   47.30
  -3   2  -4 1029.80   53.29
  -3   2  -4  886.11   52.59
  -3   2  -4  892.71   53.99
  -3   2  -4  867.61   52.69
   3  -2   4  894.01   52.99
   3  -2   4  884.91   52.59
   3  -2   4  920.21   51.89
  -4   2  -4  512.65   30.20
  -4   2  -4  491.25   30.40
   4  -2   4  490.15   30.30
   4  -2   4  525.65   30.20
  -5   2  -4   86.29    8.80
  -5   2  -4   99.19    7.50
  -5   2  -4  100.79    7.80
   5  -2   4   83.09    7.20
   5  -2   4   85.89    7.20
   5  -2   4   84.89    7.70
  -6   2  -4   22.50    4.80
  -6   2  -4   23.30    4.60
  -6   2  -4   32.50    5.90
  -6   2  -4   28.90    4.60
   6  -2   4   27.20    4.40
   6  -2   4   28.10    4.40
   6  -2   4   28.70    5.20
  -7   2  -4  167.98   12.10
  -7   2  -4  160.28   12.60
  -7   2  -4  189.48   14.10
  -7   2  -4  159.08   12.70
   7  -2   4  149.99   11.90
   7  -2   4  156.28   12.80
   7   1  -4   51.89    6.60
   7   1  -4   56.79    7.30
   7   1  -4   62.69    7.90
  -7  -1   4   62.49    5.90
  -7  -1   4   53.19    8.30
  -7  -1   4   52.59    8.50
  -7  -1   4   58.79    8.80
   6   1  -4   82.79    9.20
   6   1  -4   79.49    7.50
   6   1  -4   88.29    8.80
  -6  -1   4   88.59    7.70
  -6  -1   4   94.49    7.10
  -6  -1   4   88.59    8.00
   5   1  -4 2103.09  115.49
   5   1  -4 1962.00  114.49
  -5  -1   4 2049.20  115.39
  -5  -1   4 2104.19  114.39
  -5  -1   4 1913.51  113.09
  -5  -1   4 1770.22  114.29
  -5  -1   4 2003.20  114.09
   4   1  -4  466.15   28.00
   4   1  -4  444.66   26.60
   4   1  -4  437.16   27.20
   4   1  -4  454.25   27.30
  -4  -1   4  496.65   28.10
  -4  -1   4  473.45   27.10
  -4  -1   4  411.86   26.40
  -4  -1   4  457.75   27.20
   3   1  -4  225.08   13.00
   3   1  -4  205.68   13.00
   3   1  -4  205.78   13.90
   3   1  -4  216.38   13.30
  -3  -1   4  228.58   13.20
  -3  -1   4  213.88   14.00
   2   1  -4   27.80    3.20
   2   1  -4   25.70    3.00
   2   1  -4   29.50    2.40
   2   1  -4   23.10    2.20
   2   1  -4   23.20    2.10
  -2  -1   4   25.10    2.90
  -2  -1   4   18.60    2.50
  -2  -1   4   26.20    2.90
  -2  -1   4   19.90    2.10
  -2  -1   4   29.20    2.20
   1   1  -4  501.35   27.80
   1   1  -4  505.55   28.60
   1   1  -4  479.15   28.00
   1   1  -4  481.75   27.70
   1   1  -4  474.85   27.90
   1   1  -4  505.25   27.60
  -1  -1   4  427.86   27.70
  -1  -1   4  509.75   28.10
  -1  -1   4  455.95   27.60
   0   1  -4    5.20    1.10
   0   1  -4    5.00    0.70
   0   1  -4    6.10    2.00
   0   1  -4    4.00    0.70
   0   1  -4    5.80    0.90
   0   1  -4    5.50    1.20
   0  -1   4    4.50    0.70
   0  -1   4    5.90    1.40
   0  -1   4    5.00    0.90
   0  -1   4    3.90    1.10
   0  -1   4    4.60    1.30
   0  -1   4    7.00    0.80
  -1   1  -4  495.65   29.20
  -1   1  -4  524.45   29.20
  -1   1  -4  547.95   29.80
  -1   1  -4  477.55   29.20
  -1   1  -4  529.55   30.30
   1  -1   4  508.45   29.70
   1  -1   4  488.35   29.20
   1  -1   4  546.85   29.70
   1  -1   4  458.25   29.10
  -2   1  -4  409.26   23.50
  -2   1  -4  355.46   23.40
  -2   1  -4  432.46   24.30
   2  -1   4  424.96   23.10
   2  -1   4  394.46   23.50
  -3   1  -4  843.82   44.40
  -3   1  -4  783.42   43.70
  -3   1  -4  738.83   43.60
  -3   1  -4  714.53   44.50
   3  -1   4  700.23   43.40
   3  -1   4  739.93   42.70
   3  -1   4  772.02   44.00
   3  -1   4  716.23   43.60
  -4   1  -4  808.22   44.40
  -4   1  -4  769.32   44.20
  -4   1  -4  781.92   43.90
  -4   1  -4  765.02   43.70
  -4   1  -4  697.73   44.70
   4  -1   4  693.33   43.80
   4  -1   4  744.03   43.90
   4  -1   4  720.93   43.60
  -5   1  -4  262.57   16.30
  -5   1  -4  285.47   18.90
  -5   1  -4  255.27   16.50
  -5   1  -4  246.28   16.60
   5  -1   4  259.27   16.60
   5  -1   4  248.68   16.10
   5  -1   4  239.78   16.30
  -6   1  -4   76.79    6.90
  -6   1  -4   76.19    6.90
  -6   1  -4   62.99    7.10
  -6   1  -4   84.09    8.10
   6  -1   4   69.79    6.30
   6  -1   4   64.39    7.10
   6  -1   4   67.09    6.50
  -7   1  -4  151.78   11.60
  -7   1  -4  184.18   13.30
  -7   1  -4  142.89   12.30
  -7   1  -4  172.58   12.30
   7  -1   4  163.28   11.50
   7  -1   4  140.59   11.50
   7  -1   4  166.38   12.40
   7   0  -4   31.20    5.30
   7   0  -4   37.40    6.90
   7   0  -4   27.30    5.10
  -7   0   4   27.30    6.70
  -7   0   4   27.50    4.80
  -7   0   4   37.20    4.60
  -7   0   4   25.10    6.40
  -7   0   4   24.50    3.30
   6   0  -4   10.70    2.00
   6   0  -4   11.90    4.70
   6   0  -4    8.70    3.50
   6   0  -4    7.90    3.30
  -6   0   4    9.60    3.20
  -6   0   4    7.80    3.30
  -6   0   4   10.40    3.90
  -6   0   4   13.00    2.60
   5   0  -4 1658.43   95.39
   5   0  -4 1531.35   96.49
   5   0  -4 1495.85   97.39
   5   0  -4 1866.31   96.59
   5   0  -4 1647.54   96.19
  -5   0   4 1666.83   96.09
  -5   0   4 1597.14   96.59
  -5   0   4 1742.53   97.59
  -5   0   4 1821.62   96.29
   4   0  -4 1821.82  102.69
   4   0  -4 1592.74  102.89
   4   0  -4 1911.81  104.39
   4   0  -4 1807.82  102.29
  -4   0   4 1707.23  103.39
  -4   0   4 1852.61  104.09
  -4   0   4 1889.51  102.99
  -4   0   4 1780.42  102.99
   3   0  -4    3.50    1.40
   3   0  -4    6.60    2.50
   3   0  -4    3.00    1.30
   3   0  -4    1.80    1.90
   3   0  -4    4.10    0.70
   3   0  -4    0.30    1.50
  -3   0   4    5.10    1.70
  -3   0   4    3.70    2.20
  -3   0   4    7.90    2.00
  -3   0   4    4.40    1.60
  -3   0   4    3.40    1.80
   2   0  -4    4.50    1.20
   2   0  -4    3.70    1.40
   2   0  -4    6.80    0.80
   2   0  -4    6.00    2.00
   2   0  -4    5.10    1.20
  -2   0   4    6.70    1.90
  -2   0   4    8.00    1.50
  -2   0   4    8.80    1.80
  -2   0   4    7.60    1.50
  -2   0   4    6.30    1.20
  -2   0   4    5.20    1.50
   1   0  -4  775.12   46.50
   1   0  -4  810.72   46.80
   1   0  -4  816.82   46.60
   1   0  -4  881.91   48.00
   1   0  -4  816.92   46.70
  -1   0   4  749.73   47.30
  -1   0   4  861.21   46.50
  -1   0   4  777.12   46.70
  -1   0   4  777.72   46.40
  -1   0   4  881.91   47.10
   0   0  -4  359.16   23.50
   0   0  -4  407.36   23.00
   0   0  -4  394.56   22.90
   0   0  -4  406.66   22.80
   0   0   4  402.56   22.90
   0   0   4  400.86   22.80
  -1   0  -4  181.78   12.40
  -1   0  -4  216.88   11.80
  -1   0  -4  181.58   11.70
  -1   0  -4  205.68   11.80
  -1   0  -4  173.48   12.60
   1   0   4  214.68   11.60
   1   0   4  215.48   11.70
   1   0   4  201.88   13.30
   1   0   4  199.88   12.00
  -2   0  -4  349.07   20.20
  -2   0  -4  342.67   19.50
  -2   0  -4  340.77   19.20
  -2   0  -4  357.86   19.60
   2   0   4  292.77   20.10
   2   0   4  308.57   19.50
  -3   0  -4  247.98   15.20
  -3   0  -4  258.67   15.30
  -3   0  -4  224.08   15.10
  -3   0  -4  252.67   14.70
  -3   0  -4  255.27   14.60
   3   0   4  233.98   14.50
   3   0   4  229.18   14.60
   3   0   4  212.08   14.90
  -4   0  -4  736.33   44.50
  -4   0  -4  816.32   43.90
  -4   0  -4  814.62   44.30
  -4   0  -4  780.42   43.80
  -4   0  -4  706.63   44.10
   4   0   4  757.92   43.90
   4   0   4  681.83   43.90
   4   0   4  696.73   43.70
  -5   0  -4  349.27   21.60
  -5   0  -4  340.47   21.80
  -5   0  -4  382.76   22.60
  -5   0  -4  370.26   21.50
  -5   0  -4  351.96   21.70
   5   0   4  332.67   21.40
   5   0   4  349.07   21.50
   5   0   4  318.87   21.50
  -6   0  -4  132.09    9.90
  -6   0  -4  107.79    8.50
  -6   0  -4  119.09    8.80
  -6   0  -4  115.69    9.00
  -6   0  -4   93.99    9.90
   6   0   4  104.39    8.50
   6   0   4  106.09    8.60
   6   0   4  112.19    9.00
  -7   0  -4  228.78   14.70
  -7   0  -4  194.18   14.80
  -7   0  -4  238.58   14.90
   7   0   4  185.08   14.10
   7   0   4  211.98   14.70
   7   0   4  206.78   14.40
  -8   0  -4  242.38   18.40
  -8   0  -4  281.17   18.00
  -8   0  -4  265.67   18.30
  -8   0  -4  309.87   19.60
   8   0   4  279.17   18.60
   8   0   4  229.88   20.70
   8   0   4  259.97   18.20
   7  -1  -4   32.80    3.90
   7  -1  -4   26.20    5.00
   7  -1  -4   27.50    5.30
   7  -1  -4   26.20    6.70
  -7   1   4   32.90    5.50
  -7   1   4   27.20    7.00
  -7   1   4   33.40    4.60
  -7   1   4   33.80    5.30
   6  -1  -4   21.50    4.40
   6  -1  -4   19.60    4.00
   6  -1  -4   23.50    5.80
   6  -1  -4   23.30    3.10
  -6   1   4   24.40    5.90
  -6   1   4   26.80    4.60
   5  -1  -4 1846.12   96.49
   5  -1  -4 1715.53   97.39
   5  -1  -4 1525.25   98.69
  -5   1   4 1770.82   96.99
  -5   1   4 1637.34   98.59
  -5   1   4 1602.04   97.49
   4  -1  -4 1432.96   80.59
   4  -1  -4 1411.36   81.19
   4  -1  -4 1359.56   82.49
   4  -1  -4 1542.15   80.49
   4  -1  -4 1307.07   80.89
  -4   1   4 1350.36   80.79
  -4   1   4 1472.35   81.49
  -4   1   4 1277.77   80.89
  -4   1   4 1496.45   82.29
   3  -1  -4    5.50    1.70
   3  -1  -4    6.80    1.60
   3  -1  -4    1.30    1.80
   3  -1  -4    5.80    1.10
   3  -1  -4    5.10    3.00
  -3   1   4    4.30    1.70
  -3   1   4    5.00    2.60
  -3   1   4    6.90    2.00
  -3   1   4    4.50    2.00
  -3   1   4    5.50    1.60
   2  -1  -4  133.29    8.60
   2  -1  -4  124.19    7.50
   2  -1  -4  110.49    7.30
   2  -1  -4  107.09    7.50
   2  -1  -4  115.19    7.10
  -2   1   4  105.79    7.80
  -2   1   4  122.39    8.10
  -2   1   4  133.79    7.60
   1  -1  -4 1939.41  107.69
   1  -1  -4 1804.62  107.89
  -1   1   4 1923.31  108.19
   0  -1  -4  307.97   17.70
   0  -1  -4  307.37   17.70
   0  -1  -4  292.17   18.10
   0  -1  -4  316.27   18.10
   0  -1  -4  340.57   17.90
   0  -1  -4  294.37   17.80
   0   1   4  317.47   17.70
   0   1   4  331.27   17.90
   0   1   4  294.27   17.70
   0   1   4  291.27   18.00
   0   1   4  276.67   17.90
   0   1   4  335.17   18.60
  -1  -1  -4  154.08    8.90
  -1  -1  -4  154.28    9.10
  -1  -1  -4  153.88    9.80
  -1  -1  -4  143.49    9.10
  -1  -1  -4  150.58    8.90
  -1  -1  -4  151.48    9.20
   1   1   4  161.68    9.00
   1   1   4  149.49   10.00
   1   1   4  163.58    8.90
   1   1   4  136.49    8.90
  -2  -1  -4 1235.18   72.99
  -2  -1  -4 1204.28   73.49
  -2  -1  -4 1323.37   73.59
  -2  -1  -4 1196.18   72.89
  -2  -1  -4 1226.68   72.89
  -2  -1  -4 1292.77   72.69
   2   1   4 1259.07   73.79
   2   1   4 1365.96   72.89
   2   1   4 1350.76   72.79
  -3  -1  -4  693.73   38.50
  -3  -1  -4  633.74   38.80
  -3  -1  -4  595.94   38.90
  -3  -1  -4  639.94   38.70
  -3  -1  -4  671.83   38.50
   3   1   4  620.44   38.50
   3   1   4  696.43   39.20
   3   1   4  727.03   38.50
  -4  -1  -4  402.86   25.10
  -4  -1  -4  431.76   25.40
  -4  -1  -4  437.56   25.60
  -4  -1  -4  371.86   25.10
  -4  -1  -4  415.06   25.50
   4   1   4  389.66   25.00
   4   1   4  455.05   25.40
   4   1   4  460.25   26.00
  -5  -1  -4  503.85   30.60
  -5  -1  -4  527.85   30.70
  -5  -1  -4  476.05   30.80
  -5  -1  -4  533.75   30.60
  -5  -1  -4  538.25   31.30
   5   1   4  515.85   31.30
   5   1   4  479.45   30.50
  -6  -1  -4  250.57   16.40
  -6  -1  -4  232.98   15.40
  -6  -1  -4  253.27   15.70
  -6  -1  -4  233.58   15.80
   6   1   4  225.08   15.50
   6   1   4  220.18   15.30
   6   1   4  245.28   16.40
  -7  -1  -4  294.27   19.90
  -7  -1  -4  322.07   19.90
  -7  -1  -4  318.57   19.70
  -7  -1  -4  314.87   20.70
  -7  -1  -4  297.77   19.30
   7   1   4  297.47   19.50
   7   1   4  306.27   20.70
   7   1   4  298.67   19.70
  -8  -1  -4  335.17   21.20
  -8  -1  -4  331.97   20.20
  -8  -1  -4  303.27   20.20
  -8  -1  -4  294.87   20.60
   8   1   4  269.47   20.90
   8   1   4  305.67   20.10
   8   1   4  287.77   19.90
   6  -2  -4   58.79    6.30
   6  -2  -4   55.19    4.80
   6  -2  -4   47.00    8.20
   6  -2  -4   45.10    5.90
  -6   2   4   59.09    6.40
  -6   2   4   50.39    5.90
  -6   2   4   44.30    7.80
   5  -2  -4  777.32   51.49
   5  -2  -4  901.11   51.49
   5  -2  -4  936.01   50.99
  -5   2   4  909.21   51.99
  -5   2   4  922.91   51.39
  -5   2   4  832.82   50.99
   4  -2  -4 1981.70  107.49
   4  -2  -4 1967.50  107.79
   4  -2  -4 1863.21  107.39
   4  -2  -4 1795.72  107.89
  -4   2   4 2039.00  107.79
  -4   2   4 1666.43  107.49
  -4   2   4 1931.91  108.19
  -4   2   4 1767.02  110.59
   3  -2  -4   31.60    3.50
   3  -2  -4   33.20    3.30
   3  -2  -4   36.40    3.30
   3  -2  -4   25.10    5.00
   3  -2  -4   39.30    3.10
  -3   2   4   36.10    4.60
  -3   2   4   30.90    3.20
  -3   2   4   38.90    3.20
   2  -2  -4  180.38   11.20
   2  -2  -4  168.98   12.70
   2  -2  -4  167.48   11.20
   2  -2  -4  191.38   11.40
   2  -2  -4  194.98   11.10
  -2   2   4  186.68   12.10
  -2   2   4  187.18   11.30
  -2   2   4  196.68   11.20
  -2   2   4  185.58   11.10
   1  -2  -4 1158.78   67.99
   1  -2  -4 1255.87   67.69
   1  -2  -4 1123.09   67.59
  -1   2   4 1164.58   67.69
  -1   2   4 1216.28   68.19
   0  -2  -4 1275.67   76.09
   0  -2  -4 1374.96   75.99
  -1  -2  -4   18.80    1.70
  -1  -2  -4   22.20    1.80
  -1  -2  -4   18.40    1.50
  -1  -2  -4   21.50    1.80
   1   2   4   26.20    2.80
   1   2   4   20.00    1.70
   1   2   4   24.00    2.10
  -2  -2  -4   30.10    2.50
  -2  -2  -4   33.80    3.20
  -2  -2  -4   29.20    2.40
  -2  -2  -4   24.10    2.50
  -2  -2  -4   25.40    1.70
   2   2   4   33.20    3.20
   2   2   4   29.60    2.40
   2   2   4   27.10    2.50
   2   2   4   27.70    1.90
  -3  -2  -4    5.70    1.70
  -3  -2  -4    5.40    1.50
  -3  -2  -4    4.80    1.70
  -3  -2  -4    7.60    1.90
  -3  -2  -4    3.90    2.10
   3   2   4    3.20    1.60
   3   2   4    6.30    2.10
   3   2   4    5.70    1.60
   3   2   4    4.90    1.80
  -4  -2  -4  181.08   11.10
  -4  -2  -4  164.18   10.80
  -4  -2  -4  183.08   11.20
  -4  -2  -4  171.98   11.00
  -4  -2  -4  158.08   10.90
   4   2   4  168.48   11.20
   4   2   4  149.09   10.80
   4   2   4  162.08   10.80
   4   2   4  168.68   11.00
  -5  -2  -4  277.37   17.40
  -5  -2  -4  265.47   17.50
  -5  -2  -4  285.77   17.40
  -5  -2  -4  270.07   17.40
   5   2   4  277.67   17.50
   5   2   4  287.77   17.50
  -6  -2  -4   28.80    4.00
  -6  -2  -4   28.20    4.20
  -6  -2  -4   33.00    4.40
  -6  -2  -4   19.50    3.90
  -6  -2  -4   30.30    4.80
  -6  -2  -4   28.20    2.30
   6   2   4   29.70    5.40
   6   2   4   18.70    4.00
   6   2   4   28.40    4.70
  -7  -2  -4  139.59   10.10
  -7  -2  -4  150.38   13.30
  -7  -2  -4  143.29   10.90
  -7  -2  -4  143.09   10.90
  -7  -2  -4  164.48   11.70
   7   2   4  134.89   10.80
   7   2   4  127.69   11.00
  -8  -2  -4  428.46   26.00
  -8  -2  -4  389.46   25.10
  -8  -2  -4  436.26   26.90
  -8  -2  -4  431.06   26.10
   8   2   4  406.46   25.90
   8   2   4  377.76   25.60
   6  -3  -4   52.29    6.40
   6  -3  -4   51.19    6.40
   6  -3  -4   39.20    8.90
   6  -3  -4   53.59    5.40
  -6   3   4   57.69    5.60
  -6   3   4   51.49    6.30
  -6   3   4   61.99    6.30
  -6   3   4   49.60    8.70
   5  -3  -4  587.94   40.40
   5  -3  -4  620.74   37.60
   5  -3  -4  649.24   37.50
   5  -3  -4  656.83   37.10
  -5   3   4  568.14   39.60
  -5   3   4  650.43   38.00
  -5   3   4  648.04   37.40
  -5   3   4  647.34   37.00
   4  -3  -4 1475.85   87.09
   4  -3  -4 1631.94   86.79
   4  -3  -4 1351.96   89.29
  -4   3   4 1636.04   86.89
  -4   3   4 1452.95   86.99
  -4   3   4 1490.25   88.99
   3  -3  -4  193.98   12.00
   3  -3  -4  203.58   12.30
   3  -3  -4  199.08   12.10
   3  -3  -4  179.78   12.10
  -3   3   4  198.48   12.40
  -3   3   4  185.68   13.80
  -3   3   4  191.68   12.20
  -3   3   4  200.38   12.00
   2  -3  -4   80.29    8.30
   2  -3  -4   94.49    6.50
   2  -3  -4   93.29    7.60
   2  -3  -4  103.09    6.50
   2  -3  -4   90.89    6.50
  -2   3   4  103.99    6.70
  -2   3   4  102.29    6.40
  -2   3   4   97.09    6.50
  -2   3   4  105.79    8.00
   1  -3  -4 1395.66   87.79
   1  -3  -4 1563.64   87.79
   1  -3  -4 1358.56   88.69
  -1   3   4 1608.44   87.69
  -1   3   4 1672.33   88.69
  -1   3   4 1607.64   87.89
   0  -3  -4 2319.37  163.78
   0  -3  -4 2072.79  133.29
   0   3   4 2342.27  133.99
  -1  -3  -4   81.89    4.60
  -1  -3  -4   78.29    5.00
  -1  -3  -4   81.09    4.90
  -1  -3  -4   85.79    5.10
   1   3   4   75.89    5.10
   1   3   4   72.39    5.00
   1   3   4   72.39    5.00
   1   3   4   70.09    5.00
  -2  -3  -4  349.27   18.60
  -2  -3  -4  322.77   18.50
  -2  -3  -4  319.97   18.50
   2   3   4  327.77   18.60
   2   3   4  296.57   18.00
   2   3   4  295.47   18.50
   2   3   4  292.57   19.00
  -3  -3  -4   98.29    6.40
  -3  -3  -4   97.59    6.40
   3   3   4   99.19    6.50
   3   3   4   84.79    5.90
   3   3   4   92.19    5.40
   3   3   4   87.49    6.30
   3   3   4  102.29    6.70
  -4  -3  -4    9.00    2.50
  -4  -3  -4   12.30    2.40
  -4  -3  -4    9.90    1.90
   4   3   4    5.30    2.20
   4   3   4    6.50    1.80
   4   3   4    9.80    2.40
   4   3   4   10.70    2.20
  -5  -3  -4  292.07   19.00
  -5  -3  -4  335.47   19.40
  -5  -3  -4  277.37   19.10
  -5  -3  -4  331.77   19.30
   5   3   4  288.57   19.00
   5   3   4  293.87   19.10
   5   3   4  326.67   19.20
   5   3   4  336.87   19.50
  -6  -3  -4  572.14   32.00
  -6  -3  -4  518.45   32.00
  -6  -3  -4  485.45   31.50
  -6  -3  -4  555.14   31.60
  -6  -3  -4  520.95   31.70
   6   3   4  504.65   31.70
  -7  -3  -4  209.38   14.00
  -7  -3  -4  195.88   15.00
  -7  -3  -4  207.38   12.10
  -7  -3  -4  201.38   13.90
  -7  -3  -4  192.38   13.80
  -7  -3  -4  195.88   13.20
   7   3   4  187.58   13.70
   7   3   4  204.08   13.90
  -8  -3  -4  356.26   22.60
  -8  -3  -4  348.87   22.30
  -8  -3  -4  369.36   21.90
  -8  -3  -4  323.47   19.80
  -8  -3  -4  315.37   21.70
   8   3   4  344.47   22.40
   8   3   4  319.77   22.10
   5  -4  -4  183.48   12.70
   5  -4  -4  187.88   12.40
   5  -4  -4  178.48   12.10
  -5   4   4  190.68   12.60
  -5   4   4  166.78   15.40
  -5   4   4  166.48   11.80
  -5   4   4  196.48   13.00
   4  -4  -4 1264.57   70.79
   4  -4  -4 1237.28   70.99
   4  -4  -4 1179.38   70.99
  -4   4   4 1203.28   70.59
  -4   4   4 1339.97   70.99
  -4   4   4 1121.69   70.99
   3  -4  -4   82.29    6.40
   3  -4  -4   81.39    6.60
   3  -4  -4   88.79    6.70
  -3   4   4   84.69    8.90
  -3   4   4   87.39    8.00
  -3   4   4   96.89    6.70
  -3   4   4   89.79    6.20
   2  -4  -4   45.60    3.90
   2  -4  -4   39.70    3.90
   2  -4  -4   38.00    4.10
   2  -4  -4   44.40    4.10
  -2   4   4   44.70    4.10
  -2   4   4   48.50    3.70
  -2   4   4   37.80    5.70
  -2   4   4   43.70    4.20
   1  -4  -4  563.24   32.90
   1  -4  -4  520.55   32.80
   1  -4  -4  559.04   33.00
  -1   4   4  573.34   32.90
  -1   4   4  630.94   33.10
  -1   4   4  542.35   34.20
  -1   4   4  558.64   32.60
   0  -4  -4 1831.12  101.89
   0  -4  -4 1846.02  102.19
   0   4   4 1626.84  103.09
   0   4   4 1841.32  102.29
  -1  -4  -4  259.47   14.30
  -1  -4  -4  234.58   14.50
  -1  -4  -4  254.67   14.60
   1   4   4  238.48   14.60
   1   4   4  243.48   15.40
   1   4   4  226.08   14.50
  -2  -4  -4   12.30    2.00
  -2  -4  -4   14.60    1.70
  -2  -4  -4   13.50    2.00
   2   4   4   11.90    2.00
   2   4   4   12.20    2.00
  -3  -4  -4   12.20    2.20
  -3  -4  -4   12.00    2.20
  -3  -4  -4   10.70    2.00
   3   4   4   12.20    2.20
   3   4   4   13.50    2.30
   3   4   4   10.70    1.70
   3   4   4   17.60    2.80
  -4  -4  -4   10.20    2.40
  -4  -4  -4    7.60    2.40
   4   4   4    4.90    2.50
   4   4   4    7.10    2.30
   4   4   4    5.50    1.70
   4   4   4    8.60    2.40
  -5  -4  -4   12.80    3.10
  -5  -4  -4   15.90    3.10
  -5  -4  -4   20.30    3.00
   5   4   4   10.60    2.60
   5   4   4   15.80    3.00
   5   4   4   16.70    3.20
   5   4   4    9.30    3.10
   5   4   4   13.90    1.50
  -6  -4  -4   31.20    4.30
  -6  -4  -4   28.60    4.20
  -6  -4  -4   30.40    4.30
  -6  -4  -4   34.00    5.00
   6   4   4   33.50    4.40
   6   4   4   27.40    4.90
   6   4   4   33.70    4.10
   6   4   4   29.90    4.30
  -7  -4  -4   77.09    6.80
  -7  -4  -4   69.69    7.80
  -7  -4  -4   62.99    8.60
  -7  -4  -4   79.39    7.40
   7   4   4   80.29    7.10
   7   4   4   62.19    6.80
   7   4   4   66.99    7.60
  -8  -4  -4  210.48   15.20
  -8  -4  -4  191.98   15.20
  -8  -4  -4  217.38   12.90
  -8  -4  -4  210.78   14.40
  -8  -4  -4  210.18   14.50
   8   4   4  198.28   15.10
   8   4   4  219.08   14.80
   4  -5  -4  819.02   48.10
   4  -5  -4  808.72   47.90
   4  -5  -4  806.72   47.90
  -4   5   4  841.52   47.50
  -4   5   4  856.61   48.00
  -4   5   4  759.72   50.89
  -4   5   4  809.42   48.10
   3  -5  -4  170.78   11.70
   3  -5  -4  169.08   11.90
   3  -5  -4  192.58   12.10
  -3   5   4  177.48   11.30
  -3   5   4  189.58   12.00
  -3   5   4  160.48   14.40
  -3   5   4  195.18   12.00
   2  -5  -4   23.10    3.30
   2  -5  -4   18.30    3.10
   2  -5  -4   20.80    3.30
  -2   5   4   12.70    5.00
  -2   5   4   26.20    2.90
  -2   5   4   22.90    3.30
  -2   5   4   20.10    3.30
   1  -5  -4  392.96   23.70
   1  -5  -4  414.16   23.90
   1  -5  -4  401.56   23.70
  -1   5   4  386.86   23.30
  -1   5   4  353.86   25.50
  -1   5   4  433.86   23.80
   0  -5  -4 1682.93   89.39
   0  -5  -4 1446.96   89.99
   0  -5  -4 1527.35   89.79
   0  -5  -4 1508.55   89.79
   0   5   4 1517.25   89.49
   0   5   4 1602.24   89.89
   0   5   4 1671.63   89.89
  -1  -5  -4  618.84   34.30
  -1  -5  -4  595.34   34.70
  -1  -5  -4  623.34   34.80
   1   5   4  578.04   34.70
   1   5   4  557.84   35.80
   1   5   4  593.74   34.80
  -2  -5  -4    2.90    0.50
  -2  -5  -4    3.80    1.90
  -2  -5  -4    3.70    1.80
  -2  -5  -4    3.30    1.40
   2   5   4    4.90    2.20
   2   5   4    3.80    2.00
  -3  -5  -4   26.90    3.50
  -3  -5  -4   27.10    2.80
  -3  -5  -4   35.20    3.70
   3   5   4   23.60    2.70
   3   5   4   25.20    3.30
   3   5   4   27.20    3.70
   3   5   4   30.20    3.50
  -4  -5  -4  100.49    7.70
  -4  -5  -4  101.49    7.50
   4   5   4  110.59    7.80
   4   5   4  101.29    7.80
   4   5   4  111.49    7.80
   4   5   4  107.29    7.10
  -5  -5  -4   23.10    3.50
  -5  -5  -4   20.00    3.60
   5   5   4   22.60    3.50
   5   5   4   25.20    3.70
   5   5   4   25.30    3.40
  -6  -5  -4   85.39    7.50
  -6  -5  -4   85.39    7.10
  -6  -5  -4   89.09    7.10
   6   5   4   77.39    7.80
   6   5   4   85.49    5.30
   6   5   4   75.09    6.60
   6   5   4   94.69    7.70
   6   5   4   99.09    7.20
  -7  -5  -4   62.89    5.90
  -7  -5  -4   67.19    6.20
  -7  -5  -4   47.50    6.40
   7   5   4   50.39    6.50
   7   5   4   60.79    6.70
   7   5   4   52.89    4.00
   7   5   4   54.89    5.90
  -8  -5  -4   91.29    8.10
  -8  -5  -4   85.99    7.50
  -8  -5  -4   73.89    8.70
  -8  -5  -4   78.69    8.30
   8   5   4   68.89    8.70
   8   5   4   75.89    5.80
   8   5   4   83.19   10.50
   8   5   4   86.29    8.00
   3  -6  -4  184.88   12.40
   3  -6  -4  187.28   12.60
   3  -6  -4  174.88   12.40
  -3   6   4  189.48   11.60
  -3   6   4  176.98   12.50
  -3   6   4  194.68   12.60
  -3   6   4  175.48   15.70
   2  -6  -4    5.40    2.80
   2  -6  -4   10.70    3.10
   2  -6  -4    4.40    3.10
  -2   6   4   10.90    3.30
  -2   6   4    8.70    3.40
  -2   6   4    9.70    2.30
  -2   6   4    1.40    4.70
   1  -6  -4  262.17   16.30
   1  -6  -4  242.38   16.40
   1  -6  -4  291.17   16.90
  -1   6   4  265.27   16.40
  -1   6   4  280.07   15.80
  -1   6   4  244.88   16.50
   0  -6  -4 1325.57   77.89
   0  -6  -4 1356.16   77.89
   0   6   4 1401.46   77.39
   0   6   4 1284.17   77.89
   0   6   4 1389.16   77.89
  -1  -6  -4  524.25   31.30
  -1  -6  -4  553.64   30.70
  -1  -6  -4  529.85   31.30
   1   6   4  509.35   31.40
   1   6   4  509.25   32.90
   1   6   4  551.74   31.40
  -2  -6  -4   20.90    3.10
  -2  -6  -4   19.50    2.20
  -2  -6  -4   17.30    2.90
   2   6   4   20.90    3.10
   2   6   4   23.30    4.80
  -3  -6  -4   40.50    4.10
  -3  -6  -4   39.10    3.20
  -3  -6  -4   38.60    4.40
   3   6   4   34.50    4.10
   3   6   4   36.70    3.70
  -4  -6  -4  189.88   12.60
  -4  -6  -4  194.58   13.10
  -4  -6  -4  221.18   13.20
   4   6   4  202.78   13.30
   4   6   4  210.08   13.30
   4   6   4  202.78   13.40
   4   6   4  200.38   12.70
  -5  -6  -4    5.40    3.20
  -5  -6  -4    8.30    3.10
   5   6   4   15.90    3.70
   5   6   4    8.60    3.20
   5   6   4    9.30    2.60
   5   6   4    5.50    3.60
  -6  -6  -4   31.50    4.70
  -6  -6  -4   22.70    4.90
   6   6   4   27.90    5.10
   6   6   4   30.90    4.30
   6   6   4   31.50    4.80
   6   6   4   27.60    4.20
  -7  -6  -4   57.29    6.40
  -7  -6  -4   51.09    5.50
  -7  -6  -4   45.50    6.70
   7   6   4   52.29    5.70
   7   6   4   38.70    6.40
   7   6   4   46.80    4.90
   7   6   4   38.30    5.90
   2  -7  -4   10.50    3.80
   2  -7  -4   20.00    3.90
   2  -7  -4    9.90    3.60
  -2   7   4   16.30    3.60
  -2   7   4   18.90    6.60
  -2   7   4   15.80    4.20
  -2   7   4   20.50    2.70
   1  -7  -4   16.40    3.60
   1  -7  -4   10.70    3.40
   1  -7  -4    9.30    3.20
  -1   7   4   16.60    2.40
  -1   7   4   18.50    5.80
  -1   7   4   10.10    3.40
  -1   7   4   18.60    3.80
   0  -7  -4  653.03   37.70
   0  -7  -4  646.04   37.70
   0   7   4  640.64   37.70
   0   7   4  611.24   37.70
  -1  -7  -4  383.96   22.90
  -1  -7  -4  373.56   22.70
   1   7   4  386.96   22.90
   1   7   4  361.86   24.90
   1   7   4  364.16   22.80
  -2  -7  -4   15.60    5.50
  -2  -7  -4   13.30    1.90
  -2  -7  -4   14.10    1.70
  -2  -7  -4   18.00    3.40
   2   7   4   18.80    3.50
   2   7   4   12.90    3.20
  -3  -7  -4    1.00    2.60
  -3  -7  -4   -0.80    2.70
   3   7   4    0.70    2.30
   3   7   4   -0.10    3.10
   3   7   4    1.20    2.60
  -4  -7  -4   63.89    6.20
  -4  -7  -4   59.29    4.80
  -4  -7  -4   70.09    6.00
   4   7   4   59.99    5.40
   4   7   4   66.89    8.10
   4   7   4   65.49    6.40
   4   7   4   64.79    6.10
  -5  -7  -4   48.80    5.50
  -5  -7  -4   47.20    5.30
   5   7   4   45.40    5.40
   5   7   4   45.10    4.80
   5   7   4   44.50    5.40
   5   7   4   35.20    5.40
  -6  -7  -4    0.20    3.70
  -6  -7  -4    7.00    3.90
   6   7   4    1.70    4.40
   6   7   4    2.80    3.20
   6   7   4    3.70    3.00
   6   7   4    3.10    3.60
  -7  -7  -4    7.70    4.10
   7   7   4    3.40    3.20
   7   7   4    2.30    2.90
   7   7   4    7.20    4.10
   0  -8  -4  438.26   26.40
   0  -8  -4  411.76   26.50
   0  -8  -4  430.86   26.20
   0   8   4  449.56   26.50
   0   8   4  424.66   26.40
  -1  -8  -4  333.57   23.60
  -1  -8  -4  381.06   21.70
  -1  -8  -4  341.87   21.60
  -1  -8  -4  331.87   20.50
   1   8   4  300.57   23.60
   1   8   4  353.16   21.70
   1   8   4  381.86   21.70
  -2  -8  -4   34.10    3.00
  -2  -8  -4   37.00    2.90
  -2  -8  -4   35.50    5.00
   2   8   4   32.20    4.90
   2   8   4   29.50    6.80
   2   8   4   48.00    5.50
  -3  -8  -4  118.99    9.30
  -3  -8  -4  113.39    9.40
  -3  -8  -4  111.79    9.00
   3   8   4  127.09    9.20
   3   8   4  120.79    9.30
   3   8   4  119.59    8.80
  -4  -8  -4  237.08   15.50
  -4  -8  -4  215.18   14.00
  -4  -8  -4  231.88   15.40
  -4  -8  -4  213.58   15.00
   4   8   4  234.88   14.90
   4   8   4  236.48   15.40
   4   8   4  257.97   15.50
  -5  -8  -4   80.89    8.00
  -5  -8  -4   83.29    8.20
   5   8   4   86.09    7.80
   5   8   4   87.19    7.20
   5   8   4   85.79    8.30
   5   8   4   92.79    9.20
   3   7  -5   25.20    6.10
   3   7  -5   18.50    5.20
  -3  -7   5   23.40    4.20
  -3  -7   5   19.40    3.30
  -3  -7   5   21.30    4.20
  -3  -7   5   23.90    3.70
  -3  -7   5   16.70    4.30
   2   7  -5   43.00    5.30
   2   7  -5   44.00    5.30
  -2  -7   5   53.89    5.20
  -2  -7   5   46.00    5.10
  -2  -7   5   40.20    5.40
   1   7  -5  242.18   16.10
   1   7  -5  260.57   16.40
  -1  -7   5  257.17   16.30
  -1  -7   5  255.07   16.50
  -1  -7   5  258.17   16.10
  -1  -7   5  248.48   16.30
   0   7  -5   95.19    7.70
   0   7  -5   82.99    8.30
   0  -7   5   97.09    7.80
   0  -7   5   76.19    8.20
   0  -7   5   96.29    8.00
   0  -7   5   79.69    7.50
   5   6  -5  143.39    9.80
   5   6  -5  144.09   12.00
   5   6  -5  151.98   10.30
   5   6  -5  146.29   11.00
  -5  -6   5  148.19   11.10
  -5  -6   5  158.18   10.40
  -5  -6   5  152.58    9.30
  -5  -6   5  142.29    9.80
  -5  -6   5  142.79   11.10
   4   6  -5  254.47   17.40
   4   6  -5  263.97   18.90
   4   6  -5  276.77   17.90
  -4  -6   5  302.77   17.70
  -4  -6   5  253.97   18.20
  -4  -6   5  300.27   17.40
  -4  -6   5  302.17   16.50
  -4  -6   5  267.37   17.90
  -4  -6   5  300.37   17.00
   3   6  -5   25.20    5.10
   3   6  -5   22.60    3.80
   3   6  -5   23.40    3.40
  -3  -6   5   28.20    3.60
  -3  -6   5   26.40    3.40
  -3  -6   5   22.20    4.10
  -3  -6   5   22.10    3.80
  -3  -6   5   24.50    3.40
  -3  -6   5   29.10    2.30
   2   6  -5   10.20    3.00
   2   6  -5    7.70    2.70
  -2  -6   5   12.60    2.90
  -2  -6   5    7.30    2.50
  -2  -6   5    8.80    2.70
  -2  -6   5    6.90    2.90
   1   6  -5  216.28   13.90
   1   6  -5  221.98   13.80
  -1  -6   5  214.68   14.00
  -1  -6   5  219.18   13.70
  -1  -6   5  204.88   13.80
  -1  -6   5  226.68   13.90
   0   6  -5  399.56   23.50
   0   6  -5  369.56   23.60
   0   6  -5  383.76   23.60
   0  -6   5  377.56   23.60
   0  -6   5  404.96   24.10
   0  -6   5  402.66   23.40
  -1   6  -5   14.20    3.50
  -1   6  -5   15.50    3.40
  -1   6  -5   17.40    3.70
   1  -6   5   14.00    3.60
   1  -6   5   16.30    3.60
   1  -6   5   18.00    3.80
   1  -6   5   14.30    4.30
  -2   6  -5  108.59    8.40
  -2   6  -5  109.39    8.20
  -2   6  -5   96.59    8.30
   2  -6   5  110.89    7.90
   2  -6   5   98.69    8.70
   2  -6   5   92.39    9.10
   2  -6   5  102.39    8.70
   6   5  -5   18.30    5.10
   6   5  -5   17.70    3.80
   6   5  -5   22.20    4.60
  -6  -5   5   17.00    3.60
  -6  -5   5   19.80    4.90
  -6  -5   5   25.10    4.50
  -6  -5   5   22.30    3.10
   5   5  -5  192.68   13.70
   5   5  -5  211.68   14.60
   5   5  -5  202.58   13.10
   5   5  -5  214.38   13.20
  -5  -5   5  214.58   12.40
  -5  -5   5  175.88   13.60
  -5  -5   5  190.58   13.70
  -5  -5   5  202.78   13.10
   4   5  -5  426.66   26.30
   4   5  -5  392.36   25.70
   4   5  -5  389.26   27.00
  -4  -5   5  464.25   25.90
  -4  -5   5  459.75   25.30
  -4  -5   5  460.95   25.30
  -4  -5   5  475.25   26.80
  -4  -5   5  402.06   26.20
   3   5  -5  150.18   11.60
   3   5  -5  149.69   10.40
   3   5  -5  152.28   10.10
  -3  -5   5  169.88   10.30
  -3  -5   5  143.39   10.50
  -3  -5   5  152.18   10.70
  -3  -5   5  172.08    9.90
   2   5  -5  175.28   11.30
   2   5  -5  192.98   11.60
   2   5  -5  170.58   12.70
  -2  -5   5  162.68   11.50
  -2  -5   5  178.88   11.50
  -2  -5   5  192.88   11.30
  -2  -5   5  173.88   11.60
   1   5  -5  575.24   37.80
   1   5  -5  683.23   37.90
   1   5  -5  641.34   37.80
  -1  -5   5  657.03   38.10
  -1  -5   5  682.53   38.00
  -1  -5   5  655.63   38.00
   0   5  -5  884.01   52.69
   0   5  -5  915.81   52.59
   0   5  -5  861.11   52.49
   0  -5   5  895.61   52.79
   0  -5   5  922.71   52.59
   0  -5   5  964.90   53.09
  -1   5  -5   12.00    3.00
  -1   5  -5   11.50    2.70
  -1   5  -5    9.90    2.80
   1  -5   5   15.40    3.00
   1  -5   5    5.50    3.50
   1  -5   5   11.10    3.00
   1  -5   5   12.70    2.40
  -2   5  -5  158.88   10.90
  -2   5  -5  159.38   10.80
  -2   5  -5  154.68    9.30
  -2   5  -5  169.48   11.30
   2  -5   5  157.98   10.60
   2  -5   5  161.08   11.50
   2  -5   5  167.88   10.90
  -3   5  -5    8.30    3.60
  -3   5  -5    8.80    5.60
  -3   5  -5   11.00    3.20
  -3   5  -5   11.20    3.70
  -3   5  -5   10.60    1.80
   3  -5   5    9.60    3.60
   3  -5   5   15.20    5.50
   3  -5   5    7.20    4.70
   3  -5   5   13.20    3.10
  -4   5  -5   85.39    8.00
  -4   5  -5   86.29    8.10
  -4   5  -5   75.99    9.50
  -4   5  -5   92.79    7.70
   4  -5   5   97.19    7.50
   4  -5   5   77.99    7.90
   4  -5   5   92.09    5.80
   4  -5   5   86.09    7.90
   6   4  -5    8.40    3.30
   6   4  -5    8.10    4.40
   6   4  -5    7.00    3.80
  -6  -4   5    8.20    4.50
  -6  -4   5    5.70    3.90
  -6  -4   5    5.40    3.50
  -6  -4   5    4.90    2.80
   5   4  -5  122.09    8.00
   5   4  -5  110.89    9.50
   5   4  -5  101.89    8.60
  -5  -4   5  115.39    7.50
  -5  -4   5  101.59    8.70
  -5  -4   5  102.19    8.60
   4   4  -5  461.15   29.50
   4   4  -5  480.35   28.90
   4   4  -5  491.65   29.00
  -4  -4   5  508.85   28.60
  -4  -4   5  513.95   29.60
   3   4  -5  111.09    7.60
  -3  -4   5  113.29    8.50
  -3  -4   5  122.59    7.30
  -3  -4   5  112.39    7.10
  -3  -4   5  113.39    7.80
   2   4  -5    3.00    1.80
   2   4  -5   -0.30    2.70
   2   4  -5    1.70    1.60
   2   4  -5    2.50    2.60
  -2  -4   5    3.80    2.10
  -2  -4   5    3.00    1.80
  -2  -4   5    3.10    1.40
  -2  -4   5    2.20    1.60
  -2  -4   5    3.90    2.30
  -2  -4   5    1.80    1.10
   1   4  -5  487.45   28.20
   1   4  -5  479.05   28.20
   1   4  -5  498.75   28.30
  -1  -4   5  446.86   28.00
  -1  -4   5  493.05   28.30
  -1  -4   5  497.05   29.00
  -1  -4   5  474.05   28.50
   0   4  -5 1415.36   76.89
   0   4  -5 1278.87   76.69
   0   4  -5 1317.07   76.59
   0  -4   5 1363.36   76.99
   0  -4   5 1469.15   77.19
   0  -4   5 1179.78   76.49
  -1   4  -5  118.59    8.20
  -1   4  -5  127.29    8.30
  -1   4  -5  130.89    8.70
  -1   4  -5  131.89    7.40
   1  -4   5  138.59    9.60
   1  -4   5  110.49    8.20
   1  -4   5  116.39    8.10
   1  -4   5  130.79    8.80
  -2   4  -5  232.48   13.10
  -2   4  -5  253.97   15.80
  -2   4  -5  216.48   13.80
  -2   4  -5  209.38   13.90
   2  -4   5  186.98   14.80
   2  -4   5  231.58   14.40
   2  -4   5  216.18   13.70
   2  -4   5  229.48   14.00
  -3   4  -5   13.50    4.80
  -3   4  -5   10.40    3.10
  -3   4  -5   10.40    3.30
  -3   4  -5   14.60    3.00
   3  -4   5   13.80    3.20
   3  -4   5   15.30    2.80
   3  -4   5   14.70    1.90
  -4   4  -5  154.68   11.10
  -4   4  -5  153.58   10.60
  -4   4  -5  155.38   11.60
  -4   4  -5  146.69   12.70
   4  -4   5  160.38   10.80
   4  -4   5  160.08    9.40
   4  -4   5  161.48   11.30
   4  -4   5  154.78   11.20
  -5   4  -5   20.70    5.00
  -5   4  -5   19.90    4.70
  -5   4  -5   23.20    5.60
   5  -4   5   22.00    4.40
   5  -4   5   14.60    4.70
   7   3  -5   -7.60    4.20
   7   3  -5   -5.40    5.20
   7   3  -5    0.70    4.50
  -7  -3   5    5.30    4.30
  -7  -3   5    1.00    3.80
  -7  -3   5    4.90    4.90
  -7  -3   5   -7.90    3.50
   6   3  -5   -1.20    3.60
   6   3  -5   -2.80    2.90
   6   3  -5   -0.60    3.70
  -6  -3   5   -0.70    3.10
  -6  -3   5    3.00    4.00
  -6  -3   5    1.10    3.70
  -6  -3   5    0.20    2.90
   5   3  -5   69.99    7.20
   5   3  -5   85.89    6.30
  -5  -3   5   83.49    6.70
  -5  -3   5   61.79    6.70
  -5  -3   5   81.09    5.80
   4   3  -5  479.35   28.10
   4   3  -5  529.15   31.20
  -4  -3   5  445.76   27.90
  -4  -3   5  463.95   30.40
   3   3  -5  305.47   18.20
   3   3  -5  293.37   18.80
   3   3  -5  283.57   18.10
   3   3  -5  316.37   17.70
  -3  -3   5  263.47   18.10
  -3  -3   5  314.57   17.50
  -3  -3   5  293.97   17.80
   2   3  -5   38.10    4.60
   2   3  -5   37.60    4.50
   2   3  -5   45.30    3.70
   2   3  -5   43.40    3.70
   2   3  -5   48.50    3.40
   2   3  -5   43.00    3.10
  -2  -3   5   44.00    4.00
  -2  -3   5   46.60    3.40
  -2  -3   5   44.00    3.80
  -2  -3   5   39.50    3.10
  -2  -3   5   45.20    3.80
   1   3  -5  882.91   50.59
   1   3  -5  850.71   50.69
   1   3  -5  814.42   50.59
   1   3  -5  911.11   51.99
   1   3  -5  886.01   50.99
  -1  -3   5  858.11   50.89
  -1  -3   5  854.81   50.99
  -1  -3   5  814.52   50.69
  -1  -3   5  913.01   50.89
  -1  -3   5  978.60   50.49
  -1  -3   5  934.11   50.59
   0   3  -5 2194.38  125.69
   0   3  -5 2366.56  125.99
   0   3  -5 2256.77  125.39
   0  -3   5 1997.80  126.09
   0  -3   5 2313.07  125.69
   0  -3   5 2085.49  125.99
  -1   3  -5  527.65   30.00
  -1   3  -5  508.75   29.50
  -1   3  -5  470.75   29.50
  -1   3  -5  524.95   29.10
   1  -3   5  565.04   30.70
   1  -3   5  490.55   29.90
   1  -3   5  513.65   29.50
   1  -3   5  465.55   29.40
  -2   3  -5   86.09    6.10
  -2   3  -5   94.29    5.70
  -2   3  -5   91.99    6.60
  -2   3  -5   82.59    6.20
   2  -3   5   86.19    5.60
   2  -3   5   82.09    6.50
   2  -3   5   88.69    6.10
   2  -3   5   66.99    7.60
  -3   3  -5   45.70    4.40
  -3   3  -5   40.10    4.20
  -3   3  -5   42.20    5.90
  -3   3  -5   47.00    4.80
   3  -3   5   39.50    4.00
   3  -3   5   42.80    4.40
   3  -3   5   48.30    4.70
   3  -3   5   43.00    3.10
  -4   3  -5  724.33   44.10
  -4   3  -5  729.03   43.70
   4  -3   5  723.83   43.40
   4  -3   5  788.82   43.80
  -5   3  -5   -4.60    3.30
  -5   3  -5   -0.50    3.50
  -5   3  -5   -6.70    3.40
  -5   3  -5    2.10    4.00
   5  -3   5    0.90    2.80
   5  -3   5   -1.00    2.90
   5  -3   5   -4.50    3.40
  -6   3  -5  400.26   24.80
  -6   3  -5  374.16   25.00
  -6   3  -5  422.46   24.50
  -6   3  -5  362.96   25.90
   6  -3   5  353.46   24.40
   6  -3   5  417.76   24.90
   6  -3   5  384.46   24.20
   7   2  -5   12.50    5.00
   7   2  -5    5.10    4.00
   7   2  -5   -0.30    7.20
  -7  -2   5   11.40    5.20
  -7  -2   5    9.60    4.20
  -7  -2   5    2.40    4.30
  -7  -2   5   11.10    4.10
   6   2  -5    1.90    3.80
   6   2  -5   -0.80    3.30
  -6  -2   5    2.40    3.40
  -6  -2   5    3.30    3.20
  -6  -2   5   -1.50    3.20
   5   2  -5    4.10    2.60
   5   2  -5    2.90    3.00
   5   2  -5    3.80    3.50
  -5  -2   5   -3.00    2.30
  -5  -2   5    6.70    3.20
   4   2  -5  131.49   10.00
   4   2  -5  134.49    8.70
  -4  -2   5  143.89    8.70
  -4  -2   5  134.69   10.00
  -4  -2   5  111.89    8.40
  -4  -2   5  127.79    9.20
   3   2  -5  295.97   18.90
   3   2  -5  311.37   19.10
   3   2  -5  312.97   20.00
   3   2  -5  345.07   19.10
  -3  -2   5  310.37   18.80
  -3  -2   5  344.77   18.90
   2   2  -5   94.29    6.90
   2   2  -5   87.89    6.00
   2   2  -5   98.29    5.80
   2   2  -5   82.69    5.40
   2   2  -5   86.89    6.70
   2   2  -5   91.49    6.10
  -2  -2   5   89.59    6.10
  -2  -2   5   87.19    5.70
  -2  -2   5   97.79    5.70
   1   2  -5  679.43   41.60
   1   2  -5  745.23   42.00
   1   2  -5  729.33   41.70
   1   2  -5  762.42   42.70
   1   2  -5  700.23   41.70
  -1  -2   5  740.53   42.00
  -1  -2   5  702.83   41.60
  -1  -2   5  749.92   41.60
  -1  -2   5  679.73   41.90
  -1  -2   5  774.22   42.10
   0   2  -5 2928.31  171.88
   0   2  -5 3099.79  172.88
  -1   2  -5 1246.98   72.09
  -1   2  -5 1349.56   71.39
  -1   2  -5 1323.27   70.79
  -1   2  -5 1103.99   70.69
  -1   2  -5 1324.07   70.69
   1  -2   5 1127.79   70.69
   1  -2   5 1271.07   71.69
   1  -2   5 1193.28   70.79
   1  -2   5 1204.78   71.29
  -2   2  -5   26.50    3.50
  -2   2  -5   27.20    2.70
  -2   2  -5   23.70    2.60
  -2   2  -5   27.60    2.70
   2  -2   5   25.70    2.60
   2  -2   5   25.50    3.90
   2  -2   5   31.20    2.30
   2  -2   5   27.90    3.30
  -3   2  -5    8.90    2.30
  -3   2  -5   13.60    3.60
  -3   2  -5   12.40    2.80
  -3   2  -5    7.60    2.10
   3  -2   5    8.10    2.20
   3  -2   5   11.80    1.20
   3  -2   5   11.80    2.20
   3  -2   5    9.40    2.50
  -4   2  -5 1062.09   60.09
  -4   2  -5 1071.09   59.69
  -4   2  -5  932.51   60.69
  -4   2  -5 1004.80   59.59
   4  -2   5 1024.20   59.49
   4  -2   5 1057.19   59.69
  -5   2  -5   81.89    7.60
  -5   2  -5   78.09    7.40
  -5   2  -5   94.59    7.30
  -5   2  -5   83.49    8.30
   5  -2   5   74.59    7.00
   5  -2   5   78.99    6.80
  -6   2  -5  419.86   24.80
  -6   2  -5  406.26   25.20
  -6   2  -5  402.86   26.20
  -6   2  -5  403.06   25.00
   6  -2   5  377.46   24.40
   6  -2   5  382.56   24.90
   6  -2   5  379.26   24.70
   7   1  -5   16.50    5.60
   7   1  -5   16.00    4.90
   7   1  -5   18.70    4.70
  -7  -1   5   18.00    4.40
  -7  -1   5   15.20    4.90
  -7  -1   5   24.40    4.30
  -7  -1   5   14.30    5.50
   6   1  -5    7.30    3.80
   6   1  -5   11.50    4.50
   6   1  -5    5.30    3.30
  -6  -1   5    2.90    2.50
  -6  -1   5    8.80    3.50
  -6  -1   5   11.30    3.40
  -6  -1   5    7.40    3.70
   5   1  -5   24.20    4.00
   5   1  -5   25.40    5.00
  -5  -1   5   32.40    4.20
  -5  -1   5   26.80    3.80
  -5  -1   5   27.00    4.70
   4   1  -5  385.36   25.30
   4   1  -5  405.06   24.50
  -4  -1   5  408.86   24.00
  -4  -1   5  440.76   24.60
  -4  -1   5  366.46   24.00
  -4  -1   5  404.46   24.30
  -4  -1   5  432.56   25.20
  -4  -1   5  423.26   28.30
   3   1  -5  157.28   10.70
   3   1  -5  170.68   10.90
   3   1  -5  176.68   11.10
   3   1  -5  194.78   10.90
   3   1  -5  179.78   11.90
  -3  -1   5  190.88   10.90
  -3  -1   5  176.58   11.70
  -3  -1   5  183.28   11.20
  -3  -1   5  160.38   10.90
  -3  -1   5  161.58   10.70
   2   1  -5   20.90    2.00
   2   1  -5   24.10    2.60
   2   1  -5   18.20    2.20
   2   1  -5   21.50    2.40
   2   1  -5   20.70    3.10
   2   1  -5   21.90    1.50
   2   1  -5   20.10    2.30
  -2  -1   5   24.30    1.90
  -2  -1   5   18.40    2.10
  -2  -1   5   19.40    3.00
  -2  -1   5   25.10    3.20
   1   1  -5  457.75   25.60
   1   1  -5  438.86   25.60
   1   1  -5  483.35   25.90
   1   1  -5  445.16   25.90
   1   1  -5  492.35   26.50
   1   1  -5  396.16   26.40
   1   1  -5  441.56   25.40
   1   1  -5  398.76   25.50
  -1  -1   5  444.96   25.30
  -1  -1   5  433.06   25.90
   0   1  -5 2590.04  156.18
   0   1  -5 2874.31  155.28
   0  -1   5 2704.33  155.58
  -1   1  -5 1460.35   93.69
  -1   1  -5 1711.43   92.39
  -1   1  -5 1733.53   92.59
  -1   1  -5 1694.73   93.19
   1  -1   5 1483.25   92.49
   1  -1   5 1461.15   93.09
   1  -1   5 1617.54   92.99
   1  -1   5 1805.82   92.49
  -2   1  -5    5.70    1.40
  -2   1  -5    7.20    2.10
  -2   1  -5    5.30    1.60
  -2   1  -5    8.90    2.60
   2  -1   5    3.20    2.20
   2  -1   5    4.20    1.80
   2  -1   5    6.50    1.40
   2  -1   5    8.10    1.10
   2  -1   5    4.70    1.40
  -3   1  -5    4.10    1.80
  -3   1  -5    3.40    2.30
  -3   1  -5    5.90    2.60
  -3   1  -5    3.60    2.60
  -3   1  -5    5.30    1.90
   3  -1   5    2.80    2.10
   3  -1   5    1.10    1.70
   3  -1   5    2.60    1.70
   3  -1   5    4.10    0.80
  -4   1  -5  966.70   56.69
  -4   1  -5  883.61   57.49
  -4   1  -5 1003.10   57.29
  -4   1  -5 1005.00   56.69
   4  -1   5 1054.49   56.79
   4  -1   5  899.91   57.19
   4  -1   5 1011.20   56.59
  -5   1  -5  457.65   29.10
  -5   1  -5  459.35   27.40
  -5   1  -5  468.75   27.60
  -5   1  -5  471.45   28.50
   5  -1   5  436.36   27.10
   5  -1   5  456.45   27.60
   5  -1   5  417.46   27.50
  -6   1  -5  263.87   18.20
  -6   1  -5  308.57   18.30
  -6   1  -5  306.67   19.10
  -6   1  -5  262.47   17.70
   6  -1   5  268.97   17.50
   6  -1   5  272.07   18.20
   6  -1   5  247.08   17.80
  -7   1  -5   99.79    9.80
  -7   1  -5  118.19    9.70
  -7   1  -5  127.29   10.10
  -7   1  -5  132.99   10.80
   7  -1   5  112.49    9.00
   7  -1   5   96.59   11.90
   7  -1   5  113.19   10.00
   7   0  -5   77.09    8.00
   7   0  -5   72.89    9.30
   7   0  -5   70.29    7.40
  -7   0   5   81.59    8.60
  -7   0   5   65.19    6.30
  -7   0   5   94.79    7.90
  -7   0   5   69.79    9.20
  -7   0   5   89.19    7.20
   6   0  -5   20.20    4.00
   6   0  -5   11.80    4.00
   6   0  -5   22.10    5.60
  -6   0   5   23.60    3.30
  -6   0   5   22.20    3.90
  -6   0   5   18.00    3.70
  -6   0   5   21.40    4.50
  -6   0   5   23.50    5.50
   5   0  -5  170.08   13.30
   5   0  -5  171.58   11.80
   5   0  -5  176.78   10.70
   5   0  -5  154.18   12.10
  -5   0   5  153.08   11.70
  -5   0   5  198.98   11.90
  -5   0   5  181.58   11.60
  -5   0   5  199.08   11.70
  -5   0   5  193.28   13.30
   4   0  -5   25.00    1.90
   4   0  -5   18.40    2.90
   4   0  -5   15.60    3.30
   4   0  -5   25.50    4.60
  -4   0   5   26.90    3.10
  -4   0   5   26.80    4.20
  -4   0   5   21.10    3.70
  -4   0   5   32.00    3.60
  -4   0   5   20.70    3.30
   3   0  -5   56.59    4.20
   3   0  -5   52.89    4.30
   3   0  -5   59.29    4.30
   3   0  -5   60.19    5.60
   3   0  -5   56.49    3.50
  -3   0   5   52.79    4.70
  -3   0   5   58.69    5.30
  -3   0   5   54.39    4.70
  -3   0   5   63.19    4.30
  -3   0   5   49.80    4.50
  -3   0   5   54.99    4.20
   2   0  -5   14.70    1.90
   2   0  -5   17.50    1.90
   2   0  -5   13.40    1.90
   2   0  -5   21.30    2.20
   2   0  -5   18.20    2.90
  -2   0   5   18.30    2.70
  -2   0   5   19.60    2.10
  -2   0   5   20.30    2.10
  -2   0   5   21.40    2.80
  -2   0   5   16.50    1.80
  -2   0   5   17.00    2.80
   1   0  -5  195.28   11.20
   1   0  -5  194.58   11.80
   1   0  -5  202.28   12.20
   1   0  -5  215.78   12.20
   1   0  -5  198.28   11.60
   1   0  -5  202.98   11.50
   1   0  -5  197.28   11.30
  -1   0   5  172.68   11.50
  -1   0   5  195.18   11.20
  -1   0   5  188.68   11.70
  -1   0   5  174.88   11.20
   0   0  -5 2080.39  125.79
   0   0  -5 2323.47  126.49
  -1   0  -5 2274.47  143.79
  -1   0  -5 2630.54  142.79
   1   0   5 2611.24  144.69
  -2   0  -5   17.50    2.20
  -2   0  -5   23.00    2.20
  -2   0  -5   15.50    2.70
  -2   0  -5   19.20    3.20
  -2   0  -5   22.90    2.30
  -2   0  -5   19.20    2.20
   2   0   5   16.40    2.80
   2   0   5   15.00    2.10
   2   0   5   19.20    2.40
   2   0   5   22.30    1.80
   2   0   5   20.50    2.20
  -3   0  -5  212.48   12.80
  -3   0  -5  180.08   11.70
  -3   0  -5  160.88   12.40
  -3   0  -5  203.38   11.90
  -3   0  -5  199.38   12.40
  -3   0  -5  197.78   11.00
   3   0   5  166.08   11.60
  -4   0  -5 2022.40  115.49
  -4   0  -5 2002.10  114.89
  -4   0  -5 2173.68  115.79
  -4   0  -5 1802.62  115.49
   4   0   5 1927.71  114.99
   4   0   5 2091.09  114.89
  -5   0  -5  906.11   51.19
  -5   0  -5  874.71   50.39
  -5   0  -5  830.32   50.69
  -5   0  -5  838.32   50.29
  -5   0  -5  901.81   50.79
   5   0   5  840.62   50.39
   5   0   5  814.32   50.09
  -6   0  -5  157.68   11.20
  -6   0  -5  138.39   11.30
  -6   0  -5  147.59   10.70
  -6   0  -5  172.58   12.10
   6   0   5  145.89   10.80
   6   0   5  157.68   11.10
  -7   0  -5  175.78   12.40
  -7   0  -5  167.18   12.50
  -7   0  -5  170.68   12.20
   7   0   5  182.18   12.50
   7   0   5  158.98   12.00
   7   0   5  146.19   12.00
   6  -1  -5   22.80    4.50
   6  -1  -5   22.20    6.10
   6  -1  -5   25.30    3.10
   6  -1  -5   26.30    4.30
  -6   1   5   29.20    4.30
  -6   1   5   19.50    3.70
  -6   1   5   24.00    4.20
  -6   1   5   33.50    5.00
  -6   1   5   20.40    5.70
   5  -1  -5    4.30    3.10
   5  -1  -5    4.20    1.50
   5  -1  -5    1.80    2.60
   5  -1  -5    2.30    4.30
  -5   1   5    1.50    2.40
  -5   1   5    1.20    3.40
  -5   1   5    2.70    3.00
  -5   1   5    3.60    2.70
  -5   1   5    4.00    3.10
  -5   1   5    4.00    2.70
   4  -1  -5    9.20    1.50
   4  -1  -5   11.40    2.90
   4  -1  -5    5.80    2.30
   4  -1  -5   10.00    4.10
  -4   1   5    7.20    2.80
  -4   1   5   10.70    2.70
  -4   1   5    6.90    2.20
  -4   1   5    8.70    2.80
  -4   1   5   11.70    6.30
  -4   1   5    8.90    3.00
   3  -1  -5   20.00    2.70
   3  -1  -5   20.20    2.80
   3  -1  -5   23.70    2.00
   3  -1  -5   23.00    2.60
   3  -1  -5   18.90    4.00
  -3   1   5   22.70    3.20
  -3   1   5   23.50    3.50
  -3   1   5   22.30    2.70
  -3   1   5   17.90    2.80
  -3   1   5   18.90    2.40
   2  -1  -5    1.30    0.90
   2  -1  -5   -1.60    2.10
   2  -1  -5    1.10    1.20
   2  -1  -5    3.00    1.50
   2  -1  -5   -0.90    1.30
   2  -1  -5    0.90    1.10
  -2   1   5    1.90    1.50
  -2   1   5    2.80    1.90
  -2   1   5    2.80    1.50
  -2   1   5    0.60    1.80
  -2   1   5   -0.20    1.00
  -2   1   5    1.70    1.80
   1  -1  -5  470.95   26.90
   1  -1  -5  436.66   26.10
   1  -1  -5  439.76   26.10
   1  -1  -5  470.85   26.40
   1  -1  -5  459.85   26.00
   1  -1  -5  435.76   25.90
  -1   1   5  464.65   26.30
  -1   1   5  442.36   26.50
  -1   1   5  470.85   26.90
  -1   1   5  420.76   25.80
   0  -1  -5 1996.80  114.79
   0   1   5 2019.30  114.79
  -1  -1  -5 3055.69  174.18
  -2  -1  -5  317.37   19.30
  -2  -1  -5  301.17   19.30
  -2  -1  -5  314.67   20.20
  -2  -1  -5  354.66   19.40
  -2  -1  -5  304.17   19.20
   2   1   5  353.76   19.30
   2   1   5  362.26   20.80
   2   1   5  335.37   19.40
   2   1   5  320.07   19.30
  -3  -1  -5   85.29    5.20
  -3  -1  -5   91.89    6.00
  -3  -1  -5   73.19    6.00
  -3  -1  -5   80.69    5.90
  -3  -1  -5   83.49    6.60
   3   1   5   80.79    5.90
   3   1   5   90.39    7.00
  -4  -1  -5 1257.67   81.09
  -4  -1  -5 1341.67   81.19
  -4  -1  -5 1404.76   81.69
  -4  -1  -5 1352.36   81.49
  -4  -1  -5 1471.55   80.29
  -4  -1  -5 1526.05   81.89
   4   1   5 1509.35   81.29
  -5  -1  -5 1746.33  102.99
  -5  -1  -5 1663.23  103.29
  -5  -1  -5 1844.52  103.39
  -5  -1  -5 1902.91  103.59
   5   1   5 1778.72  102.99
  -6  -1  -5    9.90    3.50
  -6  -1  -5   20.40    3.90
  -6  -1  -5   12.00    3.90
  -6  -1  -5   13.60    3.90
  -6  -1  -5    6.40    4.50
   6   1   5    8.70    3.10
   6   1   5   12.90    3.20
  -7  -1  -5  337.37   19.90
  -7  -1  -5  302.87   19.90
  -7  -1  -5  284.47   19.50
  -7  -1  -5  319.27   20.40
   7   1   5  299.47   19.60
   7   1   5  277.97   19.30
  -8  -1  -5   71.69    7.90
  -8  -1  -5   53.29    7.40
  -8  -1  -5   59.49    6.90
  -8  -1  -5   74.49    7.60
   8   1   5   70.69    7.70
   6  -2  -5   60.49    5.00
   6  -2  -5   40.70    7.90
   6  -2  -5   52.59    6.30
   6  -2  -5   61.89    6.20
  -6   2   5   58.29    7.40
  -6   2   5   51.99    5.10
  -6   2   5   41.10    7.50
   5  -2  -5  121.29    8.50
   5  -2  -5  113.39    7.70
  -5   2   5  123.79    9.10
  -5   2   5  120.49    8.40
  -5   2   5   99.79    8.00
   4  -2  -5  159.78   11.80
   4  -2  -5  183.28   13.30
   4  -2  -5  183.88   11.20
  -4   2   5  182.88   11.60
  -4   2   5  196.18   13.20
  -4   2   5  174.18   12.20
  -4   2   5  184.08   12.20
   3  -2  -5    9.80    2.00
   3  -2  -5    1.00    3.50
   3  -2  -5    4.00    1.80
   3  -2  -5    5.50    1.50
   3  -2  -5    5.70    2.10
  -3   2   5    7.20    2.30
  -3   2   5    2.00    1.90
  -3   2   5    0.90    2.90
  -3   2   5    3.80    1.70
   2  -2  -5   27.10    2.60
   2  -2  -5   27.70    2.80
   2  -2  -5   28.30    2.60
   2  -2  -5   28.30    4.50
  -2   2   5   32.20    3.60
  -2   2   5   32.00    2.90
  -2   2   5   33.40    2.90
   1  -2  -5   13.40    2.00
   1  -2  -5   14.80    1.70
   1  -2  -5    8.90    2.60
   1  -2  -5   16.10    1.70
   1  -2  -5   15.00    1.70
  -1   2   5   19.90    2.70
  -1   2   5   14.30    2.20
  -1   2   5   20.40    2.20
  -1   2   5   14.30    1.80
  -1   2   5   11.90    1.60
   0  -2  -5  916.21   57.09
   0  -2  -5  968.20   56.59
   0  -2  -5 1006.00   56.59
   0  -2  -5  974.50   56.69
   0  -2  -5 1017.60   56.59
   0   2   5 1036.90   56.79
   0   2   5 1021.80   56.59
   0   2   5  977.80   56.59
  -1  -2  -5 1541.15   82.59
  -1  -2  -5 1464.45   82.69
   1   2   5 1339.47   82.49
  -2  -2  -5  213.18   12.30
  -2  -2  -5  212.18   13.00
  -2  -2  -5  193.18   12.10
   2   2   5  202.08   12.10
   2   2   5  191.28   13.10
  -3  -2  -5   56.59    4.00
  -3  -2  -5   54.79    4.20
  -3  -2  -5   57.69    4.90
  -3  -2  -5   58.39    4.40
  -3  -2  -5   54.49    5.10
   3   2   5   51.69    3.80
   3   2   5   56.19    4.90
   3   2   5   58.29    4.40
   3   2   5   54.19    4.30
  -4  -2  -5 1481.75   78.89
  -4  -2  -5 1214.68   78.59
  -4  -2  -5 1425.66   79.29
  -4  -2  -5 1323.67   78.79
   4   2   5 1416.56   78.79
   4   2   5 1351.56   78.79
   4   2   5 1340.47   79.29
  -5  -2  -5 1730.03   93.69
  -5  -2  -5 1521.65   93.49
  -5  -2  -5 1642.74   93.89
  -5  -2  -5 1748.33   93.99
   5   2   5 1517.75   93.59
   5   2   5 1697.13   93.99
   5   2   5 1498.05   93.49
  -6  -2  -5    0.90    2.90
  -6  -2  -5   -0.30    2.90
  -6  -2  -5   -3.30    2.80
  -6  -2  -5    1.70    3.10
  -6  -2  -5    3.60    3.00
   6   2   5    0.60    3.20
   6   2   5    4.70    3.30
   6   2   5   -4.20    2.90
  -7  -2  -5  117.09    9.40
  -7  -2  -5  115.69    9.20
  -7  -2  -5  114.29    8.90
  -7  -2  -5  101.19    9.00
  -7  -2  -5   96.79    8.30
   7   2   5   97.29    9.30
   7   2   5  105.89    8.60
  -8  -2  -5   60.79    7.60
  -8  -2  -5   76.89    7.90
  -8  -2  -5   67.09    7.80
   8   2   5   65.19    8.10
   8   2   5   61.99    7.60
   6  -3  -5   40.40    5.30
   6  -3  -5   40.60    4.80
   6  -3  -5   54.39    6.20
   6  -3  -5   44.70    9.00
  -6   3   5   41.90    5.30
  -6   3   5   32.50    7.90
  -6   3   5   34.50    4.80
  -6   3   5   46.40    6.00
   5  -3  -5   56.89    9.20
   5  -3  -5   68.89    5.60
   5  -3  -5   69.39    6.30
   5  -3  -5   68.39    6.60
  -5   3   5   76.19    7.00
  -5   3   5   64.49    8.50
  -5   3   5   73.99    6.30
  -5   3   5   66.59    5.80
   4  -3  -5  114.99   13.00
   4  -3  -5  136.99    9.40
   4  -3  -5  148.19    9.10
  -4   3   5  133.79    9.30
  -4   3   5  133.89    9.20
  -4   3   5  145.89   11.40
   3  -3  -5  126.19    8.20
   3  -3  -5  125.19    8.30
   3  -3  -5  123.79    8.50
  -3   3   5  122.19    8.30
  -3   3   5  122.29    8.30
  -3   3   5  126.19    8.60
  -3   3   5  131.19   10.00
   2  -3  -5   45.90    3.90
   2  -3  -5   36.90    3.50
   2  -3  -5   40.40    3.60
   2  -3  -5   36.70    3.50
  -2   3   5   41.50    3.50
  -2   3   5   51.19    4.00
  -2   3   5   43.00    3.50
  -2   3   5   40.00    4.70
   1  -3  -5    8.00    1.50
   1  -3  -5    4.90    1.40
   1  -3  -5    3.50    2.50
   1  -3  -5    6.30    1.40
   1  -3  -5    4.00    1.50
   1  -3  -5    4.30    1.80
  -1   3   5    4.90    1.60
  -1   3   5    1.60    1.10
  -1   3   5    5.90    1.50
  -1   3   5    7.20    2.10
   0  -3  -5  392.26   24.50
   0  -3  -5  374.46   24.40
   0  -3  -5  399.46   25.00
   0  -3  -5  449.95   24.50
   0   3   5  448.56   24.60
   0   3   5  447.66   24.80
   0   3   5  409.56   24.50
   0   3   5  460.25   25.70
  -1  -3  -5 1483.55   84.89
  -1  -3  -5 1491.55   85.19
  -1  -3  -5 1455.05   85.19
   1   3   5 1407.46   85.09
   1   3   5 1556.14   85.29
   1   3   5 1554.94   86.29
  -2  -3  -5  393.86   22.70
  -2  -3  -5  399.46   22.70
  -2  -3  -5  391.96   22.70
   2   3   5  422.96   23.60
   2   3   5  338.17   22.70
  -3  -3  -5    5.00    1.70
  -3  -3  -5    3.80    1.70
  -3  -3  -5   -0.80    1.70
   3   3   5    4.90    2.30
   3   3   5    4.20    0.70
   3   3   5    3.00    1.70
   3   3   5    4.80    1.60
  -4  -3  -5  923.71   53.49
  -4  -3  -5  842.32   52.79
  -4  -3  -5  981.50   52.99
   4   3   5  889.41   52.89
   4   3   5  899.91   52.79
   4   3   5 1009.90   52.79
   4   3   5  892.51   52.59
   4   3   5  843.02   53.09
  -5  -3  -5 2936.71  158.68
  -5  -3  -5 2412.16  158.68
  -5  -3  -5 2856.81  158.78
  -5  -3  -5 3002.10  159.18
   5   3   5 2892.51  158.88
   5   3   5 3031.90  159.08
   5   3   5 2511.15  158.48
   5   3   5 2512.85  158.58
  -6  -3  -5  150.58   10.80
  -6  -3  -5  174.58   11.20
  -6  -3  -5  149.39   10.60
  -6  -3  -5  146.79   11.50
  -6  -3  -5  153.88   11.10
   6   3   5  176.28   11.20
   6   3   5  137.79   10.70
   6   3   5  151.28   11.00
  -7  -3  -5  123.79    9.90
  -7  -3  -5  130.49    9.90
  -7  -3  -5  126.19    9.30
  -7  -3  -5  117.69    9.40
  -7  -3  -5  130.89    9.70
   7   3   5  102.69    9.50
   7   3   5  130.49    9.70
   7   3   5  117.69    9.80
  -8  -3  -5   60.99    4.10
  -8  -3  -5   72.99    7.20
  -8  -3  -5   61.99    7.10
  -8  -3  -5   71.99    7.50
  -8  -3  -5   55.39    6.70
  -8  -3  -5   63.19    7.20
   8   3   5   46.10    7.10
   8   3   5   64.29    7.80
   8   3   5   62.49    7.00
   5  -4  -5   59.29    6.10
   5  -4  -5   57.49    5.50
   5  -4  -5   64.99    6.50
   5  -4  -5   48.90    9.90
  -5   4   5   63.19    9.90
  -5   4   5   53.59    5.40
  -5   4   5   57.89    6.90
  -5   4   5   55.29    6.10
   4  -4  -5  187.58   12.00
   4  -4  -5  182.38   12.20
   4  -4  -5  176.68   12.30
   4  -4  -5  180.78   15.50
  -4   4   5  189.08   11.90
  -4   4   5  179.68   12.20
  -4   4   5  196.58   13.70
   3  -4  -5  183.18   16.00
   3  -4  -5  217.08   13.40
   3  -4  -5  203.78   13.50
   3  -4  -5  217.18   13.50
  -3   4   5  213.78   13.20
  -3   4   5  235.68   15.70
  -3   4   5  199.38   13.60
  -3   4   5  232.58   13.60
   2  -4  -5   82.09    6.10
   2  -4  -5   85.79    6.20
   2  -4  -5   82.49    6.20
  -2   4   5   89.29    6.30
  -2   4   5   83.19    5.90
  -2   4   5   75.99    6.00
  -2   4   5   95.59    7.90
   1  -4  -5   14.60    2.20
   1  -4  -5   19.00    2.60
   1  -4  -5   16.70    2.40
  -1   4   5   17.30    3.40
  -1   4   5   21.60    2.80
  -1   4   5   19.20    2.40
  -1   4   5   15.00    2.20
   0  -4  -5  138.59    8.80
   0  -4  -5  145.99    8.60
   0  -4  -5  132.49    8.80
   0   4   5  130.59    8.70
   0   4   5  149.09    9.40
   0   4   5  153.68    8.80
   0   4   5  128.29    8.80
  -1  -4  -5  889.41   51.19
  -1  -4  -5  956.00   51.19
  -1  -4  -5  935.21   50.99
   1   4   5  869.01   51.09
   1   4   5  869.41   51.09
   1   4   5  851.01   51.09
   1   4   5  847.42   51.19
  -2  -4  -5  213.78   12.60
  -2  -4  -5  226.98   12.80
  -2  -4  -5  208.28   12.80
   2   4   5  197.48   13.50
   2   4   5  222.98   12.80
   2   4   5  194.48   12.10
  -3  -4  -5    1.60    3.10
  -3  -4  -5    8.30    2.00
  -3  -4  -5    7.30    2.00
   3   4   5    6.70    1.90
   3   4   5    4.40    0.90
   3   4   5    5.00    2.10
   3   4   5    8.30    2.70
  -4  -4  -5  401.96   22.10
  -4  -4  -5  349.87   21.90
   4   4   5  371.16   22.10
   4   4   5  364.46   22.30
   4   4   5  357.26   21.90
   4   4   5  343.47   21.30
  -5  -4  -5 1292.47   75.79
  -5  -4  -5 1332.87   75.49
  -5  -4  -5 1292.77   75.89
   5   4   5 1204.18   75.39
   5   4   5 1443.26   77.29
   5   4   5 1269.97   75.79
   5   4   5 1343.87   75.99
  -6  -4  -5  212.38   14.30
  -6  -4  -5  193.78   14.20
  -6  -4  -5  234.78   14.20
  -6  -4  -5  235.98   14.60
   6   4   5  206.48   14.00
   6   4   5  226.18   14.50
   6   4   5  220.08   14.70
   6   4   5  207.88   14.20
  -7  -4  -5   97.89    8.10
  -7  -4  -5   88.29    7.90
  -7  -4  -5  103.29    8.20
  -7  -4  -5   98.69    8.30
   7   4   5   87.99    8.10
   7   4   5   96.89    8.00
   7   4   5   78.79    7.70
  -8  -4  -5   23.80    7.20
  -8  -4  -5   28.70    5.10
  -8  -4  -5   27.60    4.60
  -8  -4  -5   38.30    5.20
   8   4   5   29.60    5.20
   8   4   5   23.80    5.30
   8   4   5   23.00    5.90
   4  -5  -5  139.09   10.20
   4  -5  -5  134.49    9.90
   4  -5  -5  135.49   10.00
  -4   5   5  156.68    9.70
  -4   5   5  147.99   10.30
  -4   5   5  128.99   12.80
   3  -5  -5  130.89    9.50
   3  -5  -5  137.69    9.50
   3  -5  -5  138.19    9.60
  -3   5   5  142.99    9.10
  -3   5   5  132.19    9.70
  -3   5   5  135.99   12.10
  -3   5   5  136.59    9.40
   2  -5  -5  163.28   10.70
   2  -5  -5  157.28   10.60
   2  -5  -5  165.68   10.70
  -2   5   5  150.98   12.50
  -2   5   5  154.78   10.20
  -2   5   5  174.38   10.60
  -2   5   5  154.38   10.70
   1  -5  -5   77.69    6.00
   1  -5  -5   85.59    6.10
   1  -5  -5   76.29    6.10
  -1   5   5   87.39    6.20
  -1   5   5   73.19    5.50
  -1   5   5   81.39    6.00
  -1   5   5   72.19    7.30
   0  -5  -5   12.20    2.40
   0  -5  -5   10.30    2.60
   0  -5  -5   13.50    2.00
   0   5   5   11.50    2.40
   0   5   5   13.10    2.10
   0   5   5    8.90    3.10
  -1  -5  -5  100.79    6.50
  -1  -5  -5  106.39    7.10
  -1  -5  -5  104.99    7.10
   1   5   5  102.39    7.00
   1   5   5  100.69    7.00
   1   5   5   98.09    7.60
  -2  -5  -5  112.69    7.90
  -2  -5  -5  102.19    6.00
  -2  -5  -5  102.49    7.20
  -2  -5  -5  101.49    6.70
   2   5   5  104.29    7.10
   2   5   5  105.59    7.10
  -3  -5  -5    1.00    1.70
  -3  -5  -5    5.10    2.20
  -3  -5  -5    5.10    2.30
   3   5   5    3.30    1.20
   3   5   5    4.10    2.20
   3   5   5    4.90    2.10
   3   5   5    4.60    2.90
  -4  -5  -5  244.38   16.40
  -4  -5  -5  282.97   16.70
  -4  -5  -5  254.37   16.40
   4   5   5  285.17   17.00
   4   5   5  276.67   16.90
   4   5   5  258.17   15.90
  -5  -5  -5 1186.28   68.09
  -5  -5  -5 1110.59   67.79
   5   5   5 1163.68   68.09
   5   5   5 1203.18   67.49
   5   5   5 1139.09   68.09
   5   5   5 1213.58   67.99
  -6  -5  -5  381.66   23.40
  -6  -5  -5  358.66   23.00
  -6  -5  -5  368.76   23.10
   6   5   5  404.56   22.80
   6   5   5  348.47   22.90
   6   5   5  367.56   23.40
   6   5   5  380.66   23.20
  -7  -5  -5   20.20    4.10
  -7  -5  -5   10.60    4.80
  -7  -5  -5   13.00    3.40
   7   5   5   17.40    3.70
   7   5   5   10.40    4.10
   7   5   5   14.50    1.80
   7   5   5   15.40    3.60
   7   5   5    5.40    4.50
  -8  -5  -5   34.80    4.80
  -8  -5  -5   34.70    5.40
  -8  -5  -5   43.30    5.40
  -8  -5  -5   27.20    6.20
   8   5   5   28.70    3.20
   8   5   5   21.80    6.20
   8   5   5   34.30    5.20
   8   5   5   31.90    5.20
   3  -6  -5  304.87   19.40
   3  -6  -5  309.17   19.30
   3  -6  -5  303.97   19.30
  -3   6   5  304.97   18.60
  -3   6   5  297.07   22.10
  -3   6   5  319.77   19.40
   2  -6  -5  173.48   11.90
   2  -6  -5  167.18   11.80
   2  -6  -5  176.18   11.80
  -2   6   5  182.88   12.00
  -2   6   5  174.78   11.80
  -2   6   5  186.28   11.20
  -2   6   5  176.58   14.30
   1  -6  -5   95.99    7.30
   1  -6  -5   96.19    7.40
   1  -6  -5   97.69    7.10
  -1   6   5  109.19    6.80
  -1   6   5  102.59    7.50
  -1   6   5   87.89    9.30
  -1   6   5   91.19    7.40
   0  -6  -5   -1.80    2.30
   0  -6  -5    1.20    3.00
   0  -6  -5    2.20    2.30
   0   6   5    0.50    1.80
   0   6   5    0.10    2.10
   0   6   5    2.10    2.50
   0   6   5   -1.90    3.30
  -1  -6  -5   89.69    6.30
  -1  -6  -5   80.29    6.40
  -1  -6  -5   85.19    5.60
   1   6   5   87.79    6.50
   1   6   5   88.29    6.60
   1   6   5   72.19    7.40
  -2  -6  -5   61.79    4.30
  -2  -6  -5   61.89    5.00
  -2  -6  -5   61.19    5.00
  -2  -6  -5   56.79    3.70
   2   6   5   59.99    6.10
   2   6   5   60.39    5.30
   2   6   5   64.49    5.40
  -3  -6  -5   20.90    3.30
  -3  -6  -5   13.80    2.30
  -3  -6  -5   18.40    3.30
   3   6   5   16.50    3.20
   3   6   5   22.60    4.20
   3   6   5   13.20    2.90
   3   6   5   16.80    2.50
  -4  -6  -5  103.69    7.90
  -4  -6  -5  101.89    7.70
   4   6   5  100.09    7.70
   4   6   5  108.39    7.90
   4   6   5  110.59    8.30
   4   6   5   93.99    6.80
  -5  -6  -5  943.11   54.59
  -5  -6  -5  929.71   54.39
   5   6   5  994.20   53.89
   5   6   5  889.01   54.49
   5   6   5  899.71   54.59
   5   6   5  915.31   54.39
  -6  -6  -5  373.16   22.70
  -6  -6  -5  364.46   22.40
   6   6   5  353.96   22.50
   6   6   5  383.76   22.00
   6   6   5  344.37   22.60
   6   6   5  334.27   22.20
  -7  -6  -5   -9.50    4.90
  -7  -6  -5    5.90    3.10
  -7  -6  -5    4.60    3.40
   7   6   5    3.00    3.10
   7   6   5    4.20    3.00
   7   6   5    3.60    3.60
   2  -7  -5  112.29    8.60
   2  -7  -5  101.79    8.20
   2  -7  -5   96.69    8.50
  -2   7   5  119.39    8.80
  -2   7   5  104.79   11.30
  -2   7   5  127.79    9.00
  -2   7   5   95.19    7.30
   1  -7  -5   63.89    5.70
   1  -7  -5   59.29    6.20
  -1   7   5   66.79    5.10
  -1   7   5   66.29    6.30
  -1   7   5   51.69    8.10
  -1   7   5   70.49    6.00
   0  -7  -5   35.80    4.80
   0  -7  -5   42.40    4.70
   0  -7  -5   32.70    4.40
   0   7   5   40.10    4.90
   0   7   5   37.00    4.50
   0   7   5   33.00    5.90
  -1  -7  -5    5.40    1.70
  -1  -7  -5    3.90    2.90
  -1  -7  -5    5.10    2.80
   1   7   5    3.20    3.10
   1   7   5    2.50    3.80
   1   7   5   11.00    3.20
  -2  -7  -5   23.60    3.50
  -2  -7  -5   22.70    2.60
  -2  -7  -5   12.90    3.20
  -2  -7  -5   23.00    3.80
   2   7   5   21.70    3.70
   2   7   5   21.80    3.70
   2   7   5   15.80    4.30
  -3  -7  -5    6.80    3.20
  -3  -7  -5    2.30    2.80
  -3  -7  -5    6.20    1.90
   3   7   5    6.80    3.20
   3   7   5    3.30    3.10
   3   7   5    7.40    2.20
  -4  -7  -5    1.70    3.30
  -4  -7  -5   -0.20    2.80
   4   7   5    0.70    3.20
   4   7   5    2.30    2.10
   4   7   5    2.80    2.90
   4   7   5    0.30    3.60
  -5  -7  -5  303.87   19.40
  -5  -7  -5  304.47   19.20
   5   7   5  281.47   19.40
   5   7   5  321.37   19.70
   5   7   5  300.57   18.40
   5   7   5  297.17   19.30
  -6  -7  -5  276.87   18.00
  -6  -7  -5  261.97   17.20
   6   7   5  270.87   16.40
   6   7   5  259.27   16.90
   6   7   5  238.78   17.20
   6   7   5  245.58   17.00
   0  -8  -5   48.60    6.00
   0  -8  -5   53.89    5.80
   0  -8  -5   42.30    5.70
   0   8   5   55.69    6.50
   0   8   5   51.99    5.70
   0   8   5   49.60    7.50
  -1  -8  -5   -2.40    3.00
  -1  -8  -5    7.50    3.30
  -1  -8  -5    7.20    3.70
   1   8   5    2.90    3.70
   1   8   5    6.20    3.50
   1   8   5    3.80    4.30
  -2  -8  -5   15.40    3.80
  -2  -8  -5   22.40    3.80
  -2  -8  -5   23.20    3.90
  -2  -8  -5   22.40    2.00
  -2  -8  -5   18.60    2.40
   2   8   5   24.20    5.40
   2   8   5   19.00    4.00
   2   8   5   26.40    4.10
  -3  -8  -5   31.00    4.40
  -3  -8  -5   32.40    4.30
  -3  -8  -5   31.80    5.60
  -3  -8  -5   34.00    4.90
   3   8   5   35.20    4.20
   3   8   5   30.90    4.80
   3   8   5   30.60    4.50
  -4  -8  -5   -2.40    3.50
  -4  -8  -5    4.50    4.10
   4   8   5    0.40    4.20
   4   8   5   -0.80    2.40
   4   8   5   -4.30    3.60
   4   8   5    0.00    3.70
  -5  -8  -5  156.18   12.10
  -5  -8  -5  166.28   12.10
   5   8   5  160.58   12.10
   5   8   5  169.78   11.00
   5   8   5  159.08   12.30
   5   8   5  169.98   12.20
   4   6  -6  341.97   22.00
   4   6  -6  341.97   23.00
   4   6  -6  335.47   21.10
  -4  -6   6  345.47   21.10
  -4  -6   6  325.97   21.80
  -4  -6   6  349.07   21.30
  -4  -6   6  360.86   20.80
  -4  -6   6  370.46   20.30
   3   6  -6   96.69    9.20
   3   6  -6  102.79    8.10
   3   6  -6  110.39    7.60
  -3  -6   6  101.19    7.70
  -3  -6   6  102.59    7.50
  -3  -6   6   92.79    8.00
  -3  -6   6  108.59    7.40
   2   6  -6  195.18   14.80
   2   6  -6  218.68   13.60
   2   6  -6  198.18   13.10
  -2  -6   6  183.28   13.30
  -2  -6   6  215.68   14.10
  -2  -6   6  200.18   13.40
  -2  -6   6  229.48   14.30
   1   6  -6  100.49    7.60
   1   6  -6   91.09    7.30
  -1  -6   6   86.49    7.30
  -1  -6   6   97.99    7.50
  -1  -6   6   88.09    7.30
  -1  -6   6  113.19    7.90
   0   6  -6   14.70    3.20
   0   6  -6   13.10    3.30
   0   6  -6   13.50    3.40
   0  -6   6   22.10    4.40
   0  -6   6   16.10    3.10
   0  -6   6   16.90    3.00
   0  -6   6   16.00    3.30
  -1   6  -6    4.40    3.10
  -1   6  -6    7.60    3.30
  -1   6  -6    8.70    3.10
   1  -6   6    2.30    2.50
   1  -6   6    9.40    2.70
   1  -6   6    5.40    4.30
   1  -6   6    8.10    3.30
   1  -6   6    3.40    3.20
  -2   6  -6  293.97   19.10
  -2   6  -6  298.47   18.60
   2  -6   6  258.07   19.60
   2  -6   6  300.97   18.90
   2  -6   6  300.37   19.30
   2  -6   6  325.47   20.50
   2  -6   6  292.77   17.90
   5   5  -6    4.00    3.10
   5   5  -6   -1.70    1.70
   5   5  -6    1.40    4.10
   5   5  -6    2.00    2.60
  -5  -5   6    1.50    2.20
  -5  -5   6    2.80    2.50
  -5  -5   6    1.30    3.80
   4   5  -6  439.36   26.00
   4   5  -6  407.36   26.50
   4   5  -6  437.06   27.70
   4   5  -6  431.26   26.60
  -4  -5   6  397.36   26.60
  -4  -5   6  485.05   27.20
  -4  -5   6  468.95   26.00
   3   5  -6  526.65   33.10
   3   5  -6  489.95   31.40
   3   5  -6  534.95   31.90
  -3  -5   6  525.15   31.90
  -3  -5   6  538.75   32.00
  -3  -5   6  568.64   30.90
  -3  -5   6  564.74   31.40
  -3  -5   6  534.35   31.70
   2   5  -6   99.79    8.80
   2   5  -6   92.79    6.90
   2   5  -6   92.99    6.80
  -2  -5   6   95.89    7.10
  -2  -5   6  102.69    6.80
  -2  -5   6   98.89    7.10
  -2  -5   6   76.99    7.00
   1   5  -6  259.37   15.70
   1   5  -6  270.87   15.80
   1   5  -6  247.18   15.60
  -1  -5   6  260.27   16.10
  -1  -5   6  240.28   15.70
  -1  -5   6  253.37   15.80
  -1  -5   6  252.67   15.80
   0   5  -6   32.40    4.10
   0   5  -6   35.00    3.90
   0   5  -6   28.80    3.60
   0  -5   6   38.10    4.30
   0  -5   6   31.50    4.40
   0  -5   6   31.70    3.60
  -1   5  -6    3.60    2.40
  -1   5  -6    3.00    2.80
  -1   5  -6   -1.20    2.40
   1  -5   6   -0.50    3.50
   1  -5   6    2.40    2.10
   1  -5   6   -1.50    1.60
   1  -5   6   -1.30    2.30
  -2   5  -6  335.27   22.70
  -2   5  -6  382.06   23.40
  -2   5  -6  401.66   23.10
  -2   5  -6  379.56   21.60
   2  -5   6  386.06   22.80
   2  -5   6  351.76   22.90
   2  -5   6  392.16   22.30
   2  -5   6  393.16   23.50
  -3   5  -6  313.17   22.60
  -3   5  -6  333.47   18.90
  -3   5  -6  307.27   20.00
  -3   5  -6  328.87   20.80
  -3   5  -6  315.27   20.30
   3  -5   6  351.46   19.20
   3  -5   6  331.07   20.40
   3  -5   6  324.77   20.80
   3  -5   6  281.27   21.30
   3  -5   6  337.57   20.00
   6   4  -6   15.70    4.90
   6   4  -6   13.60    3.30
   6   4  -6   11.40    4.10
  -6  -4   6   12.70    3.00
  -6  -4   6   10.70    3.20
  -6  -4   6    9.40    4.50
   5   4  -6    7.20    2.50
   5   4  -6    4.30    4.10
   5   4  -6   14.50    3.70
  -5  -4   6    6.60    3.00
  -5  -4   6    5.60    2.40
  -5  -4   6    4.80    3.20
  -5  -4   6    5.10    3.70
   4   4  -6  683.83   37.30
   4   4  -6  648.24   38.70
   4   4  -6  635.84   37.00
   4   4  -6  580.04   37.60
  -4  -4   6  620.44   36.70
  -4  -4   6  631.44   38.00
   3   4  -6  957.10   56.69
   3   4  -6 1014.00   57.79
   3   4  -6  912.81   56.09
  -3  -4   6  967.60   56.79
  -3  -4   6 1002.40   56.49
  -3  -4   6 1044.10   57.09
  -3  -4   6  937.01   56.09
   2   4  -6   53.29    4.40
   2   4  -6   43.10    5.40
   2   4  -6   46.30    4.00
   2   4  -6   49.20    3.70
   2   4  -6   45.10    5.10
  -2  -4   6   45.90    4.30
  -2  -4   6   49.40    5.30
  -2  -4   6   44.60    3.80
  -2  -4   6   52.69    4.10
  -2  -4   6   46.50    4.50
  -2  -4   6   43.70    3.40
   1   4  -6  457.65   26.00
   1   4  -6  435.06   25.90
  -1  -4   6  389.66   26.10
  -1  -4   6  459.05   26.10
  -1  -4   6  466.25   26.30
  -1  -4   6  445.26   25.90
   0   4  -6  112.29    7.60
   0   4  -6  127.39    8.60
   0   4  -6  128.79    8.00
   0  -4   6  107.69    7.60
   0  -4   6  120.29    8.00
   0  -4   6  114.09    8.40
   0  -4   6   98.79    7.60
  -1   4  -6   70.39    5.30
  -1   4  -6   69.19    5.70
  -1   4  -6   68.49    4.30
  -1   4  -6   63.89    5.20
   1  -4   6   71.19    5.90
   1  -4   6   60.89    6.50
   1  -4   6   67.59    5.00
  -2   4  -6  500.75   27.50
  -2   4  -6  481.75   28.80
  -2   4  -6  428.76   28.10
  -2   4  -6  498.75   28.40
   2  -4   6  469.35   28.80
   2  -4   6  461.45   28.30
   2  -4   6  494.55   27.80
  -3   4  -6  580.04   32.70
  -3   4  -6  552.74   33.30
  -3   4  -6  563.64   33.90
  -3   4  -6  579.54   33.40
   3  -4   6  525.55   34.80
   3  -4   6  547.85   33.10
   3  -4   6  520.75   33.30
   3  -4   6  600.14   32.50
   3  -4   6  574.14   33.90
  -4   4  -6   44.20    5.00
  -4   4  -6   41.20    7.10
  -4   4  -6   40.00    5.50
  -4   4  -6   40.80    5.30
   4  -4   6   31.90    4.80
   4  -4   6   40.90    3.00
  -5   4  -6   14.70    4.90
  -5   4  -6   20.00    5.50
  -5   4  -6   16.40    4.70
  -5   4  -6   10.00    5.20
   5  -4   6   20.30    4.00
   5  -4   6    8.90    4.20
   6   3  -6   13.40    4.90
   6   3  -6   11.40    4.30
   6   3  -6   14.00    3.40
  -6  -3   6   12.40    3.30
  -6  -3   6    9.70    4.30
  -6  -3   6    7.40    3.10
   5   3  -6    9.00    3.50
   5   3  -6   14.30    4.40
   5   3  -6   18.40    2.90
  -5  -3   6   11.90    3.50
  -5  -3   6   17.60    4.10
  -5  -3   6   18.90    3.00
   4   3  -6  638.04   39.00
   4   3  -6  617.64   40.50
   4   3  -6  691.43   39.00
  -4  -3   6  718.83   39.90
  -4  -3   6  696.93   39.00
   3   3  -6 1558.24   88.19
   3   3  -6 1504.45   89.59
   3   3  -6 1623.84   88.99
   3   3  -6 1447.56   88.69
  -3  -3   6 1496.25   88.09
  -3  -3   6 1608.34   88.09
   2   3  -6   16.10    2.40
   2   3  -6   14.80    3.30
   2   3  -6   13.90    2.00
   2   3  -6   18.00    1.80
   2   3  -6   12.10    3.30
  -2  -3   6   14.20    2.50
  -2  -3   6   14.60    2.80
  -2  -3   6   13.80    2.10
  -2  -3   6   14.00    1.90
  -2  -3   6   18.40    3.00
   1   3  -6  453.95   25.20
   1   3  -6  450.25   25.20
   1   3  -6  391.86   26.60
   1   3  -6  430.76   25.10
  -1  -3   6  422.86   25.00
  -1  -3   6  427.16   25.50
  -1  -3   6  426.06   25.50
  -1  -3   6  428.36   25.00
  -1  -3   6  449.06   25.30
   0   3  -6  151.08    8.70
   0   3  -6  144.59    9.30
   0   3  -6  142.69    9.00
   0   3  -6  146.29    9.00
   0   3  -6  146.09   10.60
   0  -3   6  155.98    9.10
   0  -3   6  142.79    9.90
   0  -3   6  131.49    9.10
   0  -3   6  143.29    8.90
   0  -3   6  150.88    9.60
  -1   3  -6  589.24   34.90
  -1   3  -6  598.94   35.40
  -1   3  -6  624.34   34.60
  -1   3  -6  623.74   35.00
   1  -3   6  594.64   35.50
   1  -3   6  644.64   35.00
   1  -3   6  598.44   35.10
   1  -3   6  545.55   34.90
  -2   3  -6  242.78   15.10
  -2   3  -6  266.47   14.80
  -2   3  -6  247.38   15.10
  -2   3  -6  262.67   15.80
   2  -3   6  230.18   15.00
   2  -3   6  278.17   17.40
   2  -3   6  246.08   14.70
   2  -3   6  221.48   15.60
  -3   3  -6  783.22   44.40
  -3   3  -6  728.63   44.20
  -3   3  -6  745.33   44.10
  -3   3  -6  765.12   45.00
   3  -3   6  757.52   44.90
   3  -3   6  760.42   45.80
   3  -3   6  751.82   43.60
   3  -3   6  788.82   44.50
  -4   3  -6  115.89    9.70
  -4   3  -6  123.89    9.20
  -4   3  -6  115.89   10.70
   4  -3   6  132.79    8.90
   4  -3   6  131.49    7.50
   4  -3   6  120.89    9.10
  -5   3  -6   50.69    5.80
  -5   3  -6   40.00    6.00
  -5   3  -6   42.00    6.50
  -5   3  -6   44.60    5.90
   5  -3   6   53.09    5.40
   5  -3   6   40.30    5.40
   6   2  -6   75.79    8.40
   6   2  -6   78.49    7.20
  -6  -2   6   87.99    9.20
  -6  -2   6   85.29    8.40
  -6  -2   6   69.39    6.30
  -6  -2   6   74.29    7.30
   5   2  -6   74.59    6.00
   5   2  -6   68.79    7.40
   5   2  -6   64.89    6.60
  -5  -2   6   67.99    5.50
  -5  -2   6   77.09    6.50
  -5  -2   6   64.59    6.20
   4   2  -6  679.73   48.30
   4   2  -6  829.62   45.30
  -4  -2   6  763.32   45.10
  -4  -2   6  837.22   45.20
  -4  -2   6  739.03   45.60
  -4  -2   6  819.42   45.90
   3   2  -6 3322.07  188.98
  -3  -2   6 3005.80  187.88
  -3  -2   6 3549.45  188.18
   2   2  -6  224.78   13.00
   2   2  -6  235.48   13.20
   2   2  -6  225.18   14.60
   2   2  -6  211.38   14.30
   2   2  -6  196.18   13.50
   2   2  -6  231.28   14.20
  -2  -2   6  217.98   13.90
  -2  -2   6  215.28   13.90
  -2  -2   6  246.88   13.20
  -2  -2   6  219.38   13.30
   1   2  -6  427.56   24.60
   1   2  -6  414.16   24.90
   1   2  -6  426.66   24.40
   1   2  -6  461.35   24.60
   1   2  -6  415.46   25.70
  -1  -2   6  404.96   24.90
  -1  -2   6  440.86   25.30
  -1  -2   6  394.76   24.50
  -1  -2   6  441.86   24.70
  -1  -2   6  407.86   24.40
   0   2  -6  157.28   10.70
   0   2  -6  165.68   10.20
   0   2  -6  157.98   12.30
   0   2  -6  172.68   10.70
   0   2  -6  181.88   10.20
   0   2  -6  172.58   10.20
   0  -2   6  176.48   10.60
   0  -2   6  175.48   10.20
   0  -2   6  174.78   11.00
   0  -2   6  177.38   10.30
  -1   2  -6 1147.39   64.59
  -1   2  -6 1043.80   64.49
  -1   2  -6 1182.38   64.49
  -1   2  -6 1104.89   65.09
  -1   2  -6 1053.29   65.99
   1  -2   6 1186.88   64.49
   1  -2   6 1207.18   64.59
   1  -2   6 1093.99   65.19
   1  -2   6 1046.70   64.59
   1  -2   6 1207.38   65.49
  -2   2  -6   82.59    6.20
  -2   2  -6   99.59    6.20
  -2   2  -6   97.89    6.30
  -2   2  -6  102.59    7.20
   2  -2   6  103.19    6.00
   2  -2   6  102.19    7.70
   2  -2   6   89.39    6.90
   2  -2   6   91.89    6.30
   2  -2   6   84.79    6.20
  -3   2  -6  877.21   48.30
  -3   2  -6  811.12   47.50
   3  -2   6  713.93   48.30
   3  -2   6  834.22   47.50
   3  -2   6  784.92   48.10
   3  -2   6  879.71   46.90
  -4   2  -6   75.89    7.70
  -4   2  -6   98.19    8.80
  -4   2  -6   99.29    7.30
  -4   2  -6  108.69    7.50
   4  -2   6   90.29    7.00
   4  -2   6   97.29    7.40
  -5   2  -6   30.80    4.90
  -5   2  -6   35.70    4.50
  -5   2  -6   33.10    5.60
  -5   2  -6   27.10    4.50
   5  -2   6   32.20    4.60
   5  -2   6   24.80    3.90
  -6   2  -6  190.18   14.00
  -6   2  -6  186.58   12.90
  -6   2  -6  145.19   12.90
  -6   2  -6  172.48   12.30
   6  -2   6  167.08   12.50
   6  -2   6  180.38   12.80
   6   1  -6   78.69    7.20
   6   1  -6   93.49    9.20
   6   1  -6   72.29    7.60
  -6  -1   6   82.69    7.50
  -6  -1   6   77.89    6.70
  -6  -1   6   88.99    7.60
  -6  -1   6   83.29    7.70
  -6  -1   6   87.19    8.50
   5   1  -6   14.20    3.30
   5   1  -6   18.40    3.30
   5   1  -6   19.60    4.80
  -5  -1   6   16.20    3.00
  -5  -1   6   18.10    3.00
  -5  -1   6   18.40    3.80
   4   1  -6  223.18   14.70
   4   1  -6  241.78   16.00
  -4  -1   6  232.48   14.60
  -4  -1   6  239.58   14.80
  -4  -1   6  226.08   14.40
  -4  -1   6  254.37   15.80
   3   1  -6 2858.01  158.58
   3   1  -6 2909.41  157.18
  -3  -1   6 2578.54  158.08
  -3  -1   6 2737.83  157.18
  -3  -1   6 2797.72  157.98
  -3  -1   6 2498.35  157.88
  -3  -1   6 2913.11  157.18
   2   1  -6  555.14   31.90
   2   1  -6  529.65   31.20
   2   1  -6  580.24   31.40
   2   1  -6  583.24   32.80
   2   1  -6  510.75   31.60
   2   1  -6  497.25   31.80
  -2  -1   6  526.65   32.00
  -2  -1   6  588.04   31.30
  -2  -1   6  490.95   32.50
  -2  -1   6  592.74   31.50
  -2  -1   6  542.15   31.60
   1   1  -6  565.44   31.50
   1   1  -6  517.25   30.20
   1   1  -6  514.75   31.60
   1   1  -6  529.15   30.60
   1   1  -6  551.94   30.50
   1   1  -6  518.35   30.80
  -1  -1   6  514.65   30.50
  -1  -1   6  509.85   30.20
  -1  -1   6  548.35   30.90
  -1  -1   6  516.05   30.10
   0   1  -6  124.09    8.50
   0   1  -6  135.79    8.30
   0   1  -6  138.09    8.00
   0   1  -6  141.39    8.00
   0   1  -6  133.09    8.60
   0   1  -6  119.89    9.60
   0  -1   6  127.29    8.80
   0  -1   6  140.09    8.30
   0  -1   6  146.09    7.90
   0  -1   6  153.38    8.00
   0  -1   6  120.09    8.50
  -1   1  -6 2112.09  123.19
  -1   1  -6 2298.67  122.59
  -1   1  -6 2118.89  123.99
   1  -1   6 2059.19  122.59
   1  -1   6 2154.78  122.39
  -2   1  -6    1.20    1.50
  -2   1  -6    1.40    2.30
  -2   1  -6    3.90    1.50
  -2   1  -6   -0.40    1.20
  -2   1  -6    0.00    2.00
   2  -1   6   -1.60    1.20
   2  -1   6    1.70    2.00
   2  -1   6    2.70    1.10
   2  -1   6   -2.60    2.10
   2  -1   6    0.30    1.20
  -3   1  -6 1581.84   96.99
  -3   1  -6 1796.12   98.99
  -3   1  -6 1833.62   97.09
  -3   1  -6 1611.94   97.89
   3  -1   6 1727.33   96.49
   3  -1   6 1586.94   96.99
   3  -1   6 1573.64   97.69
   3  -1   6 1866.21   97.09
   3  -1   6 1658.23   97.79
  -4   1  -6  110.19    7.90
  -4   1  -6  101.79    8.80
  -4   1  -6  109.39    9.00
  -4   1  -6  119.79    8.00
   4  -1   6  105.79    8.10
   4  -1   6  114.79    7.90
  -5   1  -6   10.30    3.80
  -5   1  -6    9.60    3.50
  -5   1  -6    9.20    3.00
   5  -1   6   10.80    2.90
   5  -1   6    6.90    3.30
  -6   1  -6  226.58   15.50
  -6   1  -6  213.78   15.10
  -6   1  -6  211.68   14.30
  -6   1  -6  223.48   14.60
   6  -1   6  218.48   16.10
   6  -1   6  180.58   14.30
   6  -1   6  216.28   14.20
  -7   1  -6  334.47   21.80
  -7   1  -6  362.46   22.20
  -7   1  -6  361.76   23.10
  -7   1  -6  326.07   22.60
   7  -1   6  371.56   22.30
   7  -1   6  296.07   21.80
   7  -1   6  332.27   21.60
   6   0  -6   60.49    6.10
   6   0  -6   50.09    6.50
   6   0  -6   64.09    8.30
  -6   0   6   69.59    7.70
  -6   0   6   49.70    7.90
  -6   0   6   55.09    5.40
  -6   0   6   61.79    5.50
  -6   0   6   59.09    6.30
  -6   0   6   69.29    6.10
   5   0  -6  124.09   10.20
   5   0  -6  102.49    8.90
   5   0  -6  114.39    8.30
  -5   0   6  106.09    8.70
  -5   0   6  128.89    8.10
  -5   0   6  115.39    8.50
   4   0  -6  204.98   13.60
   4   0  -6  236.08   15.40
   4   0  -6  199.68   14.00
   4   0  -6  229.88   12.70
  -4   0   6  216.28   14.10
  -4   0   6  193.98   14.10
  -4   0   6  247.08   15.00
  -4   0   6  236.98   13.60
  -4   0   6  222.98   14.10
  -4   0   6  205.28   13.80
   3   0  -6 3497.05  188.78
   3   0  -6 3305.27  189.08
   3   0  -6 3558.94  190.18
  -3   0   6 3486.75  188.98
  -3   0   6 3047.30  189.28
  -3   0   6 2970.50  189.48
   2   0  -6 1278.57   80.19
   2   0  -6 1330.97   79.79
   2   0  -6 1406.86   79.99
   2   0  -6 1350.96   79.69
  -2   0   6 1460.65   79.79
  -2   0   6 1479.95   80.69
  -2   0   6 1511.95   80.59
  -2   0   6 1441.46   79.79
  -2   0   6 1309.47   79.89
   1   0  -6  332.17   19.30
   1   0  -6  321.17   18.40
   1   0  -6  317.07   18.70
   1   0  -6  344.07   19.30
   1   0  -6  311.27   18.50
   1   0  -6  319.77   18.00
  -1   0   6  299.07   18.70
  -1   0   6  267.17   19.40
   0   0  -6  159.28    9.20
   0   0  -6  146.49   10.30
   0   0  -6  150.48    9.50
   0   0  -6  154.18    9.30
   0   0  -6  159.48    9.80
   0   0  -6  135.09    9.60
   0   0   6  147.09    9.20
   0   0   6  158.68    9.60
  -1   0  -6 2877.61  172.28
  -1   0  -6 3027.30  172.88
  -1   0  -6 3130.59  171.68
  -2   0  -6  917.71   51.89
  -2   0  -6  897.21   50.39
  -2   0  -6  955.00   50.59
  -2   0  -6  862.91   50.39
  -2   0  -6  858.51   50.49
   2   0   6  847.22   50.29
   2   0   6  892.21   50.49
   2   0   6  775.42   50.19
   2   0   6  896.81   50.79
  -3   0  -6  392.26   23.60
  -3   0  -6  396.66   23.80
  -3   0  -6  364.46   22.90
   3   0   6  370.96   23.60
   3   0   6  407.76   23.00
  -4   0  -6  238.38   15.20
  -4   0  -6  263.97   16.20
  -4   0  -6  214.78   15.70
  -4   0  -6  264.77   15.40
  -4   0  -6  250.57   16.00
   4   0   6  226.38   15.80
   4   0   6  248.78   15.20
   4   0   6  247.98   15.30
  -5   0  -6   42.10    5.00
  -5   0  -6   36.00    4.40
  -5   0  -6   33.00    6.50
  -5   0  -6   45.20    5.30
   5   0   6   36.50    4.40
   5   0   6   40.10    4.80
   5   0   6   34.60    4.70
  -6   0  -6   58.59    6.60
  -6   0  -6   55.79    5.80
  -6   0  -6   47.20    6.40
  -6   0  -6   60.39    6.20
   6   0   6   50.29    5.60
   6   0   6   59.89    6.10
   6   0   6   45.70    6.00
  -7   0  -6  321.07   21.00
  -7   0  -6  342.77   21.40
  -7   0  -6  341.07   20.70
  -7   0  -6  311.77   20.40
   7   0   6  300.37   20.20
   7   0   6  315.87   20.50
   7   0   6  284.27   20.40
   6  -1  -6   95.19    7.70
   6  -1  -6   92.19   10.40
   6  -1  -6   91.79    8.30
   6  -1  -6   97.99    6.40
  -6   1   6   92.59    8.60
  -6   1   6   89.59    7.70
  -6   1   6   83.99    7.50
  -6   1   6   97.99    7.50
   5  -1  -6   40.70    5.70
   5  -1  -6   47.20    6.90
   5  -1  -6   60.99    4.10
   5  -1  -6   49.60    5.00
  -5   1   6   55.89    5.20
  -5   1   6   49.50    4.80
  -5   1   6   57.79    5.50
  -5   1   6   52.39    5.70
   4  -1  -6   49.60    5.30
   4  -1  -6   53.69    3.80
   4  -1  -6   57.59    5.10
   4  -1  -6   51.19    6.70
  -4   1   6   60.99    5.40
  -4   1   6   51.39    4.90
  -4   1   6   44.10    5.20
  -4   1   6   56.99    6.10
  -4   1   6   50.49    4.40
   3  -1  -6 2600.34  147.49
   3  -1  -6 2524.75  149.09
  -3   1   6 2523.05  147.89
  -3   1   6 2674.73  148.49
  -3   1   6 2623.64  148.39
  -3   1   6 2561.94  148.09
   2  -1  -6 2302.27  133.49
   2  -1  -6 2350.96  133.99
   2  -1  -6 2306.17  134.79
   2  -1  -6 2321.97  133.79
   2  -1  -6 2144.19  133.79
  -2   1   6 2499.35  134.39
  -2   1   6 2415.26  134.59
  -2   1   6 2412.06  134.49
   1  -1  -6   85.89    5.50
   1  -1  -6   79.89    5.10
   1  -1  -6   85.79    6.30
   1  -1  -6   74.79    5.30
   1  -1  -6   75.29    5.40
   1  -1  -6   85.69    5.80
  -1   1   6   83.39    5.00
  -1   1   6   86.39    5.90
  -1   1   6   82.89    5.60
  -1   1   6   95.49    6.60
  -1   1   6   95.79    6.30
   0  -1  -6   21.80    1.80
   0  -1  -6   27.70    2.80
   0  -1  -6   28.50    3.40
   0  -1  -6   22.30    2.20
   0  -1  -6   26.00    2.30
   0  -1  -6   24.60    2.70
   0  -1  -6   29.70    1.70
   0   1   6   30.60    3.60
   0   1   6   26.00    2.90
   0   1   6   25.10    2.50
   0   1   6   26.50    2.70
  -1  -1  -6 3503.45  201.68
  -1  -1  -6 3543.65  200.88
  -2  -1  -6  463.85   24.90
  -2  -1  -6  414.76   24.70
  -2  -1  -6  378.16   24.70
  -2  -1  -6  403.76   25.90
  -2  -1  -6  458.25   24.80
   2   1   6  406.86   24.80
   2   1   6  425.96   24.70
   2   1   6  429.36   26.60
   2   1   6  439.06   24.80
  -3  -1  -6 1030.40   56.59
  -3  -1  -6  934.51   57.29
  -3  -1  -6  877.41   56.59
  -3  -1  -6 1068.29   57.89
  -3  -1  -6 1000.90   56.59
   3   1   6  905.81   57.69
   3   1   6 1014.20   56.49
   3   1   6 1002.30   56.49
  -4  -1  -6  279.77   16.10
  -4  -1  -6  297.37   18.00
  -4  -1  -6  254.37   17.00
  -4  -1  -6  256.67   17.00
  -4  -1  -6  269.57   17.30
  -4  -1  -6  299.07   17.80
   4   1   6  290.27   17.20
  -5  -1  -6  121.09    8.90
  -5  -1  -6  110.39    9.10
  -5  -1  -6  107.19    8.20
  -5  -1  -6  111.79    8.30
  -5  -1  -6  119.79    8.70
   5   1   6  111.39    8.30
   5   1   6  108.69    8.30
  -6  -1  -6   79.59    7.00
  -6  -1  -6   64.89    6.60
  -6  -1  -6   55.79    7.00
  -6  -1  -6   73.89    6.40
   6   1   6   68.09    6.50
   6   1   6   75.99    6.60
  -7  -1  -6  583.24   35.40
  -7  -1  -6  571.54   34.90
  -7  -1  -6  594.04   35.00
  -7  -1  -6  587.24   35.50
   7   1   6  583.04   35.00
   7   1   6  537.45   34.60
  -8  -1  -6  146.39   11.80
  -8  -1  -6  176.08   12.00
  -8  -1  -6  141.89   12.10
  -8  -1  -6  155.78   12.20
   8   1   6  159.48   11.80
   8   1   6  130.39   11.40
   6  -2  -6   82.69    8.00
   6  -2  -6   77.89    7.10
   6  -2  -6   65.89    9.70
   6  -2  -6   84.69    6.10
  -6   2   6   85.69    7.00
  -6   2   6   75.99    6.70
  -6   2   6   92.89    8.00
  -6   2   6   74.59    9.40
  -6   2   6   72.09    7.70
   5  -2  -6   71.09    6.60
   5  -2  -6   69.89    5.20
   5  -2  -6   58.49    8.30
   5  -2  -6   67.29    5.80
  -5   2   6   73.09    6.70
  -5   2   6   72.99    5.90
  -5   2   6   63.09    6.60
  -5   2   6   55.59    5.40
  -5   2   6   62.89    7.50
   4  -2  -6    3.90    4.60
   4  -2  -6    5.40    2.80
   4  -2  -6    2.40    1.60
   4  -2  -6    1.30    2.20
  -4   2   6    1.80    3.40
  -4   2   6    4.90    2.10
  -4   2   6    1.80    2.40
  -4   2   6    5.20    3.00
   3  -2  -6 1682.03   98.59
   3  -2  -6 1711.33   98.79
  -3   2   6 1857.51   99.39
  -3   2   6 1723.63   98.89
  -3   2   6 1672.43   98.69
  -3   2   6 1707.03   99.79
  -3   2   6 1724.53   99.49
   2  -2  -6 1608.44   91.29
   2  -2  -6 1469.25   91.09
   2  -2  -6 1532.55   92.69
   2  -2  -6 1643.84   91.39
   2  -2  -6 1661.33   91.19
   2  -2  -6 1566.34   91.59
  -2   2   6 1748.03   92.09
  -2   2   6 1553.74   91.89
  -2   2   6 1648.14   91.09
  -2   2   6 1515.25   91.39
   1  -2  -6   45.00    3.40
   1  -2  -6   44.80    3.40
   1  -2  -6   45.30    3.30
   1  -2  -6   44.80    3.80
   1  -2  -6   45.40    3.40
   1  -2  -6   39.90    4.60
  -1   2   6   47.60    3.80
  -1   2   6   47.50    3.90
  -1   2   6   46.50    3.50
  -1   2   6   46.20    3.20
  -1   2   6   49.40    4.40
   0  -2  -6   16.60    1.80
   0  -2  -6   17.80    1.70
   0  -2  -6   16.40    1.60
   0  -2  -6   13.30    2.30
   0  -2  -6   13.90    2.20
   0  -2  -6   17.20    1.90
   0   2   6   16.30    1.70
   0   2   6   18.20    2.10
   0   2   6   22.90    2.50
   0   2   6   16.90    3.00
   0   2   6   15.10    1.60
  -1  -2  -6 2919.61  166.68
  -2  -2  -6 2731.33  148.59
  -2  -2  -6 2441.46  147.49
  -2  -2  -6 2583.14  147.49
  -3  -2  -6  141.49    8.30
  -3  -2  -6  132.49    8.60
  -3  -2  -6  139.89    9.50
  -3  -2  -6  114.59    8.40
  -3  -2  -6  124.99    9.40
  -3  -2  -6  138.39    8.30
   3   2   6  134.99    8.30
   3   2   6  133.09    8.60
  -4  -2  -6  236.08   12.80
  -4  -2  -6  194.78   13.80
  -4  -2  -6  216.68   13.40
  -4  -2  -6  213.18   14.20
  -4  -2  -6  220.18   13.60
   4   2   6  203.38   13.00
   4   2   6  205.48   14.20
   4   2   6  217.28   13.60
   4   2   6  211.28   13.50
  -5  -2  -6  227.48   14.50
  -5  -2  -6  225.08   14.40
  -5  -2  -6  242.88   14.70
  -5  -2  -6  215.38   14.90
  -5  -2  -6  217.98   14.80
  -5  -2  -6  219.48   13.20
   5   2   6  224.18   14.50
   5   2   6  224.58   14.60
  -6  -2  -6  105.49    8.80
  -6  -2  -6  100.39    6.40
  -6  -2  -6  111.19    8.20
  -6  -2  -6  115.29    8.70
  -6  -2  -6  120.09    8.80
   6   2   6   99.99    8.50
   6   2   6  106.89    8.80
  -7  -2  -6  325.77   20.20
  -7  -2  -6  316.47   19.90
  -7  -2  -6  302.97   19.70
  -7  -2  -6  301.57   20.10
   7   2   6  287.57   19.50
  -8  -2  -6  184.38   13.10
  -8  -2  -6  165.38   13.50
  -8  -2  -6  180.68   13.50
  -8  -2  -6  184.28   13.10
   8   2   6  189.78   13.10
   5  -3  -6   71.59    6.30
   5  -3  -6   63.09    5.40
   5  -3  -6   57.69    9.10
   5  -3  -6   61.79    6.50
  -5   3   6   58.39    8.00
  -5   3   6   68.49    6.20
  -5   3   6   58.79    5.60
   4  -3  -6   29.70    3.40
   4  -3  -6   32.20    4.00
   4  -3  -6   27.10    4.00
   4  -3  -6   29.10    6.60
  -4   3   6   33.50    4.40
  -4   3   6   35.20    3.80
  -4   3   6   29.60    4.00
  -4   3   6   39.20    5.80
   3  -3  -6 1018.30   58.39
   3  -3  -6  967.10   58.69
   3  -3  -6  953.40   58.59
  -3   3   6 1094.39   59.89
  -3   3   6 1035.70   58.49
   2  -3  -6 1862.51  105.29
   2  -3  -6 1690.93  105.19
   2  -3  -6 1768.32  105.29
  -2   3   6 1887.71  105.29
  -2   3   6 1916.81  106.09
  -2   3   6 1916.01  106.29
   1  -3  -6   14.60    2.50
   1  -3  -6   12.40    1.80
   1  -3  -6   11.40    3.10
   1  -3  -6   13.00    1.90
   1  -3  -6   15.20    2.00
  -1   3   6   16.40    3.20
  -1   3   6   14.00    1.80
  -1   3   6   12.10    2.30
  -1   3   6   12.20    2.10
  -1   3   6   15.90    2.00
   0  -3  -6   18.70    2.80
   0  -3  -6   25.30    3.20
   0  -3  -6   23.60    2.30
   0  -3  -6   26.90    2.20
   0  -3  -6   18.80    2.80
   0  -3  -6   23.80    2.30
   0   3   6   24.40    2.40
   0   3   6   23.40    2.20
   0   3   6   25.60    2.50
   0   3   6   19.90    2.30
  -1  -3  -6 2555.94  145.69
  -2  -3  -6 3069.79  175.18
  -3  -3  -6   46.00    3.90
  -3  -3  -6   43.40    3.90
  -3  -3  -6   50.99    4.00
   3   3   6   47.50    4.00
   3   3   6   38.80    3.80
   3   3   6   49.90    3.10
   3   3   6   53.19    4.80
  -4  -3  -6  198.08   11.40
  -4  -3  -6  196.48   12.20
  -4  -3  -6  186.88   12.00
   4   3   6  163.78   11.90
   4   3   6  187.18   12.20
   4   3   6  180.18   12.60
   4   3   6  202.48   11.30
  -5  -3  -6  196.38   11.70
  -5  -3  -6  156.78   12.00
  -5  -3  -6  155.58   11.60
  -5  -3  -6  201.38   12.70
  -5  -3  -6  176.28   12.10
   5   3   6  197.28   12.60
   5   3   6  170.58   11.90
   5   3   6  179.58   12.10
  -6  -3  -6   73.89    7.20
  -6  -3  -6   74.49    7.50
  -6  -3  -6   81.09    7.20
  -6  -3  -6   83.99    6.90
  -6  -3  -6   90.79    7.00
   6   3   6   88.39    7.10
   6   3   6   75.39    8.60
   6   3   6   83.99    7.20
  -7  -3  -6  216.68   14.40
  -7  -3  -6  219.58   14.60
  -7  -3  -6  211.58   14.10
  -7  -3  -6  204.28   14.60
   7   3   6  214.28   14.70
   7   3   6  206.58   14.60
   7   3   6  206.08   14.60
  -8  -3  -6  252.57   16.90
  -8  -3  -6  244.28   17.00
  -8  -3  -6  264.57   17.10
  -8  -3  -6  215.98   14.60
  -8  -3  -6  263.57   16.80
   8   3   6  262.67   19.10
   5  -4  -6   20.50    4.10
   5  -4  -6   25.50    4.50
   5  -4  -6   22.00    3.50
   5  -4  -6   17.60    7.50
  -5   4   6   24.90    6.30
  -5   4   6   27.00    4.10
  -5   4   6   24.60    6.00
  -5   4   6   19.00    4.70
   4  -4  -6   97.99    7.70
   4  -4  -6   82.29    6.80
   4  -4  -6   76.39   10.60
   4  -4  -6   94.59    7.20
  -4   4   6   92.49    6.80
  -4   4   6   94.49    7.10
   3  -4  -6  296.87   23.30
   3  -4  -6  367.76   21.00
   3  -4  -6  336.87   21.10
   3  -4  -6  337.67   20.90
  -3   4   6  339.07   20.90
  -3   4   6  355.56   21.30
  -3   4   6  377.16   22.70
  -3   4   6  358.36   21.00
   2  -4  -6 1355.66   81.89
   2  -4  -6 1353.06   83.69
   2  -4  -6 1495.65   81.99
  -2   4   6 1393.66   81.79
  -2   4   6 1429.66   81.79
  -2   4   6 1550.34   83.09
  -2   4   6 1396.36   81.99
   1  -4  -6   29.10    3.20
   1  -4  -6   34.80    3.60
   1  -4  -6   33.10    3.30
  -1   4   6   28.40    3.10
  -1   4   6   35.70    3.30
  -1   4   6   35.80    3.40
  -1   4   6   34.00    4.00
   0  -4  -6    8.80    1.70
   0  -4  -6    9.90    1.80
   0  -4  -6    9.00    1.80
   0   4   6   11.40    2.10
   0   4   6    7.20    1.80
   0   4   6    6.80    1.70
   0   4   6   17.20    3.80
   0   4   6    8.00    1.90
  -1  -4  -6 1616.24   96.39
  -1  -4  -6 1722.53   96.49
  -1  -4  -6 1696.63   96.09
   1   4   6 1759.22   96.19
   1   4   6 1525.65   96.39
   1   4   6 1798.22   96.59
  -2  -4  -6 2641.64  146.39
  -2  -4  -6 2657.13  146.29
   2   4   6 2394.46  146.29
  -3  -4  -6   30.20    3.30
  -3  -4  -6   30.40    3.30
  -3  -4  -6   27.40    3.00
   3   4   6   30.70    3.30
   3   4   6   28.50    3.40
   3   4   6   37.40    4.40
  -4  -4  -6  153.28   10.30
  -4  -4  -6  155.88   10.10
   4   4   6  151.18   10.80
   4   4   6  156.68   10.20
  -5  -4  -6  288.27   17.90
  -5  -4  -6  306.17   18.30
  -5  -4  -6  258.97   18.10
   5   4   6  325.47   17.60
   5   4   6  279.27   18.00
   5   4   6  275.67   18.40
   5   4   6  292.67   16.70
   5   4   6  271.97   18.20
  -6  -4  -6  194.18   14.40
  -6  -4  -6  232.98   14.10
  -6  -4  -6  236.28   14.70
  -6  -4  -6  208.68   14.30
   6   4   6  220.08   14.80
   6   4   6  216.98   14.80
   6   4   6  224.38   14.20
   6   4   6  219.28   14.60
  -7  -4  -6   65.69    7.50
  -7  -4  -6   62.39    6.70
  -7  -4  -6   72.59    6.50
  -7  -4  -6   69.09    6.70
   7   4   6   66.39    6.90
   7   4   6   62.39    6.50
   7   4   6   72.69    7.20
  -8  -4  -6  217.08   15.10
  -8  -4  -6  217.38   15.00
  -8  -4  -6  227.68   15.00
  -8  -4  -6  215.58   15.40
   8   4   6  193.58   14.90
   8   4   6  205.28   16.40
   8   4   6  230.98   15.20
   4  -5  -6   56.49    6.10
   4  -5  -6   60.49    5.90
   4  -5  -6   69.39    6.40
  -4   5   6   65.59    6.30
  -4   5   6   50.89    8.20
  -4   5   6   66.09    5.80
  -4   5   6   57.89    6.10
   3  -5  -6   60.79    5.70
   3  -5  -6   65.29    5.90
   3  -5  -6   65.59    5.90
  -3   5   6   66.89    7.90
  -3   5   6   53.99    5.70
  -3   5   6   73.29    6.20
  -3   5   6   64.19    5.50
   2  -5  -6  677.03   40.60
   2  -5  -6  696.63   40.50
  -2   5   6  686.33   40.50
  -2   5   6  719.13   42.20
  -2   5   6  699.43   41.40
  -2   5   6  678.53   40.70
   1  -5  -6    9.20    2.60
   1  -5  -6   10.70    2.40
   1  -5  -6   13.90    2.60
  -1   5   6   10.80    3.30
  -1   5   6   12.70    2.60
  -1   5   6   13.10    2.70
  -1   5   6   18.00    2.60
   0  -5  -6  252.07   15.40
   0  -5  -6  226.28   15.00
   0  -5  -6  270.17   14.90
   0  -5  -6  244.28   15.10
   0   5   6  254.47   15.60
   0   5   6  237.18   14.90
   0   5   6  245.68   15.10
   0   5   6  247.98   15.20
  -1  -5  -6  644.14   41.70
  -1  -5  -6  736.63   41.80
  -1  -5  -6  758.92   41.20
  -1  -5  -6  735.23   41.50
   1   5   6  693.93   41.70
   1   5   6  771.82   41.80
   1   5   6  691.13   41.70
  -2  -5  -6 2536.35  144.59
  -2  -5  -6 2592.44  145.19
  -2  -5  -6 2480.05  145.29
  -2  -5  -6 2569.64  145.39
   2   5   6 2737.73  146.39
   2   5   6 2485.05  145.49
   2   5   6 2408.16  144.79
  -3  -5  -6  123.69    8.30
  -3  -5  -6  114.39    8.10
  -3  -5  -6  123.59    8.00
   3   5   6  121.99    9.10
   3   5   6  121.09    8.30
   3   5   6  120.69    8.20
  -4  -5  -6  262.57   15.90
  -4  -5  -6  249.78   15.80
   4   5   6  242.48   16.30
   4   5   6  255.17   16.00
   4   5   6  252.17   15.80
  -5  -5  -6  138.29   10.70
  -5  -5  -6  163.78   10.50
   5   5   6  166.88   11.20
   5   5   6  163.48   11.10
   5   5   6  162.38   10.80
   5   5   6  139.59    9.60
  -6  -5  -6  436.86   27.20
  -6  -5  -6  449.56   27.10
  -6  -5  -6  488.45   27.40
   6   5   6  406.76   26.40
   6   5   6  448.86   27.40
   6   5   6  412.16   27.10
   6   5   6  465.85   27.10
  -7  -5  -6    2.20    3.00
  -7  -5  -6    6.50    3.50
  -7  -5  -6   -7.70    3.40
   7   5   6   -0.60    1.00
   7   5   6    0.80    3.40
   7   5   6    4.70    3.70
   7   5   6    2.60    1.40
   7   5   6   -6.00    4.00
   7   5   6    2.50    2.70
   3  -6  -6    6.70    3.20
   3  -6  -6   10.60    3.30
  -3   6   6   15.10    3.60
  -3   6   6    2.40    5.00
  -3   6   6   10.20    3.20
  -3   6   6    5.20    3.70
   2  -6  -6  348.37   21.30
   2  -6  -6  338.77   21.20
   2  -6  -6  336.47   21.30
  -2   6   6  328.67   20.70
  -2   6   6  352.56   21.50
  -2   6   6  366.16   21.30
  -2   6   6  353.06   23.20
   1  -6  -6  110.39    7.90
   1  -6  -6  111.79    7.70
   1  -6  -6  105.89    7.80
  -1   6   6   98.29    7.30
  -1   6   6  101.19    7.90
  -1   6   6  105.69    7.90
  -1   6   6  110.69    9.20
   0  -6  -6   10.00    2.90
   0  -6  -6   13.10    2.70
   0  -6  -6   12.10    2.90
   0   6   6   13.10    3.50
   0   6   6   13.40    3.00
   0   6   6   15.80    2.70
   0   6   6   12.60    2.90
  -1  -6  -6  400.56   25.40
  -1  -6  -6  403.46   25.40
   1   6   6  438.76   25.50
   1   6   6  454.15   25.50
   1   6   6  438.36   25.90
  -2  -6  -6 1612.64   92.09
  -2  -6  -6 1714.43   93.19
  -2  -6  -6 1601.54   93.59
  -2  -6  -6 1728.93   93.29
   2   6   6 1578.64   92.99
   2   6   6 1673.03   93.19
   2   6   6 1453.45   93.89
   2   6   6 1594.64   93.09
  -3  -6  -6  402.66   24.20
  -3  -6  -6  411.16   24.20
   3   6   6  354.26   23.60
   3   6   6  402.86   24.20
   3   6   6  419.96   23.30
   3   6   6  410.76   27.30
   3   6   6  416.96   24.20
  -4  -6  -6    6.20    3.10
  -4  -6  -6    5.20    2.80
   4   6   6    4.70    1.40
   4   6   6    1.90    2.50
   4   6   6    2.90    2.70
   4   6   6    8.80    3.70
  -5  -6  -6  114.69    8.60
  -5  -6  -6  126.09    8.80
   5   6   6  106.99    8.40
   5   6   6  116.09    9.00
   5   6   6  108.39    9.00
   5   6   6  106.79    7.30
  -6  -6  -6  415.86   25.70
  -6  -6  -6  424.36   26.20
   6   6   6  426.16   25.90
   6   6   6  415.46   25.00
   6   6   6  410.26   25.90
   6   6   6  422.56   26.20
  -7  -6  -6    1.00    3.10
  -7  -6  -6    2.50    3.20
   7   6   6   -1.30    3.40
   7   6   6  -12.70    4.80
   7   6   6    1.30    3.50
   7   6   6    0.40    2.50
   1  -7  -6   21.40    4.00
   1  -7  -6   22.40    4.00
   1  -7  -6   24.30    3.70
  -1   7   6   21.90    4.00
  -1   7   6   17.70    3.10
  -1   7   6   27.60    5.50
   0  -7  -6  125.39    9.00
   0  -7  -6  123.19    9.20
   0  -7  -6  117.89    8.80
   0   7   6  119.89    8.30
   0   7   6  129.79    9.10
   0   7   6  130.29    9.10
   0   7   6  115.59   10.00
  -1  -7  -6   41.20    5.00
  -1  -7  -6   51.29    5.00
  -1  -7  -6   44.40    5.10
   1   7   6   46.30    5.60
   1   7   6   40.20    5.10
   1   7   6   47.40    5.10
  -2  -7  -6 1051.89   61.59
  -2  -7  -6 1145.19   62.89
  -2  -7  -6 1089.59   62.79
  -2  -7  -6 1037.00   61.59
   2   7   6 1175.08   62.89
   2   7   6 1096.49   62.89
   2   7   6  981.20   62.99
  -3  -7  -6  133.29    9.70
  -3  -7  -6  143.09    9.50
   3   7   6  138.39    8.60
   3   7   6  128.99    9.70
   3   7   6  123.89    9.30
   3   7   6  137.99    9.70
   3   7   6  132.39   10.70
  -4  -7  -6   96.89    7.60
  -4  -7  -6   90.79    7.70
   4   7   6   90.79    8.30
   4   7   6   93.89    7.70
   4   7   6   87.49    7.90
  -5  -7  -6   40.00    5.10
  -5  -7  -6   33.70    4.90
   5   7   6   33.80    5.30
   5   7   6   36.50    5.20
   5   7   6   42.20    3.70
   5   7   6   38.30    5.70
  -6  -7  -6  366.46   23.00
  -6  -7  -6  361.16   22.60
   6   7   6  358.46   23.20
   6   7   6  332.57   22.60
   6   7   6  356.76   21.50
   6   7   6  369.26   22.80
  -1  -8  -6    8.30    3.10
  -1  -8  -6   10.90    3.70
  -1  -8  -6    2.80    3.20
   1   8   6    4.50    3.50
   1   8   6   10.30    3.70
   1   8   6   -0.20    3.60
  -2  -8  -6  468.95   28.80
  -2  -8  -6  449.16   28.90
  -2  -8  -6  521.15   30.30
  -2  -8  -6  541.05   30.40
  -2  -8  -6  486.55   30.40
   2   8   6  562.84   30.40
   2   8   6  545.85   33.00
   2   8   6  466.05   30.60
  -3  -8  -6  353.96   22.90
  -3  -8  -6  383.26   23.10
  -3  -8  -6  374.86   23.10
   3   8   6  396.26   24.20
   3   8   6  346.87   23.00
   3   8   6  376.96   22.20
   3   8   6  366.56   23.00
  -4  -8  -6   -1.90    3.60
  -4  -8  -6   -2.50    3.60
   4   8   6   -1.20    2.00
   4   8   6    1.00    4.40
   4   8   6   -3.90    3.60
  -5  -8  -6   30.80    5.40
  -5  -8  -6   37.50    5.40
   5   8   6   41.30    5.70
   5   8   6   30.30    5.70
   5   8   6   35.20    5.90
   5   8   6   37.70    3.90
   3   6  -7   17.50    7.70
   3   6  -7   19.10    3.30
  -3  -6   7   18.90    4.00
  -3  -6   7   20.10    4.00
  -3  -6   7   20.70    3.10
  -3  -6   7   22.70    3.80
   2   6  -7   80.09    6.50
   2   6  -7   85.19    7.00
   2   6  -7   87.89    8.80
  -2  -6   7   95.79    7.20
  -2  -6   7   77.49    6.20
  -2  -6   7   68.99    6.70
  -2  -6   7   75.29    7.00
  -2  -6   7   84.79    6.70
   1   6  -7  105.49    7.70
   1   6  -7  116.79    8.20
   1   6  -7   99.79    7.60
  -1  -6   7   92.59    7.60
  -1  -6   7  100.49    7.40
  -1  -6   7  114.49    8.50
  -1  -6   7  100.99    8.10
  -1  -6   7   98.39    7.90
   0   6  -7   71.59    6.70
   0   6  -7   74.49    6.40
   0   6  -7   65.69    5.80
   0  -6   7   64.39    5.80
   0  -6   7   71.29    6.60
   0  -6   7   70.29    5.70
   0  -6   7   80.89    7.10
   4   5  -7   65.19    5.30
   4   5  -7   53.59    6.10
   4   5  -7   53.99    5.70
   4   5  -7   54.09    6.90
  -4  -5   7   70.79    4.70
  -4  -5   7   46.20    5.90
  -4  -5   7   65.39    5.10
  -4  -5   7   51.89    6.00
   3   5  -7   12.40    3.20
   3   5  -7   10.10    4.30
   3   5  -7    9.80    2.60
  -3  -5   7    9.50    3.40
  -3  -5   7   13.60    2.00
  -3  -5   7   11.70    3.00
  -3  -5   7   10.50    2.60
  -3  -5   7    7.60    3.20
  -3  -5   7   10.50    2.30
   2   5  -7  142.59    9.60
   2   5  -7  133.89   11.20
   2   5  -7  143.29    9.30
  -2  -5   7  141.49    9.70
  -2  -5   7  139.09    9.80
  -2  -5   7  148.29    9.10
  -2  -5   7  131.39    9.40
   1   5  -7  292.27   17.50
   1   5  -7  274.97   17.40
   1   5  -7  302.57   17.70
  -1  -5   7  278.27   18.50
  -1  -5   7  313.17   17.30
  -1  -5   7  261.77   17.50
  -1  -5   7  269.57   18.00
  -1  -5   7  293.07   17.70
   0   5  -7  231.98   14.30
   0   5  -7  202.78   13.50
   0   5  -7  223.98   13.80
   0  -5   7  196.38   13.50
   0  -5   7  214.78   14.10
   0  -5   7  239.78   13.90
   0  -5   7  228.88   14.60
   0  -5   7  209.38   13.40
  -1   5  -7  173.28   11.10
  -1   5  -7  175.08   11.50
  -1   5  -7  153.18   10.60
   1  -5   7  168.38   10.70
   1  -5   7  164.18   10.50
   1  -5   7  145.49   11.90
   1  -5   7  166.48   11.00
  -2   5  -7  225.58   14.40
  -2   5  -7  206.68   13.70
  -2   5  -7  207.38   13.50
  -2   5  -7  217.98   12.40
   2  -5   7  220.98   13.40
   2  -5   7  195.58   13.60
   2  -5   7  211.88   13.00
   2  -5   7  185.58   14.70
   2  -5   7  208.18   14.30
  -3   5  -7   36.50    4.70
  -3   5  -7   34.30    2.80
  -3   5  -7   33.00    8.30
  -3   5  -7   30.10    5.10
   3  -5   7   24.20    5.90
   3  -5   7   36.50    3.40
   3  -5   7   27.60    4.90
   3  -5   7   32.00    4.60
   3  -5   7   37.90    5.60
   5   4  -7   61.89    5.50
   5   4  -7   69.39    7.50
   5   4  -7   55.89    6.50
  -5  -4   7   69.79    5.30
  -5  -4   7   63.49    5.30
  -5  -4   7   65.59    6.90
  -5  -4   7   54.79    6.40
   4   4  -7   31.80    4.00
   4   4  -7   28.00    4.20
   4   4  -7   35.30    5.50
   4   4  -7   31.70    3.80
  -4  -4   7   35.00    3.50
  -4  -4   7   32.70    3.30
  -4  -4   7   27.90    4.60
  -4  -4   7   24.20    4.10
   3   4  -7    6.30    3.80
   3   4  -7    6.50    2.10
   3   4  -7    5.60    2.60
   3   4  -7    6.70    3.20
  -3  -4   7    3.90    2.90
  -3  -4   7    7.10    2.70
  -3  -4   7    4.80    2.10
  -3  -4   7    2.10    3.70
  -3  -4   7    5.70    1.90
   2   4  -7   96.69    6.60
   2   4  -7  100.99    7.10
   2   4  -7   94.49    8.50
   2   4  -7   95.69    6.40
  -2  -4   7  102.19    7.30
  -2  -4   7   94.89    7.10
  -2  -4   7  108.09    6.40
  -2  -4   7   95.19    7.20
   1   4  -7  318.37   18.10
   1   4  -7  320.77   18.30
   1   4  -7  311.37   18.30
  -1  -4   7  306.47   18.60
  -1  -4   7  308.77   18.30
  -1  -4   7  293.37   18.40
  -1  -4   7  262.87   18.60
   0   4  -7  314.27   19.00
   0   4  -7  335.97   19.40
   0   4  -7  301.57   18.90
   0  -4   7  335.67   19.80
   0  -4   7  298.97   19.40
   0  -4   7  294.97   19.00
   0  -4   7  345.67   19.20
  -1   4  -7  410.96   24.00
  -1   4  -7  402.36   22.80
  -1   4  -7  363.96   23.40
  -1   4  -7  400.36   23.50
   1  -4   7  382.66   24.00
   1  -4   7  381.26   23.30
   1  -4   7  397.36   23.50
   1  -4   7  429.86   24.70
  -2   4  -7  313.77   19.90
  -2   4  -7  336.87   20.60
  -2   4  -7  329.57   20.00
  -2   4  -7  344.97   19.20
   2  -4   7  310.07   19.40
   2  -4   7  338.57   20.00
   2  -4   7  328.07   21.50
  -3   4  -7  112.59    8.40
  -3   4  -7  103.49    8.60
  -3   4  -7  114.99    7.50
  -3   4  -7  126.69    9.50
   3  -4   7  113.49   10.30
   3  -4   7  114.79    8.50
   3  -4   7  107.29    9.20
   3  -4   7  117.89    8.30
   3  -4   7  129.09    7.50
  -4   4  -7    5.60    3.50
  -4   4  -7   -1.30    3.90
  -4   4  -7    8.30    5.10
  -4   4  -7   10.80    2.20
   4  -4   7    9.20    4.70
   4  -4   7    6.60    2.90
   4  -4   7    4.70    3.20
   4  -4   7    6.40    3.70
   4  -4   7    5.50    1.50
   6   3  -7  317.57   21.20
   6   3  -7  248.18   19.80
   6   3  -7  299.67   18.10
  -6  -3   7  282.67   18.70
  -6  -3   7  305.27   18.10
  -6  -3   7  294.97   19.30
  -6  -3   7  278.07   17.80
   5   3  -7   45.40    4.30
   5   3  -7   29.50    4.90
   5   3  -7   49.40    6.30
  -5  -3   7   36.40    4.80
  -5  -3   7   38.50    5.50
  -5  -3   7   41.90    4.10
  -5  -3   7   36.70    4.10
   4   3  -7  175.68   11.10
   4   3  -7  168.98   13.00
   4   3  -7  197.28   11.30
  -4  -3   7  144.89   12.00
  -4  -3   7  192.28   12.40
  -4  -3   7  187.78   11.20
  -4  -3   7  162.28   13.00
   3   3  -7   27.50    2.90
   3   3  -7   25.10    4.60
   3   3  -7   18.30    3.20
   3   3  -7   28.70    4.00
  -3  -3   7   23.80    2.80
  -3  -3   7   24.60    3.80
  -3  -3   7   23.40    3.30
  -3  -3   7   23.50    2.70
   2   3  -7    1.50    1.90
   2   3  -7    0.70    1.30
   2   3  -7   -0.80    2.90
   2   3  -7    3.00    4.00
   2   3  -7    0.80    1.40
  -2  -3   7    0.70    1.50
  -2  -3   7   -0.90    2.10
  -2  -3   7    2.50    2.20
  -2  -3   7   -2.10    2.40
  -2  -3   7    0.30    1.40
   1   3  -7  349.37   22.10
   1   3  -7  346.77   21.70
   1   3  -7  357.66   20.30
   1   3  -7  334.77   20.00
   1   3  -7  350.66   20.30
  -1  -3   7  358.06   20.30
  -1  -3   7  344.37   20.10
  -1  -3   7  313.07   20.70
  -1  -3   7  332.07   20.00
   0   3  -7  260.37   15.40
   0   3  -7  259.57   14.70
   0   3  -7  243.18   14.90
   0   3  -7  244.98   15.00
   0  -3   7  232.88   15.60
   0  -3   7  277.37   17.10
   0  -3   7  263.37   15.90
   0  -3   7  262.27   14.90
   0  -3   7  220.68   15.10
  -1   3  -7  273.07   17.00
  -1   3  -7  278.47   17.00
  -1   3  -7  293.47   17.70
  -1   3  -7  283.87   16.70
   1  -3   7  301.07   17.10
   1  -3   7  280.17   16.90
   1  -3   7  307.87   17.10
   1  -3   7  262.47   17.60
  -2   3  -7  484.55   30.10
  -2   3  -7  505.55   30.90
  -2   3  -7  535.45   29.90
  -2   3  -7  532.75   30.20
   2  -3   7  559.14   30.00
   2  -3   7  517.95   30.20
   2  -3   7  466.45   30.80
   2  -3   7  509.25   31.40
  -3   3  -7  231.08   13.90
  -3   3  -7  226.88   14.80
  -3   3  -7  208.88   14.50
   3  -3   7  204.58   15.40
   3  -3   7  217.18   13.00
  -4   3  -7    9.50    4.70
  -4   3  -7    7.40    3.20
  -4   3  -7    5.30    3.80
  -4   3  -7    1.90    2.90
   4  -3   7    7.10    2.70
   4  -3   7    8.30    3.40
   4  -3   7   15.20    4.60
   4  -3   7    6.60    3.00
   4  -3   7    8.80    1.30
  -5   3  -7   47.90    6.00
  -5   3  -7   47.40   11.00
  -5   3  -7   33.80    5.90
  -5   3  -7   51.09    6.40
   5  -3   7   36.10    5.40
   5  -3   7   57.19    5.40
   5  -3   7   45.40    5.80
   6   2  -7  487.55   30.30
   6   2  -7  433.36   28.50
   6   2  -7  443.86   28.20
  -6  -2   7  512.35   29.10
  -6  -2   7  490.75   28.30
  -6  -2   7  434.96   27.80
  -6  -2   7  435.66   28.30
  -6  -2   7  515.45   30.20
   5   2  -7   -0.60    2.20
   5   2  -7    0.20    3.90
  -5  -2   7    2.70    2.20
  -5  -2   7    1.80    2.60
  -5  -2   7    1.00    2.70
  -5  -2   7   -2.10    3.40
   4   2  -7   13.80    2.30
   4   2  -7   12.10    4.10
   4   2  -7   11.00    2.90
  -4  -2   7    9.70    3.60
  -4  -2   7   13.30    3.60
   3   2  -7  100.89    8.30
   3   2  -7   89.69    7.10
   3   2  -7   97.79    6.50
   3   2  -7  105.59    7.30
  -3  -2   7  105.29    8.00
  -3  -2   7  106.39    6.90
  -3  -2   7  100.69    6.50
  -3  -2   7  105.59    7.00
   2   2  -7   35.20    3.90
   2   2  -7   36.80    2.70
   2   2  -7   42.30    4.70
   2   2  -7   37.40    4.90
  -2  -2   7   40.80    4.20
  -2  -2   7   42.20    2.80
  -2  -2   7   29.60    3.40
  -2  -2   7   35.30    3.30
  -2  -2   7   35.40    3.90
   1   2  -7  386.76   21.30
   1   2  -7  369.56   22.50
   1   2  -7  372.06   21.30
   1   2  -7  328.27   22.80
   1   2  -7  380.56   21.20
  -1  -2   7  358.56   21.20
  -1  -2   7  371.36   20.90
  -1  -2   7  355.46   21.60
  -1  -2   7  332.07   21.20
   0   2  -7  695.63   44.10
   0   2  -7  730.93   42.30
   0   2  -7  713.73   42.30
   0   2  -7  755.12   42.20
   0   2  -7  725.93   42.70
   0  -2   7  663.73   43.00
   0  -2   7  797.72   43.00
   0  -2   7  776.62   42.10
   0  -2   7  692.93   42.60
   0  -2   7  792.62   42.20
  -1   2  -7  505.65   27.90
  -1   2  -7  443.26   27.80
  -1   2  -7  524.85   28.80
  -1   2  -7  475.25   27.90
   1  -2   7  523.55   27.90
   1  -2   7  441.46   28.00
   1  -2   7  437.36   28.70
   1  -2   7  492.45   28.80
   1  -2   7  488.55   27.90
  -2   2  -7  522.65   31.50
  -2   2  -7  598.54   31.60
  -2   2  -7  517.55   31.50
  -2   2  -7  521.75   32.30
   2  -2   7  485.05   32.20
   2  -2   7  577.54   31.50
   2  -2   7  547.05   31.50
   2  -2   7  565.54   31.40
   2  -2   7  532.35   32.50
  -3   2  -7  513.35   30.60
  -3   2  -7  473.75   30.00
  -3   2  -7  499.35   29.70
   3  -2   7  535.95   29.70
   3  -2   7  559.14   29.10
   3  -2   7  470.65   30.30
   3  -2   7  463.55   30.60
  -4   2  -7  290.37   18.30
  -4   2  -7  297.17   19.80
  -4   2  -7  294.57   19.10
  -4   2  -7  319.17   18.40
   4  -2   7  265.07   18.10
   4  -2   7  303.57   19.20
  -5   2  -7   80.49    7.30
  -5   2  -7   75.39    8.20
  -5   2  -7   97.59    7.40
  -5   2  -7   81.69    8.40
   5  -2   7   75.99    7.60
   5  -2   7   93.09    7.10
   5  -2   7   76.39    7.20
  -6   2  -7  145.99   12.40
  -6   2  -7  165.68   13.00
  -6   2  -7  166.88   11.80
  -6   2  -7  167.78   12.10
   6  -2   7  147.79   11.90
   6  -2   7  166.28   12.20
   6  -2   7  161.68   11.40
   6   1  -7  743.53   46.10
   6   1  -7  680.63   44.20
   6   1  -7  753.42   44.20
  -6  -1   7  809.82   44.00
  -6  -1   7  709.53   44.50
  -6  -1   7  671.43   43.60
  -6  -1   7  792.72   44.30
  -6  -1   7  806.32   45.90
   5   1  -7   -0.50    2.50
   5   1  -7   -1.30    3.80
   5   1  -7   -0.90    2.50
  -5  -1   7   -0.30    2.40
  -5  -1   7   -1.80    2.40
  -5  -1   7    2.70    3.70
  -5  -1   7    0.70    2.30
  -5  -1   7    0.70    3.40
   4   1  -7  230.28   16.00
   4   1  -7  223.18   14.20
   4   1  -7  246.68   14.20
  -4  -1   7  254.47   14.10
  -4  -1   7  238.58   14.80
  -4  -1   7  207.18   14.80
  -4  -1   7  206.08   14.10
  -4  -1   7  233.38   14.90
  -4  -1   7  217.08   15.30
   3   1  -7  114.99    8.30
   3   1  -7  106.09    6.40
  -3  -1   7   84.99    7.50
  -3  -1   7   84.89    6.60
  -3  -1   7  103.79    6.20
  -3  -1   7   84.49    7.50
  -3  -1   7   93.59    6.30
   2   1  -7  242.58   15.80
   2   1  -7  232.58   14.10
   2   1  -7  263.17   15.40
   2   1  -7  246.18   14.10
  -2  -1   7  230.38   14.50
  -2  -1   7  235.88   16.00
  -2  -1   7  246.68   14.00
  -2  -1   7  249.97   15.40
  -2  -1   7  234.58   14.10
   1   1  -7   95.09    5.90
   1   1  -7   96.19    7.20
   1   1  -7   90.49    5.40
   1   1  -7   97.19    6.40
   1   1  -7   85.49    7.30
   1   1  -7   83.79    6.10
   1   1  -7  102.09    6.10
  -1  -1   7   77.59    6.30
  -1  -1   7   92.69    6.40
  -1  -1   7   91.19    6.00
   0   1  -7  459.55   31.00
   0   1  -7  472.85   29.50
   0   1  -7  538.75   30.30
   0   1  -7  545.95   29.90
   0   1  -7  492.15   29.30
   0   1  -7  488.15   28.90
   0  -1   7  506.35   29.30
   0  -1   7  539.45   29.80
   0  -1   7  505.85   29.50
  -1   1  -7  350.76   19.80
  -1   1  -7  356.36   19.50
  -1   1  -7  315.77   20.50
  -1   1  -7  336.07   21.60
   1  -1   7  333.27   19.50
   1  -1   7  358.36   19.50
   1  -1   7  331.37   19.90
   1  -1   7  304.47   20.70
   1  -1   7  342.47   20.40
  -2   1  -7  717.43   38.30
  -2   1  -7  673.13   38.20
  -2   1  -7  645.94   39.00
  -2   1  -7  695.43   38.00
   2  -1   7  608.54   38.00
   2  -1   7  659.83   38.10
   2  -1   7  584.54   38.70
   2  -1   7  682.73   38.00
  -3   1  -7  285.57   19.60
  -3   1  -7  329.87   18.80
  -3   1  -7  304.67   18.80
  -3   1  -7  301.87   18.90
   3  -1   7  302.57   19.50
   3  -1   7  307.87   18.70
   3  -1   7  339.97   18.20
   3  -1   7  317.27   18.70
  -4   1  -7   35.60    5.20
  -4   1  -7   34.80    4.10
  -4   1  -7   31.80    5.00
  -4   1  -7   33.50    4.00
   4  -1   7   44.80    5.00
   4  -1   7   23.90    3.80
  -5   1  -7  144.59   10.40
  -5   1  -7  137.19   11.10
  -5   1  -7  147.79   10.30
  -5   1  -7  144.99   11.10
   5  -1   7  154.78   10.50
  -6   1  -7  267.87   18.70
  -6   1  -7  278.47   18.60
  -6   1  -7  283.97   17.80
  -6   1  -7  293.17   18.00
   6  -1   7  265.57   17.50
   6  -1   7  244.68   18.00
   6  -1   7  279.77   18.00
   6   0  -7  791.72   50.89
   6   0  -7  873.11   50.49
   6   0  -7  868.61   52.89
  -6   0   7  828.72   50.99
  -6   0   7  811.52   50.09
  -6   0   7  933.01   52.39
  -6   0   7  861.21   50.89
  -6   0   7  889.81   50.49
  -6   0   7  877.31   50.29
   5   0  -7  128.19   10.30
   5   0  -7  149.19    9.80
   5   0  -7  142.99   12.00
  -5   0   7  150.68    9.60
  -5   0   7  138.49    9.60
  -5   0   7  160.28   11.50
  -5   0   7  140.89   10.60
  -5   0   7  136.39   10.30
  -5   0   7  145.39   10.30
   4   0  -7   42.40    4.60
   4   0  -7   41.50    4.00
   4   0  -7   45.10    7.30
  -4   0   7   34.80    5.00
  -4   0   7   46.70    3.90
  -4   0   7   45.50    5.50
  -4   0   7   45.20    4.50
  -4   0   7   39.90    4.20
  -4   0   7   46.90    5.00
   3   0  -7  257.37   15.40
   3   0  -7  261.87   16.90
   3   0  -7  251.27   14.70
   3   0  -7  244.18   15.10
  -3   0   7  231.38   15.30
  -3   0   7  249.28   15.00
  -3   0   7  226.78   16.50
  -3   0   7  274.27   15.40
  -3   0   7  272.07   16.10
  -3   0   7  273.57   16.50
   2   0  -7  724.33   42.60
   2   0  -7  673.23   41.10
  -2   0   7  733.23   42.20
  -2   0   7  726.43   41.10
  -2   0   7  702.53   41.00
  -2   0   7  755.62   42.50
   1   0  -7   -0.10    1.60
   1   0  -7    2.50    1.30
   1   0  -7    1.10    2.30
   1   0  -7    0.70    2.10
   1   0  -7   -0.30    1.40
   1   0  -7   -0.60    1.40
  -1   0   7    0.50    1.80
  -1   0   7    2.30    1.60
  -1   0   7   -0.30    2.80
  -1   0   7    2.80    1.70
   0   0  -7  489.75   29.90
   0   0  -7  487.25   29.20
   0   0  -7  507.35   28.90
   0   0  -7  495.15   28.60
   0   0  -7  510.65   28.90
   0   0  -7  526.95   29.40
   0   0   7  432.96   30.00
   0   0   7  448.56   28.80
   0   0   7  524.65   28.70
   0   0   7  497.05   28.80
  -1   0  -7  195.78   14.00
  -1   0  -7  219.28   12.60
  -1   0  -7  200.68   13.20
  -1   0  -7  210.38   12.60
  -1   0  -7  225.78   12.50
   1   0   7  229.18   12.60
   1   0   7  188.18   12.70
   1   0   7  176.28   14.30
  -2   0  -7  198.48   12.60
  -2   0  -7  200.18   13.30
  -2   0  -7  212.28   12.30
  -2   0  -7  204.68   12.30
  -2   0  -7  219.18   14.20
  -2   0  -7  196.68   12.10
   2   0   7  207.38   12.20
   2   0   7  196.58   12.20
   2   0   7  200.28   12.80
   2   0   7  206.08   12.10
  -3   0  -7  844.32   48.70
  -3   0  -7  936.81   48.80
  -3   0  -7  848.12   49.70
  -3   0  -7  785.02   48.80
  -3   0  -7  827.42   48.30
   3   0   7  846.22   48.70
   3   0   7  808.92   48.60
   3   0   7  830.82   49.10
  -4   0  -7  428.06   27.00
  -4   0  -7  437.56   26.30
  -4   0  -7  410.46   26.30
  -4   0  -7  481.25   27.40
   4   0   7  460.45   26.40
   4   0   7  475.15   26.70
   4   0   7  441.56   27.20
   4   0   7  403.26   26.20
  -5   0  -7  194.48   13.70
  -5   0  -7  207.98   13.30
  -5   0  -7  216.88   14.10
  -5   0  -7  187.88   12.90
   5   0   7  188.28   13.10
  -6   0  -7  295.07   20.20
  -6   0  -7  328.27   19.70
  -6   0  -7  307.47   20.30
   6   0   7  333.47   19.80
   6   0   7  289.07   19.30
   6   0   7  292.67   19.90
  -7   0  -7  244.98   16.00
  -7   0  -7  239.78   15.90
  -7   0  -7  229.58   16.50
  -7   0  -7  238.38   16.60
   7   0   7  246.68   16.10
   7   0   7  207.48   15.50
   6  -1  -7  654.63   45.00
   6  -1  -7  711.93   41.40
   6  -1  -7  730.13   42.50
  -6   1   7  763.52   42.40
  -6   1   7  788.02   44.70
  -6   1   7  649.74   43.20
  -6   1   7  729.13   43.00
   5  -1  -7  232.58   13.70
   5  -1  -7  231.08   17.00
   5  -1  -7  236.38   14.60
  -5   1   7  197.88   15.10
  -5   1   7  252.07   15.50
  -5   1   7  227.88   14.70
  -5   1   7  207.98   15.20
  -5   1   7  240.18   16.30
  -5   1   7  232.08   14.40
   4  -1  -7   75.09    5.80
   4  -1  -7   80.59    9.00
   4  -1  -7   81.09    5.10
  -4   1   7   75.79    6.20
  -4   1   7   75.59    6.70
  -4   1   7   73.89    5.60
  -4   1   7   73.39    6.80
  -4   1   7   81.09    7.40
   3  -1  -7  134.69    8.80
   3  -1  -7  143.19   10.90
   3  -1  -7  141.79    8.50
  -3   1   7  139.59   10.00
  -3   1   7  142.39    8.70
  -3   1   7  144.59    9.80
  -3   1   7  119.99    9.20
  -3   1   7  153.28    9.40
   2  -1  -7 1117.69   66.99
   2  -1  -7 1213.88   68.59
   2  -1  -7 1216.88   67.69
  -2   1   7 1213.48   68.19
  -2   1   7 1208.28   66.99
  -2   1   7 1143.79   67.59
  -2   1   7 1193.98   67.99
  -2   1   7 1078.69   68.29
   1  -1  -7   43.70    3.50
   1  -1  -7   45.60    3.90
   1  -1  -7   49.50    3.50
   1  -1  -7   44.60    2.90
   1  -1  -7   39.80    4.40
  -1   1   7   44.30    4.90
  -1   1   7   50.29    4.10
  -1   1   7   41.20    3.80
  -1   1   7   43.70    2.80
  -1   1   7   49.50    4.60
  -1   1   7   46.70    3.00
   0  -1  -7  305.17   18.00
   0  -1  -7  291.57   18.70
   0  -1  -7  335.97   18.40
   0  -1  -7  325.87   19.00
   0  -1  -7  313.57   17.80
   0   1   7  267.57   18.10
   0   1   7  305.57   18.00
   0   1   7  266.37   17.90
  -1  -1  -7  261.77   17.60
  -1  -1  -7  289.37   17.00
  -1  -1  -7  274.47   16.60
  -1  -1  -7  270.27   17.30
  -1  -1  -7  323.37   17.40
  -1  -1  -7  302.27   20.10
  -1  -1  -7  301.67   16.50
  -1  -1  -7  277.87   17.30
   1   1   7  303.97   17.20
   1   1   7  284.07   18.60
   1   1   7  275.67   17.30
  -2  -1  -7  172.68   10.30
  -2  -1  -7  164.78   10.30
  -2  -1  -7  150.38   11.80
  -2  -1  -7  174.28   10.50
  -2  -1  -7  170.88   10.50
  -2  -1  -7  168.48   11.30
   2   1   7  177.48   10.20
   2   1   7  164.48   10.20
   2   1   7  170.68   12.30
   2   1   7  179.88   10.60
  -3  -1  -7  363.36   20.30
  -3  -1  -7  339.07   21.00
  -3  -1  -7  311.37   20.30
  -3  -1  -7  307.97   20.30
  -3  -1  -7  344.17   20.20
  -3  -1  -7  354.46   21.60
  -3  -1  -7  373.06   20.00
   3   1   7  334.07   20.20
   3   1   7  317.47   20.20
   3   1   7  308.37   21.70
   3   1   7  366.26   20.30
  -4  -1  -7  348.77   21.40
  -4  -1  -7  376.06   22.40
  -4  -1  -7  386.46   20.70
  -4  -1  -7  330.87   21.40
  -4  -1  -7  334.67   21.60
   4   1   7  347.27   21.40
   4   1   7  358.66   21.40
  -5  -1  -7  260.27   17.70
  -5  -1  -7  288.77   18.50
  -5  -1  -7  270.47   17.80
  -5  -1  -7  286.87   17.50
   5   1   7  290.77   17.60
  -6  -1  -7  511.55   30.80
  -6  -1  -7  498.25   31.40
  -6  -1  -7  521.15   31.30
  -6  -1  -7  538.85   30.90
   6   1   7  495.75   30.80
   6   1   7  493.85   30.70
  -7  -1  -7  252.87   18.20
  -7  -1  -7  274.87   17.70
  -7  -1  -7  277.07   17.80
  -7  -1  -7  278.07   18.20
   7   1   7  266.37   17.70
   7   1   7  265.27   17.90
   5  -2  -7  235.38   19.60
   5  -2  -7  274.97   17.20
   5  -2  -7  290.87   16.60
  -5   2   7  289.87   19.00
  -5   2   7  306.07   18.30
  -5   2   7  246.08   17.10
   4  -2  -7   30.10    4.20
   4  -2  -7   40.60    4.00
   4  -2  -7   41.30    3.50
   4  -2  -7   35.70    6.40
  -4   2   7   47.50    5.50
  -4   2   7   49.00    5.40
  -4   2   7   37.60    4.20
  -4   2   7   35.80    3.90
   3  -2  -7   52.69    5.30
   3  -2  -7   64.49    4.60
   3  -2  -7   54.59    5.20
   3  -2  -7   58.49    7.00
  -3   2   7   64.19    6.00
  -3   2   7   60.59    5.50
  -3   2   7   70.59    5.40
  -3   2   7   68.59    6.10
  -3   2   7   67.49    4.70
   2  -2  -7 1218.18   76.29
   2  -2  -7 1286.37   74.89
   2  -2  -7 1315.07   74.79
   2  -2  -7 1375.76   74.69
  -2   2   7 1306.67   75.49
  -2   2   7 1381.06   75.19
  -2   2   7 1233.58   75.09
  -2   2   7 1319.17   74.59
  -2   2   7 1299.07   75.79
   1  -2  -7  231.98   15.80
   1  -2  -7  233.98   14.50
   1  -2  -7  259.77   15.50
   1  -2  -7  256.27   14.90
   1  -2  -7  233.58   15.30
   1  -2  -7  255.57   14.70
  -1   2   7  269.87   15.30
  -1   2   7  248.28   15.90
  -1   2   7  257.17   15.20
  -1   2   7  238.98   14.70
   0  -2  -7  160.88   11.20
   0  -2  -7  201.08   11.30
   0  -2  -7  182.78   10.90
   0  -2  -7  177.88   11.00
   0  -2  -7  164.98   11.60
   0  -2  -7  189.68   11.90
   0   2   7  186.08   11.00
   0   2   7  214.78   11.90
   0   2   7  191.78   10.90
   0   2   7  201.88   12.70
  -1  -2  -7  182.98   10.90
  -1  -2  -7  188.38   11.30
  -1  -2  -7  206.48   12.60
  -1  -2  -7  189.78   11.10
  -1  -2  -7  168.88   11.20
  -1  -2  -7  184.28   10.90
   1   2   7  186.68   10.90
   1   2   7  172.38   11.20
   1   2   7  202.28   10.90
   1   2   7  173.98   12.80
  -2  -2  -7   68.09    4.50
  -2  -2  -7   67.59    4.80
  -2  -2  -7   72.39    6.30
  -2  -2  -7   82.19    4.80
  -2  -2  -7   71.99    5.10
  -2  -2  -7   69.39    5.10
   2   2   7   68.49    6.70
   2   2   7   70.19    4.70
   2   2   7   79.59    5.00
   2   2   7   70.89    4.90
  -3  -2  -7  149.99    9.10
  -3  -2  -7  158.58    8.90
  -3  -2  -7  150.28    8.80
  -3  -2  -7  133.09   10.30
  -3  -2  -7  136.99    9.70
  -3  -2  -7  122.39    9.00
  -3  -2  -7  133.79    9.20
   3   2   7  134.29    9.00
   3   2   7  134.69   10.30
   3   2   7  149.29    8.90
   3   2   7  144.89    9.10
  -4  -2  -7  356.56   22.50
  -4  -2  -7  306.97   21.70
  -4  -2  -7  368.36   21.20
  -4  -2  -7  369.16   21.40
  -4  -2  -7  377.56   21.20
  -4  -2  -7  381.76   20.70
   4   2   7  304.57   22.10
   4   2   7  340.57   20.90
  -5  -2  -7  168.38   12.80
  -5  -2  -7  164.78   11.30
  -5  -2  -7  162.28   12.30
  -5  -2  -7  176.48   11.20
  -5  -2  -7  163.98   10.00
   5   2   7  169.88   10.70
   5   2   7  171.48   11.40
   5   2   7  147.69   11.10
  -6  -2  -7  344.27   20.10
  -6  -2  -7  313.77   20.40
  -6  -2  -7  313.17   19.80
  -6  -2  -7  305.07   20.30
  -6  -2  -7  305.67   18.20
   6   2   7  307.47   19.80
  -7  -2  -7  380.96   23.00
  -7  -2  -7  360.86   23.00
  -7  -2  -7  373.26   22.80
  -7  -2  -7  362.16   23.30
   7   2   7  348.97   22.50
   7   2   7  349.57   22.80
  -8  -2  -7   33.70    5.80
  -8  -2  -7   53.79    6.20
  -8  -2  -7   46.80    6.10
  -8  -2  -7   25.90    5.30
   8   2   7   34.20    5.90
   8   2   7   45.60    6.00
   5  -3  -7  413.16   24.40
   5  -3  -7  383.46   24.80
   5  -3  -7  414.96   23.90
  -5   3   7  406.36   25.30
  -5   3   7  424.96   26.50
  -5   3   7  360.66   24.10
  -5   3   7  393.36   24.10
   4  -3  -7    3.80    4.80
   4  -3  -7    7.60    2.60
   4  -3  -7    6.70    3.00
   4  -3  -7    4.40    2.10
  -4   3   7    4.20    2.50
  -4   3   7   10.40    5.20
  -4   3   7    8.30    2.90
  -4   3   7    3.00    3.30
   3  -3  -7   32.00    6.30
   3  -3  -7   44.50    4.00
   3  -3  -7   43.20    4.10
   3  -3  -7   36.20    4.40
  -3   3   7   41.20    4.10
  -3   3   7   49.50    5.50
  -3   3   7   45.10    5.40
  -3   3   7   41.40    3.90
   2  -3  -7 1387.76   79.79
   2  -3  -7 1267.17   79.59
   2  -3  -7 1421.46   79.79
  -2   3   7 1397.26   79.79
  -2   3   7 1441.86   80.79
  -2   3   7 1490.55   80.49
  -2   3   7 1372.96   79.89
  -2   3   7 1335.57   79.49
   1  -3  -7  809.02   46.20
   1  -3  -7  825.02   46.30
   1  -3  -7  808.42   46.30
  -1   3   7  802.22   46.20
  -1   3   7  854.01   46.40
  -1   3   7  726.93   46.50
  -1   3   7  804.52   46.70
  -1   3   7  793.32   47.60
   0  -3  -7   20.30    2.20
   0  -3  -7   20.00    2.30
   0  -3  -7   19.10    3.00
   0  -3  -7   20.40    2.20
   0  -3  -7   23.10    2.20
   0  -3  -7   19.40    2.80
   0   3   7   19.40    3.70
   0   3   7   21.90    2.70
   0   3   7   21.80    2.20
   0   3   7   21.00    2.30
   0   3   7   22.90    2.30
  -1  -3  -7   11.70    1.60
  -1  -3  -7   10.60    1.50
  -1  -3  -7   11.00    1.80
  -1  -3  -7    5.80    2.00
  -1  -3  -7    9.10    1.40
   1   3   7   10.60    1.60
   1   3   7   11.90    1.60
   1   3   7   13.90    3.70
   1   3   7    9.70    2.10
  -2  -3  -7   41.10    3.10
  -2  -3  -7   34.90    3.30
  -2  -3  -7   39.20    3.10
  -2  -3  -7   35.60    3.70
  -2  -3  -7   40.50    2.80
   2   3   7   42.20    4.80
   2   3   7   39.50    3.10
   2   3   7   31.00    3.10
  -3  -3  -7   73.29    5.50
  -3  -3  -7   72.79    5.40
  -3  -3  -7   68.29    6.60
   3   3   7   85.59    5.60
   3   3   7   75.09    4.90
   3   3   7   76.69    5.50
  -4  -3  -7  298.57   15.90
  -4  -3  -7  257.17   16.60
  -4  -3  -7  247.48   16.70
   4   3   7  286.07   16.90
   4   3   7  265.17   17.70
  -5  -3  -7  236.48   20.20
  -5  -3  -7  294.57   18.00
  -5  -3  -7  299.87   17.30
   5   3   7  305.17   17.10
   5   3   7  269.47   18.60
   5   3   7  300.17   18.10
   5   3   7  269.87   17.70
  -6  -3  -7  269.87   16.70
  -6  -3  -7  256.07   16.30
  -6  -3  -7  247.18   16.70
   6   3   7  268.97   16.70
   6   3   7  233.38   16.40
  -7  -3  -7  405.26   27.10
  -7  -3  -7  478.55   27.30
  -7  -3  -7  426.66   26.80
  -7  -3  -7  462.25   27.00
  -7  -3  -7  407.66   25.20
   7   3   7  437.36   27.10
   7   3   7  448.46   27.20
  -8  -3  -7   96.79    9.40
  -8  -3  -7  111.89    8.80
  -8  -3  -7  102.09    8.70
  -8  -3  -7   95.09    9.20
   8   3   7   84.19    8.90
   4  -4  -7    1.00    2.80
   4  -4  -7    0.30    2.30
   4  -4  -7    1.90    5.60
   4  -4  -7    6.80    3.20
  -4   4   7    6.00    3.70
  -4   4   7    2.00    4.50
  -4   4   7    7.50    3.20
  -4   4   7    1.00    2.70
   3  -4  -7   18.10    3.20
   3  -4  -7   19.00    3.10
   3  -4  -7   18.40    3.00
   3  -4  -7   20.00    6.00
  -3   4   7   21.70    4.60
  -3   4   7   24.80    3.50
  -3   4   7   23.50    3.20
   2  -4  -7  948.51   54.59
   2  -4  -7  984.20   54.39
   2  -4  -7  829.92   55.99
   2  -4  -7  906.51   54.39
  -2   4   7 1040.40   55.29
  -2   4   7  963.90   55.59
  -2   4   7  899.01   54.29
   1  -4  -7  880.41   55.19
   1  -4  -7  973.30   54.29
   1  -4  -7  898.51   54.09
   1  -4  -7  988.60   54.09
  -1   4   7  879.51   54.09
  -1   4   7  986.80   55.39
  -1   4   7  978.80   54.49
  -1   4   7  908.31   54.49
   0  -4  -7    5.70    1.40
   0  -4  -7    6.00    1.70
   0  -4  -7    5.50    1.70
   0   4   7    5.00    1.70
   0   4   7    4.60    2.20
   0   4   7    8.70    1.90
   0   4   7    8.30    3.50
   0   4   7    7.10    1.80
  -1  -4  -7  198.78   13.40
  -1  -4  -7  231.18   13.90
  -1  -4  -7  211.08   13.40
  -1  -4  -7  236.88   13.20
   1   4   7  240.78   13.50
   1   4   7  204.28   13.00
   1   4   7  250.37   13.70
   1   4   7  221.28   13.70
  -2  -4  -7    3.40    1.60
  -2  -4  -7    6.40    2.70
  -2  -4  -7   11.20    1.30
  -2  -4  -7    8.10    1.80
   2   4   7    7.50    1.80
   2   4   7    8.40    3.50
   2   4   7    5.70    2.00
  -3  -4  -7    4.10    1.80
  -3  -4  -7    5.00    1.90
   3   4   7    4.40    3.10
   3   4   7    2.50    1.80
   3   4   7    2.60    2.00
  -4  -4  -7   97.19    7.30
  -4  -4  -7  103.79    7.70
   4   4   7   92.19    7.40
   4   4   7  116.69    7.70
   4   4   7  110.89    8.50
  -5  -4  -7  207.28   14.60
  -5  -4  -7  220.88   14.30
  -5  -4  -7  233.78   14.70
   5   4   7  221.28   14.40
   5   4   7  214.58   14.60
   5   4   7  229.88   13.10
   5   4   7  239.88   15.30
  -6  -4  -7  184.18   11.30
  -6  -4  -7  163.48   11.80
  -6  -4  -7  154.98   12.00
  -6  -4  -7  178.68   12.40
   6   4   7  193.08   10.70
   6   4   7  166.18   12.50
   6   4   7  174.28   12.10
   6   4   7  174.58   12.40
  -7  -4  -7  240.98   17.00
  -7  -4  -7  272.47   16.50
  -7  -4  -7  255.27   17.10
  -7  -4  -7  267.07   16.70
   7   4   7  221.48   16.70
   7   4   7  250.37   17.10
   7   4   7  273.07   15.40
  -8  -4  -7  110.09    9.80
  -8  -4  -7  120.69    9.60
  -8  -4  -7  130.89   10.10
  -8  -4  -7  103.29   10.10
   8   4   7  108.69   10.20
   8   4   7  121.59   10.20
   3  -5  -7    1.20    2.60
   3  -5  -7    4.10    2.70
   3  -5  -7    0.90    2.90
  -3   5   7    5.20    5.20
  -3   5   7    1.60    3.70
  -3   5   7    1.60    2.90
  -3   5   7    0.50    2.70
   2  -5  -7  669.73   39.80
   2  -5  -7  687.53   39.70
   2  -5  -7  618.24   39.60
  -2   5   7  666.13   39.50
  -2   5   7  712.33   42.70
  -2   5   7  674.13   39.90
  -2   5   7  714.63   39.60
   1  -5  -7  802.32   44.20
   1  -5  -7  778.32   44.50
   1  -5  -7  752.32   44.20
  -1   5   7  715.83   44.10
  -1   5   7  707.53   44.90
  -1   5   7  795.52   44.80
   0  -5  -7   57.19    4.80
   0  -5  -7   64.49    4.30
   0  -5  -7   58.19    4.70
   0   5   7   70.99    6.90
   0   5   7   60.19    4.90
   0   5   7   53.89    4.80
   0   5   7   52.49    4.60
  -1  -5  -7   21.30    2.80
  -1  -5  -7   21.80    2.00
  -1  -5  -7   23.20    3.00
   1   5   7   30.30    5.70
   1   5   7   21.10    3.00
   1   5   7   22.00    3.10
   1   5   7   19.40    2.60
   1   5   7   15.70    2.50
  -2  -5  -7  159.88    9.20
  -2  -5  -7  169.08   10.20
   2   5   7  146.39   10.10
   2   5   7  148.89   11.50
   2   5   7  166.18   10.20
  -3  -5  -7   24.50    3.00
  -3  -5  -7   18.10    3.00
   3   5   7   19.70    4.20
   3   5   7   15.80    2.70
   3   5   7   18.80    3.00
  -4  -5  -7   34.60    4.10
  -4  -5  -7   38.80    4.30
   4   5   7   36.40    4.10
   4   5   7   34.00    5.10
   4   5   7   33.60    4.30
  -5  -5  -7   44.80    4.90
  -5  -5  -7   41.00    5.20
   5   5   7   34.90    4.90
   5   5   7   41.40    5.60
   5   5   7   49.40    5.00
  -6  -5  -7   79.79    7.30
  -6  -5  -7   80.29    7.00
  -6  -5  -7   79.59    7.20
   6   5   7   83.09    7.20
   6   5   7   78.69    7.80
   6   5   7   77.59    7.50
  -7  -5  -7   84.39    8.20
  -7  -5  -7   98.99    8.60
  -7  -5  -7   98.19    8.20
   7   5   7   84.69   11.50
   7   5   7  103.89    8.60
   7   5   7   97.39    7.50
   2  -6  -7  409.66   24.50
   2  -6  -7  390.26   24.60
   2  -6  -7  394.46   24.50
  -2   6   7  399.16   24.50
  -2   6   7  432.76   26.00
  -2   6   7  408.36   24.70
  -2   6   7  393.56   24.20
   1  -6  -7  795.42   48.80
   1  -6  -7  840.42   49.00
   1  -6  -7  853.31   48.70
  -1   6   7  812.22   48.50
  -1   6   7  853.61   48.90
  -1   6   7  924.81   49.70
  -1   6   7  765.92   48.60
   0  -6  -7   73.69    6.40
   0  -6  -7   73.99    5.90
   0  -6  -7   74.99    6.00
   0   6   7   80.39    6.30
   0   6   7   64.69    5.80
   0   6   7   76.89    6.10
  -1  -6  -7   14.50    1.70
  -1  -6  -7   14.30    2.70
  -1  -6  -7   13.70    2.70
   1   6   7   16.30    2.50
   1   6   7   12.80    2.80
   1   6   7   16.50    5.00
   1   6   7   14.80    2.80
  -2  -6  -7   92.99    6.80
  -2  -6  -7   87.79    6.80
  -2  -6  -7   86.39    5.30
   2   6   7   87.19    5.70
   2   6   7   93.19    6.80
   2   6   7  104.29    8.30
   2   6   7   94.29    6.90
  -3  -6  -7  245.38   15.40
  -3  -6  -7  252.47   15.30
   3   6   7  246.68   16.40
   3   6   7  234.58   15.20
   3   6   7  238.48   15.40
  -4  -6  -7   11.20    3.10
  -4  -6  -7   10.60    3.10
   4   6   7   12.90    4.10
   4   6   7    9.60    3.30
   4   6   7   11.50    3.20
  -5  -6  -7   82.79    6.90
  -5  -6  -7   78.99    6.80
   5   6   7   79.19    7.40
   5   6   7   74.29    6.80
   5   6   7   74.99    7.40
  -6  -6  -7   62.89    6.40
  -6  -6  -7   49.80    7.00
   6   6   7   53.79    6.60
   6   6   7   61.29    6.70
   6   6   7   65.19    6.90
   6   6   7   65.29    4.60
  -7  -6  -7  119.59    9.30
  -7  -6  -7  123.19    9.20
  -7  -6  -7   97.99   10.00
   7   6   7  104.39   10.20
   7   6   7  112.89    9.60
   7   6   7  115.79    9.60
   7   6   7  118.39    8.10
   1  -7  -7  569.14   33.30
   1  -7  -7  548.05   33.20
   1  -7  -7  556.94   33.50
  -1   7   7  551.24   33.20
  -1   7   7  569.34   34.30
  -1   7   7  556.74   32.80
  -1   7   7  545.15   33.40
   0  -7  -7   97.29    9.80
   0  -7  -7   86.89    7.00
   0  -7  -7   87.39    7.20
   0   7   7   82.99    6.60
   0   7   7   98.79    7.70
   0   7   7   80.79    7.20
  -1  -7  -7    7.60    1.50
  -1  -7  -7    9.50    3.00
  -1  -7  -7    5.20    3.10
  -1  -7  -7    2.70    2.90
   1   7   7    5.10    3.00
   1   7   7    6.00    2.60
  -2  -7  -7   52.19    5.20
  -2  -7  -7   47.00    3.00
  -2  -7  -7   49.20    5.20
   2   7   7   55.19    6.60
   2   7   7   50.49    4.30
   2   7   7   53.39    5.30
   2   7   7   52.59    6.20
  -3  -7  -7   94.29    7.50
  -3  -7  -7  102.39    7.70
   3   7   7   91.79    7.50
   3   7   7  103.79    9.10
   3   7   7   95.89    5.90
   3   7   7   87.39    5.90
   3   7   7   96.59    7.70
  -4  -7  -7   11.30    3.60
  -4  -7  -7   10.00    3.10
   4   7   7   14.10    4.70
   4   7   7    7.40    3.50
   4   7   7   11.00    3.50
  -5  -7  -7   28.30    4.50
  -5  -7  -7   18.90    4.40
   5   7   7   18.70    5.00
   5   7   7   25.50    5.10
   5   7   7   22.50    4.10
  -6  -7  -7   16.00    4.30
   6   7   7   12.80    1.90
   6   7   7   15.50    4.60
   6   7   7   10.70    3.90
  -1  -8  -7    3.80    3.10
  -1  -8  -7   -1.00    3.40
   1   8   7   -2.20    3.20
   1   8   7    5.00    3.30
   1   8   7    5.90    3.00
  -2  -8  -7   73.99    7.30
  -2  -8  -7   90.49    7.40
  -2  -8  -7   87.19    7.50
   2   8   7   78.29    7.40
   2   8   7   85.59    6.70
   2   8   7   93.09    7.60
  -3  -8  -7  185.18   12.70
  -3  -8  -7  164.98   12.50
   3   8   7  184.78   12.40
   3   8   7  186.78   11.70
   3   8   7  202.78   14.10
   3   8   7  172.78   12.70
  -4  -8  -7   38.20    5.10
  -4  -8  -7   34.60    5.10
   4   8   7   39.60    3.00
   4   8   7   43.10    6.50
   4   8   7   27.10    4.80
   4   8   7   34.50    5.40
   4   8   7   35.70    3.90
   3   5  -8   43.10    6.70
   3   5  -8   38.80    5.40
   3   5  -8   50.59    4.60
  -3  -5   8   44.90    4.30
  -3  -5   8   40.30    5.40
  -3  -5   8   45.60    5.20
  -3  -5   8   51.49    3.90
  -3  -5   8   50.49    5.20
   2   5  -8  381.46   22.30
   2   5  -8  382.36   24.70
   2   5  -8  391.26   22.90
  -2  -5   8  356.46   22.80
  -2  -5   8  359.26   22.80
  -2  -5   8  379.16   23.00
  -2  -5   8  360.76   22.90
  -2  -5   8  384.96   22.20
   1   5  -8  250.47   14.80
   1   5  -8  244.08   14.60
   1   5  -8  230.18   14.40
   1   5  -8  245.68   16.90
  -1  -5   8  200.28   14.60
  -1  -5   8  221.78   14.90
  -1  -5   8  237.08   14.80
  -1  -5   8  239.48   15.20
   0   5  -8   37.80    4.40
   0   5  -8   33.50    4.00
   0   5  -8   41.60    4.70
   0  -5   8   40.20    4.00
   0  -5   8   33.60    4.40
   0  -5   8   29.80    5.10
   0  -5   8   36.70    5.20
   0  -5   8   32.20    4.00
  -1   5  -8   17.20    3.60
  -1   5  -8   20.40    3.20
  -1   5  -8   15.30    3.30
   1  -5   8   18.60    4.80
   1  -5   8   19.20    3.00
   1  -5   8   15.80    3.30
   1  -5   8   18.60    2.90
   1  -5   8   13.70    3.60
  -2   5  -8   83.29    7.90
  -2   5  -8   89.49    6.90
  -2   5  -8   90.79    5.40
   2  -5   8   74.39    8.40
   2  -5   8   74.09    7.60
   2  -5   8  105.09    7.90
   2  -5   8   75.89    7.20
   2  -5   8   87.29    6.30
   4   4  -8   37.20    6.00
   4   4  -8   27.70    4.30
   4   4  -8   33.60    4.60
   4   4  -8   33.40    3.90
  -4  -4   8   32.30    3.90
  -4  -4   8   35.50    4.60
  -4  -4   8   29.00    4.30
  -4  -4   8   31.00    4.90
   3   4  -8  126.39   10.60
   3   4  -8  114.29    9.10
  -3  -4   8  129.89    9.20
  -3  -4   8  105.59    8.90
  -3  -4   8  133.79    8.90
  -3  -4   8  130.99    8.20
  -3  -4   8  142.79    8.30
   2   4  -8  563.14   35.30
   2   4  -8  572.94   33.80
   2   4  -8  607.34   33.20
  -2  -4   8  510.85   33.80
  -2  -4   8  534.75   33.80
  -2  -4   8  599.64   33.20
  -2  -4   8  555.24   33.80
  -2  -4   8  598.64   34.00
  -2  -4   8  596.64   33.20
   1   4  -8  508.65   30.00
   1   4  -8  473.45   28.00
   1   4  -8  496.45   28.10
   1   4  -8  438.86   27.80
  -1  -4   8  491.05   28.60
  -1  -4   8  489.95   28.10
  -1  -4   8  439.16   28.40
  -1  -4   8  448.26   28.20
  -1  -4   8  494.65   27.90
   0   4  -8    2.30    2.10
   0   4  -8    3.00    2.00
   0   4  -8    2.20    2.40
   0  -4   8    2.10    1.70
   0  -4   8    1.80    2.40
   0  -4   8    3.20    2.20
   0  -4   8    3.10    2.50
   0  -4   8    5.70    3.40
  -1   4  -8   91.49    5.70
  -1   4  -8   92.19    7.30
  -1   4  -8   85.99    6.60
  -1   4  -8   86.49    6.40
   1  -4   8   84.69    7.30
   1  -4   8   95.19    6.40
   1  -4   8   89.69    8.10
   1  -4   8   80.19    6.60
  -2   4  -8   95.99    7.40
  -2   4  -8   99.29    8.30
  -2   4  -8  100.59    7.60
  -2   4  -8  105.59    6.60
   2  -4   8   98.69    9.80
   2  -4   8  103.79    6.90
   2  -4   8   92.29    8.20
   2  -4   8  109.79    7.60
   2  -4   8  108.29    7.30
  -3   4  -8   84.09    7.30
  -3   4  -8   84.49    6.90
  -3   4  -8   82.49    8.20
  -3   4  -8   89.29    6.50
   3  -4   8   96.89    6.10
   3  -4   8   96.09    7.00
   3  -4   8   83.89   10.90
   3  -4   8   77.69    9.00
   3  -4   8   84.79    7.30
   5   3  -8  143.49   10.80
   5   3  -8  140.69    9.70
   5   3  -8  150.08   12.20
  -5  -3   8  146.29   11.10
  -5  -3   8  143.59    9.60
  -5  -3   8  149.79    9.90
  -5  -3   8  157.08   10.40
   4   3  -8   37.10    4.20
   4   3  -8   40.90    6.40
   4   3  -8   38.50    4.90
  -4  -3   8   39.60    4.60
  -4  -3   8   45.10    3.80
  -4  -3   8   43.10    4.10
  -4  -3   8   42.60    5.30
   3   3  -8   18.90    4.00
   3   3  -8   16.40    3.10
   3   3  -8   23.10    2.70
   3   3  -8   15.00    4.40
  -3  -3   8   23.10    3.80
  -3  -3   8   18.70    2.70
  -3  -3   8   19.60    3.30
  -3  -3   8   17.10    3.00
   2   3  -8  669.53   35.40
   2   3  -8  609.14   35.30
   2   3  -8  625.54   37.30
  -2  -3   8  532.75   35.70
  -2  -3   8  630.34   36.10
  -2  -3   8  570.74   36.10
  -2  -3   8  629.14   35.20
  -2  -3   8  623.94   35.50
   1   3  -8  646.14   38.80
   1   3  -8  683.03   40.80
   1   3  -8  722.73   39.20
   1   3  -8  670.23   39.10
  -1  -3   8  611.64   39.70
  -1  -3   8  708.03   39.00
  -1  -3   8  710.93   38.80
  -1  -3   8  676.83   39.20
  -1  -3   8  681.03   40.00
  -1  -3   8  634.14   39.40
   0   3  -8   18.00    2.80
   0   3  -8   13.40    1.80
   0   3  -8   13.80    2.20
   0  -3   8   16.40    2.30
   0  -3   8   20.30    4.20
   0  -3   8   17.70    2.30
   0  -3   8   16.10    2.80
   0  -3   8   16.10    3.20
  -1   3  -8    6.50    1.60
  -1   3  -8    8.70    2.00
  -1   3  -8    6.70    2.00
  -1   3  -8    7.20    2.70
   1  -3   8   10.20    2.00
   1  -3   8    9.30    1.90
   1  -3   8   13.70    3.70
   1  -3   8    2.90    2.60
   1  -3   8    6.40    2.30
  -2   3  -8  232.28   15.40
  -2   3  -8  251.57   14.20
  -2   3  -8  216.98   14.40
  -2   3  -8  241.38   14.50
   2  -3   8  223.88   15.80
   2  -3   8  256.27   14.60
   2  -3   8  244.78   14.30
   2  -3   8  205.88   15.20
  -3   3  -8  162.58   10.10
  -3   3  -8  155.18   10.50
  -3   3  -8  149.39   11.50
   3  -3   8  165.98   10.60
   3  -3   8  167.28    9.70
   3  -3   8  134.59   11.50
   3  -3   8  156.58   10.30
   3  -3   8  152.68   11.30
  -4   3  -8  135.99   10.00
  -4   3  -8  141.49   11.10
  -4   3  -8  143.29   12.20
  -4   3  -8  145.29   10.20
   4  -3   8  149.59   11.50
   4  -3   8  144.59    8.60
   4  -3   8  132.89   12.60
   4  -3   8  141.29   10.10
  -5   3  -8  205.78   15.90
  -5   3  -8  177.78   18.40
  -5   3  -8  206.98   14.20
   5  -3   8  207.28   17.60
   5  -3   8  205.58   14.30
   5  -3   8  244.58   15.30
   5   2  -8   72.59    5.70
   5   2  -8   75.09    8.40
  -5  -2   8   71.19    6.00
  -5  -2   8   79.39    7.60
  -5  -2   8   67.99    6.20
   4   2  -8   68.69    7.40
  -4  -2   8   73.09    6.70
  -4  -2   8   75.79    5.60
  -4  -2   8   67.69    5.70
  -4  -2   8   72.99    5.20
   3   2  -8  103.19    9.70
   3   2  -8  106.69    6.80
   3   2  -8  115.79    7.50
   3   2  -8  107.99    9.20
  -3  -2   8  107.29    6.70
  -3  -2   8   97.49    7.20
  -3  -2   8  103.49    8.00
  -3  -2   8  107.89    7.00
   2   2  -8  848.52   49.00
   2   2  -8  853.21   49.00
   2   2  -8  870.51   50.99
   2   2  -8  852.21   50.69
   2   2  -8  800.22   49.30
  -2  -2   8  883.51   49.10
  -2  -2   8  819.12   49.99
  -2  -2   8  898.51   49.00
  -2  -2   8  877.21   49.40
   1   2  -8 1574.34   88.89
   1   2  -8 1535.65   87.09
   1   2  -8 1577.44   87.49
   1   2  -8 1386.06   90.19
  -1  -2   8 1638.44   87.49
  -1  -2   8 1670.13   89.09
  -1  -2   8 1405.86   87.79
  -1  -2   8 1402.36   87.09
  -1  -2   8 1562.34   86.99
   0   2  -8  113.89    7.50
   0   2  -8  125.79    7.60
   0   2  -8  138.49    8.50
   0   2  -8  123.09    8.20
   0  -2   8  114.39    9.00
   0  -2   8  116.69    7.60
   0  -2   8  127.59    7.40
   0  -2   8  137.39    9.30
   0  -2   8  125.69    8.30
  -1   2  -8   31.60    4.20
  -1   2  -8   37.60    3.00
  -1   2  -8   31.90    3.10
  -1   2  -8   36.50    3.20
   1  -2   8   35.10    2.90
   1  -2   8   32.80    3.40
   1  -2   8   34.90    2.90
  -2   2  -8  362.26   22.80
  -2   2  -8  382.56   21.80
   2  -2   8  330.17   22.70
   2  -2   8  378.76   21.70
   2  -2   8  373.16   21.70
   2  -2   8  376.36   21.70
  -3   2  -8  982.70   58.19
  -3   2  -8  995.30   57.19
  -3   2  -8 1046.70   57.09
  -3   2  -8  983.30   57.19
   3  -2   8  960.30   58.19
   3  -2   8  886.51   57.89
   3  -2   8 1001.90   57.09
   3  -2   8 1033.70   56.59
  -4   2  -8   18.20    3.30
  -4   2  -8   24.90    5.10
  -4   2  -8   16.00    4.30
  -4   2  -8   17.50    3.40
   4  -2   8   17.20    3.90
   4  -2   8   23.60    4.60
   4  -2   8   14.40    3.20
  -5   2  -8  452.35   25.60
  -5   2  -8  388.06   26.30
  -5   2  -8  398.26   26.80
  -5   2  -8  450.45   25.50
   5  -2   8  416.06   25.60
   5  -2   8  374.46   25.20
   5  -2   8  410.56   26.50
   5   1  -8   52.69    5.20
   5   1  -8   63.19    7.40
   5   1  -8   54.89    5.20
  -5  -1   8   57.59    6.50
  -5  -1   8   59.99    7.10
  -5  -1   8   57.69    5.00
  -5  -1   8   54.49    5.50
  -5  -1   8   55.79    5.10
   4   1  -8   42.40    4.00
   4   1  -8   50.99    6.70
  -4  -1   8   40.10    4.40
  -4  -1   8   39.50    3.80
  -4  -1   8   50.49    5.50
   3   1  -8   44.70    3.40
   3   1  -8   42.60    4.10
   3   1  -8   40.90    6.30
  -3  -1   8   43.80    3.30
  -3  -1   8   53.59    5.80
  -3  -1   8   45.30    5.30
  -3  -1   8   42.90    3.30
  -3  -1   8   38.40    4.70
   2   1  -8  558.44   29.90
   2   1  -8  516.95   31.80
   2   1  -8  533.75   30.10
   2   1  -8  523.15   29.90
  -2  -1   8  487.65   30.40
  -2  -1   8  497.15   32.20
   1   1  -8 1538.85   88.39
   1   1  -8 1462.45   87.99
   1   1  -8 1498.85   86.89
   1   1  -8 1587.44   87.09
  -1  -1   8 1420.66   86.89
  -1  -1   8 1496.45   87.39
  -1  -1   8 1623.94   87.39
   0   1  -8  290.97   17.70
   0   1  -8  291.47   17.90
   0   1  -8  291.07   18.40
   0   1  -8  270.47   19.10
   0   1  -8  301.77   17.30
   0  -1   8  298.77   17.80
   0  -1   8  312.97   17.50
   0  -1   8  273.37   17.50
  -1   1  -8    9.10    1.10
  -1   1  -8    9.90    1.40
  -1   1  -8    3.60    2.50
  -1   1  -8    7.50    1.80
   1  -1   8    7.00    2.00
   1  -1   8    9.50    2.70
  -2   1  -8  254.17   15.00
  -2   1  -8  242.58   16.00
  -2   1  -8  260.37   14.70
  -2   1  -8  227.48   14.80
   2  -1   8  256.47   14.60
   2  -1   8  242.08   16.10
   2  -1   8  252.17   14.80
   2  -1   8  239.68   14.70
  -3   1  -8  679.13   36.40
  -3   1  -8  592.04   36.30
  -3   1  -8  597.54   37.40
  -3   1  -8  623.54   37.90
   3  -1   8  656.63   35.90
   3  -1   8  550.54   36.90
   3  -1   8  625.64   36.20
   3  -1   8  585.74   37.20
   3  -1   8  670.13   36.20
  -4   1  -8    2.10    2.40
  -4   1  -8   -1.20    3.40
  -4   1  -8    2.50    2.30
  -4   1  -8    3.80    3.40
   4  -1   8    5.70    3.50
   4  -1   8    1.00    2.40
  -5   1  -8  386.16   23.10
  -5   1  -8  380.86   24.10
  -5   1  -8  389.46   23.00
  -5   1  -8  339.97   23.90
  -6   1  -8   15.00    4.50
  -6   1  -8    5.20    4.60
  -6   1  -8    8.00    3.90
  -6   1  -8   10.90    3.50
   6  -1   8   11.60    3.40
   6  -1   8   12.20    3.90
   6  -1   8    4.70    3.60
   5   0  -8   10.60    2.80
   5   0  -8   15.50    5.40
   5   0  -8    8.90    3.10
  -5   0   8    9.90    4.20
  -5   0   8    6.90    3.20
  -5   0   8    8.70    3.60
  -5   0   8   12.50    4.40
  -5   0   8   13.50    3.80
  -5   0   8   10.20    3.10
   4   0  -8    7.30    2.20
   4   0  -8   11.70    2.60
   4   0  -8   14.30    4.60
  -4   0   8    4.50    2.80
  -4   0   8   12.00    2.10
  -4   0   8    8.00    3.60
  -4   0   8    5.70    3.60
  -4   0   8   10.10    2.90
   3   0  -8   16.30    4.20
   3   0  -8   16.90    1.60
   3   0  -8   17.40    2.20
   3   0  -8   18.70    2.00
   3   0  -8   20.00    2.50
  -3   0   8   20.80    3.80
  -3   0   8   14.50    4.30
  -3   0   8   20.10    2.20
  -3   0   8   14.50    3.60
  -3   0   8   14.80    2.80
  -3   0   8   16.80    2.10
   2   0  -8  420.26   24.90
   2   0  -8  410.56   22.90
   2   0  -8  389.06   22.90
   2   0  -8  348.97   23.50
  -2   0   8  387.76   23.50
  -2   0   8  391.36   22.80
  -2   0   8  436.46   24.50
  -2   0   8  411.86   22.80
   1   0  -8 1164.28   77.89
   1   0  -8 1456.55   78.79
   1   0  -8 1446.56   78.69
   1   0  -8 1415.66   78.09
  -1   0   8 1262.07   77.89
  -1   0   8 1431.46   78.19
  -1   0   8 1306.57   77.59
   0   0  -8  502.15   29.50
   0   0  -8  505.35   28.90
   0   0  -8  509.15   29.20
   0   0  -8  502.85   30.30
   0   0  -8  535.05   28.80
   0   0  -8  532.05   29.70
   0   0   8  489.35   29.10
   0   0   8  472.65   28.80
   0   0   8  427.76   30.40
   0   0   8  448.66   29.00
  -1   0  -8    4.80    1.70
  -1   0  -8    5.50    2.80
  -1   0  -8   -1.80    3.70
  -1   0  -8    3.90    2.30
  -1   0  -8    3.70    2.40
  -1   0  -8    3.70    1.60
   1   0   8    1.80    3.80
   1   0   8    3.50    1.90
   1   0   8    4.80    2.20
  -2   0  -8  663.03   34.60
  -2   0  -8  581.84   34.70
  -2   0  -8  547.55   35.60
  -2   0  -8  582.64   34.30
  -2   0  -8  588.94   34.80
   2   0   8  651.43   34.30
   2   0   8  554.24   35.10
   2   0   8  616.64   34.40
   2   0   8  572.04   34.60
  -3   0  -8 1977.90  113.69
  -3   0  -8 1893.31  114.69
  -3   0  -8 1987.20  113.59
  -3   0  -8 2016.10  113.39
   3   0   8 2054.49  113.89
  -4   0  -8  185.68   13.20
  -4   0  -8  205.78   12.60
  -4   0  -8  195.88   12.50
  -4   0  -8  198.18   13.60
   4   0   8  184.88   12.50
   4   0   8  197.08   13.00
   4   0   8  199.68   12.50
  -5   0  -8  303.77   18.90
  -5   0  -8  289.07   17.80
  -5   0  -8  268.97   17.50
  -5   0  -8  267.27   18.30
  -6   0  -8   10.80    3.50
  -6   0  -8    3.50    4.10
  -6   0  -8    9.30    3.80
  -6   0  -8    7.70    3.50
   6   0   8   10.00    3.40
   6   0   8   10.00    3.30
  -7   0  -8  170.68   12.70
  -7   0  -8  148.09   11.40
  -7   0  -8  151.48   13.80
  -7   0  -8  162.18   12.20
   7   0   8  140.59   11.60
   7   0   8  148.49   11.40
   5  -1  -8   18.20    3.20
   5  -1  -8   27.90    6.40
   5  -1  -8   20.60    2.90
   5  -1  -8   18.00    3.90
  -5   1   8   21.70    4.00
  -5   1   8   20.30    3.10
  -5   1   8   29.90    5.20
  -5   1   8   22.90    5.20
  -5   1   8   22.10    4.70
  -5   1   8   11.50    4.40
   4  -1  -8    5.60    2.20
   4  -1  -8    2.90    2.60
   4  -1  -8    4.30    1.30
   4  -1  -8    6.10    4.30
  -4   1   8    2.50    2.90
  -4   1   8    0.30    3.40
  -4   1   8    4.70    2.70
  -4   1   8    9.10    4.00
  -4   1   8    4.60    2.70
  -4   1   8    6.00    2.60
   3  -1  -8    2.20    1.20
   3  -1  -8    0.00    2.00
   3  -1  -8    2.90    1.70
   3  -1  -8    2.10    3.50
  -3   1   8    2.10    3.30
  -3   1   8    7.00    2.10
  -3   1   8    2.40    2.30
  -3   1   8    2.70    3.20
  -3   1   8    4.00    1.50
  -3   1   8    1.30    2.70
   2  -1  -8  337.27   21.70
   2  -1  -8  363.76   19.90
  -2   1   8  361.76   21.10
  -2   1   8  345.87   20.00
  -2   1   8  300.87   21.60
  -2   1   8  321.17   20.60
  -2   1   8  358.46   19.80
   1  -1  -8 1397.56   79.19
   1  -1  -8 1344.47   80.09
   1  -1  -8 1409.36   78.59
   1  -1  -8 1422.26   78.49
  -1   1   8 1285.57   80.49
  -1   1   8 1419.66   79.69
   0  -1  -8  749.92   41.00
   0  -1  -8  765.32   42.30
   0  -1  -8  713.43   41.60
   0  -1  -8  633.74   41.40
   0  -1  -8  698.93   40.90
   0  -1  -8  707.03   41.40
   0   1   8  742.23   41.20
   0   1   8  655.43   41.30
  -1  -1  -8    5.20    1.70
  -1  -1  -8    4.40    2.20
  -1  -1  -8    5.20    1.60
  -1  -1  -8    2.20    3.00
  -1  -1  -8    6.70    2.00
  -1  -1  -8    4.10    2.00
   1   1   8    6.80    2.10
   1   1   8    3.80    3.50
   1   1   8    6.30    1.90
  -2  -1  -8  298.67   17.30
  -2  -1  -8  276.77   18.30
  -2  -1  -8  302.37   17.60
  -2  -1  -8  284.97   17.50
  -2  -1  -8  261.47   17.10
   2   1   8  332.17   21.10
   2   1   8  289.57   17.10
   2   1   8  301.07   17.00
   2   1   8  305.87   17.80
  -3  -1  -8 1902.71  112.69
  -3  -1  -8 1880.81  113.69
  -3  -1  -8 1862.51  112.99
  -3  -1  -8 2018.70  112.79
  -3  -1  -8 2033.90  112.59
   3   1   8 2189.38  115.09
   3   1   8 1776.92  112.89
   3   1   8 2102.59  112.79
  -4  -1  -8  348.37   22.10
  -4  -1  -8  340.77   21.20
  -4  -1  -8  381.56   20.50
  -4  -1  -8  351.46   21.10
   4   1   8  370.36   21.20
   4   1   8  334.67   21.20
   4   1   8  315.97   21.00
  -5  -1  -8  221.08   13.70
  -5  -1  -8  203.18   12.30
  -5  -1  -8  190.38   13.70
  -5  -1  -8  210.78   13.50
  -5  -1  -8  203.88   14.30
   5   1   8  223.88   13.60
  -6  -1  -8   52.39    5.40
  -6  -1  -8   51.89    5.60
  -6  -1  -8   36.10    5.60
  -6  -1  -8   41.70    5.60
   6   1   8   45.00    5.30
   6   1   8   50.89    5.40
  -7  -1  -8  191.38   13.40
  -7  -1  -8  175.48   12.60
  -7  -1  -8  177.88   12.90
  -7  -1  -8  191.38   12.60
   7   1   8  178.88   12.60
   7   1   8  152.38   12.30
   5  -2  -8   16.60    5.80
   5  -2  -8   15.70    3.90
   5  -2  -8   18.80    3.40
   5  -2  -8   20.20    2.60
  -5   2   8   19.40    4.90
  -5   2   8   23.60    5.20
  -5   2   8   16.80    4.00
  -5   2   8   15.80    3.70
   4  -2  -8    2.20    4.50
   4  -2  -8    2.30    2.80
   4  -2  -8    3.00    2.30
   4  -2  -8    0.30    1.60
  -4   2   8    2.80    2.70
  -4   2   8    2.20    3.70
  -4   2   8    3.60    3.00
  -4   2   8    0.70    2.00
   3  -2  -8   -1.10    1.80
   3  -2  -8   -1.40    3.50
   3  -2  -8   -0.90    1.50
   3  -2  -8   -3.30    2.20
  -3   2   8    0.70    2.60
  -3   2   8    0.90    1.40
  -3   2   8    1.20    3.40
  -3   2   8    0.80    2.70
   2  -2  -8   54.09    5.00
   2  -2  -8   53.99    6.50
   2  -2  -8   68.39    4.60
  -2   2   8   72.59    6.30
  -2   2   8   67.89    5.70
  -2   2   8   64.69    5.50
  -2   2   8   69.59    4.50
  -2   2   8   57.99    5.10
   1  -2  -8  668.93   37.60
   1  -2  -8  603.44   38.60
   1  -2  -8  651.03   37.10
  -1   2   8  657.03   37.90
  -1   2   8  662.73   38.00
  -1   2   8  667.23   37.10
  -1   2   8  644.14   38.80
  -1   2   8  621.94   37.40
   0  -2  -8  666.83   38.60
   0  -2  -8  672.03   37.80
   0  -2  -8  678.93   37.70
   0  -2  -8  654.83   38.80
   0   2   8  671.13   37.70
   0   2   8  618.24   38.50
   0   2   8  650.63   39.60
  -1  -2  -8  101.29    6.40
  -1  -2  -8  105.79    6.70
  -1  -2  -8  108.69    6.30
  -1  -2  -8   95.29    6.90
  -1  -2  -8  113.49   10.90
   1   2   8   99.59    7.30
   1   2   8  115.79    6.30
   1   2   8   94.09    6.30
   1   2   8  112.09    7.00
   1   2   8  102.89    8.50
  -2  -2  -8  120.69    7.00
  -2  -2  -8  105.19    8.10
  -2  -2  -8  109.39    7.00
  -2  -2  -8  106.09    7.10
  -2  -2  -8  105.59    9.10
   2   2   8  119.09    9.40
   2   2   8  116.29    6.90
   2   2   8  105.89    7.10
   2   2   8  117.39    7.40
  -3  -2  -8 1460.05   91.69
  -3  -2  -8 1643.94   91.79
  -3  -2  -8 1642.74   91.79
  -3  -2  -8 1428.06   91.59
   3   2   8 1715.03   91.89
   3   2   8 1670.83   91.79
   3   2   8 1655.63   91.89
  -4  -2  -8  858.91   50.69
  -4  -2  -8  925.91   50.59
  -4  -2  -8  772.52   51.19
  -4  -2  -8  871.21   50.59
  -4  -2  -8  909.41   50.19
   4   2   8  833.92   50.49
   4   2   8  869.81   52.09
   4   2   8  873.81   50.69
   4   2   8  918.71   50.79
  -5  -2  -8   85.29    7.10
  -5  -2  -8  101.79    7.00
  -5  -2  -8   85.29    7.60
  -5  -2  -8   74.59    6.70
  -5  -2  -8   87.79    5.80
   5   2   8   95.89    6.80
  -6  -2  -8   17.20    4.20
  -6  -2  -8   15.40    3.80
  -6  -2  -8   21.40    3.60
  -6  -2  -8   25.00    3.90
   6   2   8   24.70    3.60
   6   2   8   26.00    3.40
   6   2   8   13.70    3.80
  -7  -2  -8  252.87   16.20
  -7  -2  -8  257.57   18.00
  -7  -2  -8  243.78   16.60
  -7  -2  -8  232.88   16.10
   7   2   8  222.68   16.00
   7   2   8  246.08   15.90
   4  -3  -8   44.90    4.60
   4  -3  -8   40.40    4.90
   4  -3  -8   34.00    6.90
   4  -3  -8   46.10    4.30
  -4   3   8   48.10    4.80
  -4   3   8   50.99    6.40
  -4   3   8   42.30    4.40
   3  -3  -8    6.60    2.30
   3  -3  -8    7.40    4.40
   3  -3  -8    7.60    2.20
  -3   3   8    6.20    2.20
  -3   3   8   15.80    3.30
  -3   3   8   10.80    3.50
  -3   3   8   17.60    4.40
  -3   3   8   10.60    2.90
   2  -3  -8   10.20    2.20
   2  -3  -8    9.70    2.10
   2  -3  -8   10.50    2.40
   2  -3  -8    5.80    3.60
  -2   3   8   11.00    2.70
  -2   3   8    9.00    1.90
  -2   3   8   11.30    4.00
  -2   3   8   12.40    3.00
   1  -3  -8  447.46   25.40
   1  -3  -8  413.06   25.20
   1  -3  -8  404.46   25.30
  -1   3   8  457.35   25.50
  -1   3   8  433.76   26.70
  -1   3   8  420.16   25.60
  -1   3   8  455.55   25.80
   0  -3  -8  207.48   11.90
   0  -3  -8  195.28   11.80
   0  -3  -8  198.78   11.80
   0   3   8  172.78   13.30
   0   3   8  216.18   12.00
   0   3   8  191.58   12.00
   0   3   8  192.68   11.70
  -1  -3  -8    2.80    1.30
  -1  -3  -8    1.80    1.20
  -1  -3  -8    3.00    1.10
  -1  -3  -8    3.40    1.30
   1   3   8    4.40    3.60
   1   3   8    2.60    2.10
   1   3   8    2.10    1.30
   1   3   8    4.10    1.50
  -2  -3  -8  239.48   15.60
  -2  -3  -8  237.18   15.10
  -2  -3  -8  268.77   15.00
  -2  -3  -8  253.87   15.10
   2   3   8  265.57   15.10
   2   3   8  254.27   15.20
   2   3   8  263.07   17.50
  -3  -3  -8 1580.34   89.09
  -3  -3  -8 1677.33   89.09
  -3  -3  -8 1539.05   88.99
   3   3   8 1420.86   90.29
   3   3   8 1380.96   88.99
   3   3   8 1652.13   89.09
   3   3   8 1615.04   88.79
  -4  -3  -8  931.21   57.29
  -4  -3  -8  901.91   57.39
   4   3   8 1090.79   57.59
   4   3   8  998.70   57.39
   4   3   8 1030.90   58.79
  -5  -3  -8    5.20    3.00
  -5  -3  -8    6.80    3.10
  -5  -3  -8   11.90    2.70
  -5  -3  -8   12.70    2.00
  -5  -3  -8   14.00    2.10
   5   3   8   12.00    2.30
   5   3   8   11.40    2.90
   5   3   8    5.50    4.70
  -6  -3  -8   12.40    3.70
  -6  -3  -8   14.50    1.90
  -6  -3  -8   14.00    3.20
  -6  -3  -8   17.40    3.00
  -6  -3  -8   13.50    3.80
   6   3   8   14.60    2.60
   6   3   8   14.40    3.60
   6   3   8   10.90    3.80
  -7  -3  -8  309.77   18.70
  -7  -3  -8  308.47   18.90
  -7  -3  -8  304.87   19.20
  -7  -3  -8  287.07   17.10
  -7  -3  -8  285.57   19.40
   7   3   8  277.27   19.60
   7   3   8  282.07   17.80
   4  -4  -8   71.19    6.20
   4  -4  -8   61.49    9.50
   4  -4  -8   69.79    6.40
   4  -4  -8   75.09    6.80
  -4   4   8   89.69    8.40
  -4   4   8   70.79    7.50
  -4   4   8   88.99    8.50
  -4   4   8   70.79    6.40
   3  -4  -8   12.90    2.90
   3  -4  -8   16.60    3.20
   3  -4  -8    6.10    4.70
   3  -4  -8   14.40    2.90
  -3   4   8   14.40    3.30
  -3   4   8   17.30    4.80
  -3   4   8   12.90    2.60
  -3   4   8   10.20    3.80
   2  -4  -8   -0.30    2.10
   2  -4  -8    0.90    2.20
   2  -4  -8   -0.90    3.60
   2  -4  -8   -0.60    2.10
  -2   4   8    4.00    2.60
  -2   4   8    0.30    3.70
  -2   4   8   -1.40    1.90
  -2   4   8   -1.90    2.60
   1  -4  -8  126.49   10.00
   1  -4  -8  130.89    8.70
   1  -4  -8  139.59    8.60
  -1   4   8  126.89    8.90
  -1   4   8  125.39    8.50
  -1   4   8  133.79   10.30
  -1   4   8  149.49    9.20
  -1   4   8  133.39    8.80
   0  -4  -8  524.15   34.00
   0  -4  -8  617.44   33.90
   0  -4  -8  559.54   34.00
   0   4   8  654.93   34.10
   0   4   8  530.95   34.20
   0   4   8  636.64   38.30
   0   4   8  610.14   34.20
   0   4   8  560.34   33.90
  -1  -4  -8   94.89    7.00
  -1  -4  -8  107.99    7.20
  -1  -4  -8  114.19    6.90
   1   4   8  110.29    9.00
   1   4   8  114.59    7.20
   1   4   8  118.59    7.60
   1   4   8  112.29    7.10
  -2  -4  -8   33.60    3.40
  -2  -4  -8   45.10    3.00
  -2  -4  -8   40.50    3.60
   2   4   8   38.70    3.50
   2   4   8   39.60    3.60
   2   4   8   49.99    5.60
  -3  -4  -8  978.10   54.89
  -3  -4  -8  975.90   54.89
   3   4   8  859.91   54.79
   3   4   8  996.10   54.99
   3   4   8  938.31   56.19
  -4  -4  -8 1034.90   64.79
  -4  -4  -8 1178.38   64.89
   4   4   8 1150.48   66.09
  -5  -4  -8   11.50    3.20
  -5  -4  -8    7.80    3.10
  -5  -4  -8    9.60    2.70
   5   4   8   13.10    3.00
   5   4   8   12.40    1.60
   5   4   8   12.90    5.50
  -6  -4  -8   29.90    3.20
  -6  -4  -8   25.20    4.60
  -6  -4  -8   27.90    4.50
  -6  -4  -8   31.40    4.10
   6   4   8   33.70    5.70
   6   4   8   30.90    2.90
   6   4   8   31.80    4.30
   6   4   8   23.10    4.70
  -7  -4  -8  207.28   15.20
  -7  -4  -8  237.78   14.40
  -7  -4  -8  223.88   14.90
  -7  -4  -8  216.58   15.30
   7   4   8  227.08   15.50
   3  -5  -8   47.50    5.10
   3  -5  -8   39.60    4.90
   3  -5  -8   42.00    5.00
  -3   5   8   52.89    7.30
  -3   5   8   57.09    5.60
  -3   5   8   37.10    4.90
  -3   5   8   42.00    5.00
   2  -5  -8    0.40    2.60
   2  -5  -8    2.30    2.40
   2  -5  -8    3.40    2.70
  -2   5   8    1.00    2.50
  -2   5   8    6.20    2.80
  -2   5   8    5.90    2.70
  -2   5   8    8.30    4.60
  -2   5   8    1.50    3.20
   1  -5  -8    6.40    2.40
   1  -5  -8    8.70    2.40
   1  -5  -8    3.50    2.60
  -1   5   8    4.90    2.70
  -1   5   8   12.20    4.50
  -1   5   8   12.30    2.90
   0  -5  -8   13.90    2.50
   0  -5  -8   12.40    2.30
   0  -5  -8   11.80    2.40
   0   5   8   13.80    3.00
   0   5   8   14.70    2.40
   0   5   8   13.80    4.40
   0   5   8   17.50    4.00
  -1  -5  -8    1.60    1.80
  -1  -5  -8    2.30    1.90
  -1  -5  -8    1.00    1.20
   1   5   8    5.10    4.40
   1   5   8    0.20    2.10
   1   5   8    1.40    1.00
  -2  -5  -8   22.60    2.90
  -2  -5  -8   24.00    2.30
  -2  -5  -8   18.30    2.70
   2   5   8   24.20    4.60
  -3  -5  -8  478.75   27.70
  -3  -5  -8  463.35   27.70
   3   5   8  414.66   27.60
   3   5   8  520.45   29.20
  -4  -5  -8  616.14   36.60
  -4  -5  -8  656.73   36.60
   4   5   8  591.14   36.50
   4   5   8  614.54   37.60
  -5  -5  -8   56.19    5.90
  -5  -5  -8   60.89    5.50
   5   5   8   50.39    5.40
   5   5   8   49.20    5.90
   5   5   8   60.69    6.80
  -6  -5  -8    7.40    4.20
  -6  -5  -8   14.20    3.50
  -6  -5  -8   15.60    3.80
   6   5   8   13.60    4.70
   6   5   8    7.00    4.20
   6   5   8   13.50    3.60
  -7  -5  -8  164.98   13.10
  -7  -5  -8  187.88   13.50
  -7  -5  -8  186.68   12.70
   7   5   8  182.08   13.10
   7   5   8  194.18   13.60
   7   5   8  195.08   13.70
   2  -6  -8   23.30    3.60
   2  -6  -8   15.90    4.30
   2  -6  -8   20.90    3.70
  -2   6   8   25.30    3.70
  -2   6   8   26.80    4.00
  -2   6   8   11.80    3.40
  -2   6   8   20.20    4.30
   1  -6  -8    1.70    2.40
   1  -6  -8    0.70    2.70
   1  -6  -8   -4.80    2.70
  -1   6   8    3.00    2.80
  -1   6   8   -0.10    2.40
  -1   6   8    2.50    2.80
  -1   6   8    2.80    4.60
   0  -6  -8   27.90    3.00
   0  -6  -8   30.80    3.80
   0  -6  -8   31.80    3.60
   0  -6  -8   23.20    3.90
   0   6   8   26.70    3.60
   0   6   8   22.50    3.40
   0   6   8   25.80    3.60
   0   6   8   28.40    5.80
   0   6   8   31.20    3.70
  -1  -6  -8   23.60    2.30
  -1  -6  -8   18.60    3.00
  -1  -6  -8   21.10    3.10
   1   6   8   21.70    2.50
   1   6   8   23.60    3.30
   1   6   8   29.70    5.30
  -2  -6  -8    3.10    2.40
  -2  -6  -8    2.70    2.30
  -2  -6  -8    2.70    0.80
   2   6   8   -0.90    2.30
   2   6   8    4.50    4.30
  -3  -6  -8  386.76   22.40
  -3  -6  -8  364.36   22.20
   3   6   8  382.76   22.40
   3   6   8  364.16   23.60
   3   6   8  342.87   22.30
  -4  -6  -8  845.82   47.40
  -4  -6  -8  793.82   47.20
   4   6   8  801.62   47.30
   4   6   8  806.72   48.40
   4   6   8  786.12   47.40
  -5  -6  -8  101.59    7.80
  -5  -6  -8   95.79    8.10
   5   6   8   90.39    7.70
   5   6   8   88.09    8.20
   5   6   8  102.09    9.00
  -6  -6  -8    2.80    3.30
   6   6   8    2.60    3.40
   6   6   8    1.40    4.00
   0  -7  -8    7.30    2.90
   0  -7  -8    0.30    3.20
   0  -7  -8    1.80    3.00
   0   7   8    5.10    5.00
   0   7   8    2.50    2.60
   0   7   8    0.30    3.00
   0   7   8    1.00    2.80
   0   7   8    2.70    2.90
  -1  -7  -8   -3.70    3.20
  -1  -7  -8    2.80    2.60
  -1  -7  -8    1.70    2.70
  -1  -7  -8   -1.20    1.20
   1   7   8    1.80    1.90
   1   7   8   -0.30    4.80
   1   7   8    1.40    2.80
   1   7   8   -1.20    2.80
  -2  -7  -8    1.10    2.70
  -2  -7  -8   -1.60    2.80
   2   7   8    0.20    4.10
   2   7   8    0.80    2.80
   2   7   8    0.00    1.00
   2   7   8    1.70    4.60
   2   7   8    1.10    1.00
  -3  -7  -8   55.59    5.60
  -3  -7  -8   58.79    5.90
   3   7   8   57.79    5.90
   3   7   8   57.79    7.10
   3   7   8   44.60    6.40
  -4  -7  -8  371.56   22.50
  -4  -7  -8  365.66   22.70
   4   7   8  362.16   22.90
   4   7   8  359.36   23.70
  -5  -7  -8   84.59    8.10
  -5  -7  -8   83.19    7.60
   5   7   8   95.19    8.80
   5   7   8   80.89    8.20
   5   7   8   92.09    7.90
   1   5  -9   56.69    5.60
   1   5  -9   62.29    5.10
   1   5  -9   59.99    8.70
   1   5  -9   56.29    5.20
  -1  -5   9   58.79    4.70
  -1  -5   9   60.99    5.90
  -1  -5   9   66.79    6.20
  -1  -5   9   50.49    5.40
  -1  -5   9   46.70    5.70
   0   5  -9   14.80    3.40
   0   5  -9   13.40    4.60
   0  -5   9   24.30    4.80
   0  -5   9   16.70    3.40
   0  -5   9   21.00    2.80
   0  -5   9   11.90    3.40
   3   4  -9  105.69    7.00
   3   4  -9  112.49    9.90
   3   4  -9   83.79    7.70
  -3  -4   9  112.99    7.10
  -3  -4   9  104.49    7.90
  -3  -4   9  103.89    8.10
  -3  -4   9   97.19    7.60
   2   4  -9   37.20    3.50
   2   4  -9   43.40    3.80
   2   4  -9   32.20    4.10
   2   4  -9   42.90    6.60
  -2  -4   9   34.30    4.60
  -2  -4   9   30.10    4.00
  -2  -4   9   45.70    4.90
  -2  -4   9   43.60    3.40
  -2  -4   9   46.50    3.80
   1   4  -9  148.59    9.70
   1   4  -9  151.88   12.10
   1   4  -9  149.49    9.60
   1   4  -9  158.58    9.30
  -1  -4   9  129.79    9.90
  -1  -4   9  127.89   10.20
  -1  -4   9  136.69    9.70
  -1  -4   9  146.79   10.30
  -1  -4   9  152.88    9.10
   0   4  -9   45.00    4.40
   0   4  -9   46.60    4.80
   0   4  -9   46.20    4.10
   0  -4   9   39.60    4.40
   0  -4   9   46.20    5.20
   0  -4   9   46.30    5.50
   0  -4   9   42.50    4.60
   0  -4   9   41.70    3.80
  -1   4  -9  671.33   38.80
  -1   4  -9  658.13   40.00
  -1   4  -9  679.83   39.40
   1  -4   9  663.23   39.40
   1  -4   9  653.53   41.20
   1  -4   9  686.23   39.20
   1  -4   9  701.53   39.40
  -2   4  -9  194.88   12.20
  -2   4  -9  193.48   12.30
  -2   4  -9  186.68   13.20
   2  -4   9  191.48   12.80
   2  -4   9  203.18   12.40
   2  -4   9  156.58   14.00
   2  -4   9  199.98   12.10
   2  -4   9  167.78   12.90
   4   3  -9  279.17   17.20
   4   3  -9  280.87   16.50
   4   3  -9  277.67   19.20
   4   3  -9  263.67   17.10
  -4  -3   9  262.07   17.80
  -4  -3   9  275.57   16.90
  -4  -3   9  275.67   16.70
  -4  -3   9  277.27   16.80
   3   3  -9   96.19    6.50
   3   3  -9  102.29    9.40
   3   3  -9   94.99    7.20
  -3  -3   9   91.09    8.10
  -3  -3   9  108.99    7.40
  -3  -3   9  104.69    6.40
  -3  -3   9   95.29    6.80
   2   3  -9   60.59    4.20
   2   3  -9   47.40    4.80
   2   3  -9   61.39    4.20
   2   3  -9   50.49    6.40
  -2  -3   9   67.99    4.80
  -2  -3   9   57.99    4.40
  -2  -3   9   47.30    5.50
  -2  -3   9   57.89    5.60
   1   3  -9  400.46   22.80
   1   3  -9  359.66   23.20
   1   3  -9  404.06   23.30
   1   3  -9  390.16   25.20
  -1  -3   9  363.26   23.00
  -1  -3   9  409.86   22.70
  -1  -3   9  381.66   23.60
  -1  -3   9  405.96   24.00
  -1  -3   9  420.36   23.20
   0   3  -9  149.99    8.70
   0   3  -9  138.49    8.70
   0   3  -9  145.19    8.90
   0   3  -9  141.29    9.40
   0  -3   9  134.29    8.80
   0  -3   9  133.39    9.30
   0  -3   9  122.29   10.00
   0  -3   9  145.79   10.50
  -1   3  -9  425.76   25.70
  -1   3  -9  454.15   25.90
  -1   3  -9  440.06   26.90
  -1   3  -9  449.36   25.90
   1  -3   9  412.26   26.10
   1  -3   9  475.75   25.90
   1  -3   9  425.96   27.20
  -2   3  -9  370.46   22.90
  -2   3  -9  378.06   22.70
  -2   3  -9  389.76   24.10
   2  -3   9  405.36   23.00
   2  -3   9  376.66   22.90
   2  -3   9  396.76   22.90
  -3   3  -9    0.30    3.70
  -3   3  -9    3.50    2.70
  -3   3  -9    2.70    2.70
   3  -3   9    1.90    4.20
   3  -3   9    2.60    3.20
   3  -3   9    8.40    4.00
   3  -3   9    4.40    1.90
   3  -3   9    6.20    4.70
  -4   3  -9   12.60    5.00
  -4   3  -9   19.70    3.70
  -4   3  -9   16.30    3.70
   4  -3   9   24.50    3.50
   4  -3   9   19.50    3.70
   4  -3   9   18.70    5.20
   4  -3   9   24.90    2.40
   4  -3   9   15.90    4.10
   5   2  -9  614.04   36.40
   5   2  -9  551.44   33.40
   5   2  -9  544.55   33.60
  -5  -2   9  580.64   33.90
  -5  -2   9  570.34   34.90
  -5  -2   9  580.64   33.40
  -5  -2   9  564.34   33.30
   4   2  -9  689.13   42.90
   4   2  -9  749.92   45.30
   4   2  -9  745.23   42.70
  -4  -2   9  730.03   42.70
  -4  -2   9  749.82   42.60
  -4  -2   9  779.82   43.30
   3   2  -9   20.70    4.90
   3   2  -9   16.30    2.00
   3   2  -9   16.00    3.80
  -3  -2   9   17.00    3.70
  -3  -2   9   15.60    2.10
  -3  -2   9   15.40    3.00
   2   2  -9   63.99    6.70
   2   2  -9   58.59    3.80
  -2  -2   9   51.89    4.70
  -2  -2   9   56.19    5.70
  -2  -2   9   55.99    5.60
   1   2  -9  436.86   29.60
   1   2  -9  453.15   25.20
   1   2  -9  418.86   24.60
  -1  -2   9  424.36   25.80
  -1  -2   9  429.36   25.20
  -1  -2   9  405.56   25.60
   0   2  -9  215.38   13.30
   0   2  -9  229.68   15.50
   0   2  -9  229.68   14.30
   0   2  -9  227.68   13.70
   0  -2   9  223.28   14.20
   0  -2   9  240.38   14.70
  -1   2  -9  574.24   32.90
  -1   2  -9  556.54   31.80
  -1   2  -9  557.34   31.90
   1  -2   9  555.74   32.10
   1  -2   9  513.75   31.50
   1  -2   9  582.34   31.60
   1  -2   9  480.75   34.00
   1  -2   9  555.94   33.00
  -2   2  -9  477.45   31.10
  -2   2  -9  530.55   28.50
  -2   2  -9  512.15   28.30
   2  -2   9  454.95   28.20
   2  -2   9  431.06   29.40
   2  -2   9  443.46   29.50
   2  -2   9  471.35   28.30
   2  -2   9  537.75   28.30
  -3   2  -9    9.00    3.80
  -3   2  -9    7.90    2.50
  -3   2  -9   13.80    2.70
   3  -2   9   11.30    2.40
   3  -2   9   11.10    2.50
   3  -2   9   13.50    2.10
   3  -2   9    8.80    4.00
  -4   2  -9   96.79    9.70
  -4   2  -9  116.69    8.30
  -4   2  -9  112.69   10.10
  -4   2  -9  103.49    8.20
   4  -2   9  104.29    9.10
   4  -2   9  118.09    8.30
   4  -2   9  112.89    8.00
   4  -2   9  125.69    9.60
  -5   2  -9  340.07   22.20
  -5   2  -9  341.57   22.70
  -5   2  -9  335.97   21.00
  -5   2  -9  353.86   21.10
   5  -2   9  327.17   21.80
   5  -2   9  310.77   20.60
   5  -2   9  335.77   21.00
   5   1  -9  499.95   28.70
   5   1  -9  504.95   31.50
   5   1  -9  475.55   28.70
  -5  -1   9  474.05   29.10
  -5  -1   9  454.95   28.40
  -5  -1   9  518.75   30.20
  -5  -1   9  481.95   28.50
   4   1  -9  953.00   55.09
   4   1  -9  994.90   57.69
   4   1  -9  929.21   54.99
  -4  -1   9  962.90   56.39
  -4  -1   9  938.81   55.59
  -4  -1   9  985.60   54.89
  -4  -1   9  936.71   54.89
   3   1  -9    3.30    1.30
   3   1  -9    3.00    3.80
   3   1  -9    4.50    1.50
  -3  -1   9    4.10    3.80
  -3  -1   9    2.30    1.10
  -3  -1   9    3.30    2.60
  -3  -1   9    4.20    1.10
   2   1  -9   87.09    6.10
   2   1  -9   97.19    8.30
  -2  -1   9   81.99    6.40
  -2  -1   9   86.79    6.90
   1   1  -9  695.33   39.90
   1   1  -9  722.63   38.70
  -1  -1   9  608.74   38.80
  -1  -1   9  626.24   38.50
  -1  -1   9  654.63   39.00
   0   1  -9  810.62   44.40
   0  -1   9  696.73   44.00
   0  -1   9  760.82   43.90
  -1   1  -9  227.88   14.50
   1  -1   9  225.58   13.70
   1  -1   9  204.58   15.50
  -2   1  -9  739.13   45.20
  -2   1  -9  697.33   43.80
  -2   1  -9  775.92   43.70
   2  -1   9  832.52   43.60
   2  -1   9  693.73   44.90
   2  -1   9  801.12   44.00
   2  -1   9  771.12   43.70
  -3   1  -9   -0.60    1.80
  -3   1  -9    0.30    1.90
  -3   1  -9   -2.40    3.30
   3  -1   9    2.80    1.70
   3  -1   9    0.90    1.80
   3  -1   9   -0.90    3.20
   3  -1   9   -1.00    3.10
   3  -1   9    1.10    1.80
  -4   1  -9   -6.20    3.30
  -4   1  -9    1.00    2.30
  -4   1  -9   -2.40    2.30
  -4   1  -9    2.70    3.50
   4  -1   9    0.10    3.50
   4  -1   9    1.50    2.20
   4  -1   9    2.10    3.30
   4  -1   9   -1.70    2.30
  -5   1  -9  283.17   19.70
  -5   1  -9  326.17   20.00
  -5   1  -9  310.47   18.60
  -5   1  -9  318.27   18.60
   5  -1   9  255.17   22.40
   5  -1   9  261.97   18.40
  -6   1  -9  225.28   16.80
  -6   1  -9  249.58   15.90
   6  -1   9  227.18   18.50
   6  -1   9  272.17   16.20
   6  -1   9  213.58   17.90
   5   0  -9  340.47   21.40
   5   0  -9  348.77   23.20
   5   0  -9  344.07   20.00
  -5   0   9  339.07   20.10
  -5   0   9  312.87   20.30
  -5   0   9  326.87   21.50
  -5   0   9  348.17   22.30
  -5   0   9  307.47   21.20
  -5   0   9  309.17   19.70
   4   0  -9 1054.19   59.99
   4   0  -9 1057.59   59.79
   4   0  -9 1062.89   62.49
  -4   0   9 1015.60   61.09
  -4   0   9 1062.99   59.69
  -4   0   9 1014.80   61.39
  -4   0   9 1098.09   59.79
  -4   0   9  946.61   60.19
   3   0  -9   33.80    2.90
   3   0  -9   32.60    2.80
   3   0  -9   38.10    5.90
   3   0  -9   34.90    2.70
   3   0  -9   27.30    2.30
  -3   0   9   29.50    4.60
  -3   0   9   20.60    5.30
  -3   0   9   33.60    2.50
  -3   0   9   34.70    2.60
  -3   0   9   22.20    3.50
   2   0  -9  211.78   12.20
   2   0  -9  205.28   13.80
  -2   0   9  179.78   12.10
  -2   0   9  175.08   14.10
  -2   0   9  201.48   13.10
   1   0  -9  592.04   34.00
   1   0  -9  623.54   34.90
  -1   0   9  592.84   34.70
  -1   0   9  539.35   35.60
  -1   0   9  523.35   33.50
  -1   0   9  579.54   33.90
   0   0  -9 1512.65   89.59
   0   0  -9 1650.73   89.99
   0   0   9 1499.55   89.19
   0   0   9 1500.25   88.89
   0   0   9 1589.84   89.19
  -1   0  -9   27.30    4.20
  -1   0  -9   42.80    4.70
  -1   0  -9   33.60    3.70
   1   0   9   45.20    4.10
   1   0   9   36.90    3.60
   1   0   9   36.10    6.40
  -2   0  -9  868.51   49.90
  -2   0  -9  809.42   51.39
  -2   0  -9  924.01   50.59
  -2   0  -9  898.51   49.99
   2   0   9  767.92   50.79
   2   0   9  949.11   49.70
   2   0   9  877.11   50.39
  -3   0  -9   -0.10    3.20
  -3   0  -9    1.50    1.70
  -3   0  -9   -0.40    1.60
   3   0   9   -2.90    2.70
   3   0   9   -0.30    1.90
   3   0   9   -0.90    1.60
  -4   0  -9   31.50    3.90
  -4   0  -9   41.60    4.20
  -4   0  -9   35.30    4.90
  -4   0  -9   39.80    5.40
   4   0   9   32.40    5.70
  -5   0  -9  326.77   19.80
  -5   0  -9  289.97   20.40
  -5   0  -9  352.06   21.20
  -5   0  -9  311.67   19.80
   5   0   9  348.17   19.80
   5   0   9  294.27   19.70
  -6   0  -9  346.47   21.50
  -6   0  -9  350.86   21.30
  -6   0  -9  330.97   22.50
  -6   0  -9  321.87   22.00
   6   0   9  330.97   21.10
   6   0   9  364.66   21.40
   5  -1  -9  245.28   14.40
   5  -1  -9  242.68   17.80
   5  -1  -9  191.28   14.90
  -5   1   9  198.98   15.90
  -5   1   9  225.38   15.00
  -5   1   9  259.77   16.80
  -5   1   9  245.38   14.30
   4  -1  -9 1199.88   64.39
   4  -1  -9 1122.49   66.99
   4  -1  -9 1152.58   63.89
   4  -1  -9 1057.39   65.29
  -4   1   9 1142.29   68.49
  -4   1   9 1094.39   64.59
  -4   1   9 1084.19   66.19
  -4   1   9 1153.58   64.19
  -4   1   9 1071.29   65.49
  -4   1   9 1084.49   64.69
   3  -1  -9  220.08   13.00
   3  -1  -9  219.68   13.40
   3  -1  -9  216.68   17.20
   3  -1  -9  228.68   13.00
  -3   1   9  221.18   15.40
  -3   1   9  201.18   13.80
  -3   1   9  192.08   14.40
  -3   1   9  218.28   12.90
  -3   1   9  224.08   14.60
   2  -1  -9   32.40    5.10
   2  -1  -9   39.50    2.90
   2  -1  -9   40.00    3.90
   2  -1  -9   36.80    2.70
  -2   1   9   35.70    5.80
  -2   1   9   37.50    4.80
  -2   1   9   29.70    3.80
  -2   1   9   35.20    2.40
   1  -1  -9  516.95   31.70
   1  -1  -9  587.44   32.50
  -1   1   9  536.05   31.40
  -1   1   9  496.35   33.00
   0  -1  -9 1772.32  106.49
   0  -1  -9 2011.90  106.69
   0   1   9 2019.10  106.19
   0   1   9 1750.82  106.19
   0   1   9 1763.02  105.89
   0   1   9 1775.82  107.59
  -1  -1  -9   53.89    4.10
  -1  -1  -9   61.49    4.90
  -1  -1  -9   44.90    5.20
  -1  -1  -9   46.30    5.10
   1   1   9   41.30    6.40
   1   1   9   58.79    4.60
   1   1   9   39.90    4.30
  -2  -1  -9  420.16   25.20
  -2  -1  -9  457.85   26.30
  -2  -1  -9  435.26   26.80
  -2  -1  -9  455.45   25.20
  -2  -1  -9  453.85   26.00
   2   1   9  428.16   26.10
   2   1   9  413.46   27.90
  -3  -1  -9    2.20    1.80
  -3  -1  -9   -0.40    2.90
  -3  -1  -9    4.10    1.80
  -3  -1  -9    8.00    2.40
   3   1   9    5.10    2.70
   3   1   9    3.00    1.70
   3   1   9    2.80    1.90
   3   1   9    6.10    4.70
  -4  -1  -9  107.09    7.90
  -4  -1  -9  113.99    8.10
  -4  -1  -9  113.29    9.00
  -4  -1  -9  117.19    7.30
   4   1   9  122.29    8.10
   4   1   9  105.29    8.30
  -5  -1  -9  215.88   14.70
  -5  -1  -9  190.88   13.70
  -5  -1  -9  202.98   13.50
  -5  -1  -9  221.38   13.60
   5   1   9  196.38   13.40
   5   1   9  223.68   13.60
  -6  -1  -9  572.34   35.70
  -6  -1  -9  567.24   36.40
  -6  -1  -9  582.14   34.70
  -6  -1  -9  566.74   34.70
   6   1   9  604.44   34.50
  -7  -1  -9   76.69    8.10
  -7  -1  -9   94.99    8.30
   7   1   9   95.89    8.10
   7   1   9   92.39    7.40
   4  -2  -9  854.51   48.60
   4  -2  -9  848.22   48.30
  -4   2   9  842.32   50.09
  -4   2   9  842.22   48.50
  -4   2   9  852.11   50.39
  -4   2   9  786.62   48.90
   3  -2  -9  118.69   11.50
   3  -2  -9  142.59    9.10
   3  -2  -9  147.19    9.00
  -3   2   9  149.88   11.50
  -3   2   9  147.09    8.90
  -3   2   9  137.79   10.00
  -3   2   9  145.29   10.40
   2  -2  -9  145.69   11.70
   2  -2  -9  168.18    9.60
  -2   2   9  159.28   10.60
  -2   2   9  167.08   10.80
  -2   2   9  156.98   11.80
  -2   2   9  134.79    9.80
  -2   2   9  161.28    9.40
   1  -2  -9  221.88   14.80
   1  -2  -9  208.18   13.30
   1  -2  -9  247.48   13.00
  -1   2   9  221.08   15.30
  -1   2   9  208.78   13.90
  -1   2   9  219.58   13.10
   0  -2  -9 2673.13  143.69
   0  -2  -9 2599.84  142.99
   0  -2  -9 2335.97  143.09
   0  -2  -9 2253.27  144.09
   0   2   9 2810.72  144.09
   0   2   9 2425.06  145.19
  -1  -2  -9   65.09    5.80
  -1  -2  -9   59.69    5.10
  -1  -2  -9   72.59    4.90
  -1  -2  -9   70.69    4.20
  -1  -2  -9   73.69    4.40
   1   2   9   75.29    7.40
   1   2   9   63.79    5.20
   1   2   9   65.19    5.60
  -2  -2  -9  799.82   49.60
  -2  -2  -9  867.01   48.60
  -2  -2  -9  813.12   49.10
  -2  -2  -9  888.21   48.40
  -2  -2  -9  831.52   48.70
   2   2   9  777.02   51.19
   2   2   9  939.41   48.30
   2   2   9  823.42   48.90
  -3  -2  -9   -0.40    1.90
  -3  -2  -9    0.10    1.50
  -3  -2  -9    1.10    1.80
  -3  -2  -9    2.90    2.60
  -3  -2  -9   -1.80    1.70
   3   2   9    0.50    2.20
   3   2   9   -0.60    1.60
  -4  -2  -9  301.97   18.60
  -4  -2  -9  326.57   18.80
  -4  -2  -9  301.77   18.80
  -4  -2  -9  283.27   19.60
  -4  -2  -9  346.97   18.50
   4   2   9  295.07   18.80
   4   2   9  306.97   18.90
   4   2   9  305.07   20.80
  -5  -2  -9   25.00    2.70
  -5  -2  -9   22.30    4.40
  -5  -2  -9   34.60    3.90
  -5  -2  -9   28.60    3.80
  -5  -2  -9   21.20    3.80
   5   2   9   29.60    3.80
   5   2   9   38.40    4.10
  -6  -2  -9  480.15   28.70
  -6  -2  -9  478.55   27.30
  -6  -2  -9  449.16   29.40
  -6  -2  -9  498.25   28.80
  -6  -2  -9  478.85   28.80
   6   2   9  471.15   28.30
   6   2   9  458.65   28.70
  -7  -2  -9   85.69    8.40
  -7  -2  -9  104.29    7.90
  -7  -2  -9   85.09    8.80
   7   2   9   99.89    7.80
   7   2   9   92.99    7.10
   7   2   9   78.09    7.80
   4  -3  -9  610.44   36.20
   4  -3  -9  635.34   36.20
  -4   3   9  605.04   36.40
  -4   3   9  624.54   36.40
  -4   3   9  596.94   37.50
   3  -3  -9  243.08   20.80
   3  -3  -9  290.47   16.90
   3  -3  -9  255.67   17.30
   3  -3  -9  311.97   17.00
  -3   3   9  284.77   18.00
  -3   3   9  316.67   18.90
  -3   3   9  237.08   17.20
  -3   3   9  287.77   16.80
  -3   3   9  260.07   17.60
   2  -3  -9   15.60    2.80
   2  -3  -9   13.80    2.30
   2  -3  -9   16.60    2.50
   2  -3  -9   13.30    4.30
  -2   3   9   18.20    4.40
  -2   3   9   16.60    3.20
  -2   3   9   14.50    2.20
  -2   3   9   17.50    3.40
   1  -3  -9  141.29   10.60
   1  -3  -9  124.19   10.50
   1  -3  -9  154.18    9.00
  -1   3   9  145.39    9.60
  -1   3   9  140.49   10.90
  -1   3   9  149.19    8.90
  -1   3   9  156.58    9.70
   0  -3  -9 2309.27  125.69
   0  -3  -9 2126.09  125.39
   0  -3  -9 2189.88  125.29
   0   3   9 2261.97  125.49
   0   3   9 1981.60  125.89
   0   3   9 2321.37  125.29
  -1  -3  -9 1078.49   64.89
  -1  -3  -9 1160.68   64.79
  -1  -3  -9 1147.79   64.89
   1   3   9 1114.79   65.29
   1   3   9 1173.18   66.89
   1   3   9 1122.29   64.69
  -2  -3  -9  133.69    8.20
  -2  -3  -9  124.79    8.20
  -2  -3  -9  126.99    8.10
   2   3   9  142.39    8.20
   2   3   9  125.29    8.20
  -3  -3  -9    3.10    2.90
  -3  -3  -9    0.20    2.10
  -3  -3  -9    2.80    1.80
  -3  -3  -9    4.00    1.80
   3   3   9    3.10    1.80
   3   3   9    0.60    3.70
   3   3   9    1.00    1.60
   3   3   9    2.40    3.00
  -4  -3  -9  415.06   25.00
  -4  -3  -9  461.35   24.70
  -4  -3  -9  393.66   24.80
  -4  -3  -9  383.06   25.70
   4   3   9  425.26   25.00
   4   3   9  385.96   26.40
   4   3   9  465.25   24.60
   4   3   9  398.46   24.90
  -5  -3  -9   -2.30    2.60
  -5  -3  -9    2.80    1.80
  -5  -3  -9   -0.50    2.80
  -5  -3  -9    4.60    2.80
   5   3   9   -0.10    4.30
   5   3   9   -1.00    2.70
   5   3   9   -2.10    2.00
  -6  -3  -9  411.46   25.40
  -6  -3  -9  429.46   25.00
  -6  -3  -9  409.16   24.40
  -6  -3  -9  394.06   26.10
  -6  -3  -9  440.36   25.70
   6   3   9  433.96   24.90
   6   3   9  419.36   25.80
   6   3   9  399.56   25.60
  -7  -3  -9  110.89    8.90
  -7  -3  -9   95.29    6.20
  -7  -3  -9   92.19    8.80
  -7  -3  -9  113.89    8.30
  -7  -3  -9  104.79    7.90
   7   3   9   85.89    8.50
   7   3   9  106.69    7.40
   3  -4  -9  258.67   15.80
   3  -4  -9  227.98   16.10
   3  -4  -9  270.37   15.80
  -3   4   9  279.97   17.80
  -3   4   9  241.38   16.00
  -3   4   9  216.38   15.40
  -3   4   9  271.37   16.90
  -3   4   9  264.17   16.80
   2  -4  -9   47.50    6.60
   2  -4  -9   45.80    4.80
   2  -4  -9   47.60    4.30
   2  -4  -9   52.09    4.70
  -2   4   9   42.20    4.20
  -2   4   9   48.60    4.80
  -2   4   9   46.50    4.80
  -2   4   9   46.40    5.00
  -2   4   9   49.50    6.50
   1  -4  -9   69.59    6.70
   1  -4  -9   65.09    5.20
   1  -4  -9   72.19    5.40
  -1   4   9   71.59    7.30
  -1   4   9   62.39    5.70
  -1   4   9   72.49    5.70
   0  -4  -9 1614.94   95.29
   0  -4  -9 1645.64   95.19
   0  -4  -9 1706.43   95.29
   0   4   9 1575.44   95.69
   0   4   9 1829.92   95.39
   0   4   9 1760.72   95.49
   0   4   9 1549.24   95.49
   0   4   9 1633.14   96.99
  -1  -4  -9  631.54   35.60
  -1  -4  -9  630.84   35.70
  -1  -4  -9  552.44   35.70
   1   4   9  659.73   37.80
   1   4   9  594.44   36.20
   1   4   9  640.14   35.80
   1   4   9  609.24   36.70
  -2  -4  -9  211.78   12.30
  -2  -4  -9  201.48   11.90
  -2  -4  -9  191.18   12.20
   2   4   9  209.68   12.40
   2   4   9  180.88   14.30
   2   4   9  199.58   12.30
  -3  -4  -9   10.30    2.30
  -3  -4  -9    9.70    2.20
   3   4   9    9.70    2.30
   3   4   9    9.40    3.90
   3   4   9    8.70    2.20
  -4  -4  -9  450.15   27.60
  -4  -4  -9  417.86   26.50
  -4  -4  -9  465.85   26.80
   4   4   9  470.65   28.30
   4   4   9  431.16   26.60
  -5  -4  -9   25.90    4.40
  -5  -4  -9   26.40    4.20
  -5  -4  -9   34.30    4.00
   5   4   9   33.50    5.80
   5   4   9   30.90    2.80
  -6  -4  -9  195.68   14.30
  -6  -4  -9  209.18   14.10
  -6  -4  -9  202.38   12.70
  -6  -4  -9  199.78   13.70
   6   4   9  221.68   12.70
   6   4   9  217.18   15.40
   6   4   9  214.38   13.90
   6   4   9  202.68   15.10
  -7  -4  -9  197.88   12.00
  -7  -4  -9  190.08   13.40
  -7  -4  -9  170.68   13.50
  -7  -4  -9  169.08   11.40
  -7  -4  -9  176.08   12.80
   7   4   9  190.08   13.30
   7   4   9  196.48   13.50
   7   4   9  210.48   11.80
   2  -5  -9    3.00    2.90
   2  -5  -9    5.50    2.60
   2  -5  -9    8.10    2.70
  -2   5   9   10.70    3.00
  -2   5   9    6.10    3.10
  -2   5   9    6.80    3.10
  -2   5   9   10.30    4.90
  -2   5   9    5.00    2.50
   1  -5  -9    8.70    2.50
   1  -5  -9    4.80    2.30
   1  -5  -9    4.50    2.60
  -1   5   9    8.20    2.60
  -1   5   9    9.30    2.70
  -1   5   9    6.30    4.40
  -1   5   9    5.00    2.30
  -1   5   9    4.40    2.90
   0  -5  -9 1114.69   66.49
   0  -5  -9 1203.98   66.29
   0  -5  -9 1071.09   66.49
   0   5   9 1189.38   68.39
   0   5   9 1188.48   66.79
   0   5   9 1092.79   66.69
   0   5   9 1218.48   66.49
   0   5   9 1158.58   66.39
  -1  -5  -9 1051.59   56.79
  -1  -5  -9  962.80   57.09
  -1  -5  -9  935.71   57.09
   1   5   9  915.21   59.09
   1   5   9 1012.90   57.49
   1   5   9 1054.39   57.09
  -2  -5  -9    8.60    2.20
  -2  -5  -9    7.90    1.30
  -2  -5  -9    5.30    2.10
   2   5   9    7.90    2.20
   2   5   9    8.30    4.60
  -3  -5  -9   33.00    3.90
  -3  -5  -9   35.10    3.90
   3   5   9   32.70    3.90
   3   5   9   31.10    5.60
  -4  -5  -9  521.55   30.10
  -4  -5  -9  490.75   30.10
   4   5   9  504.05   31.50
  -5  -5  -9  159.38   11.90
  -5  -5  -9  160.98   11.70
  -5  -5  -9  174.28   11.20
   5   5   9  170.18   11.30
   5   5   9  163.78   12.70
   5   5   9  158.98   11.60
  -6  -5  -9   97.79    8.60
  -6  -5  -9  113.99    8.20
  -6  -5  -9  102.29    8.80
   6   5   9   95.29    9.50
   6   5   9   88.69    8.60
   6   5   9  113.19    8.50
   1  -6  -9   10.00    3.00
   1  -6  -9   17.20    3.10
   1  -6  -9    7.10    3.20
  -1   6   9   14.70    3.50
  -1   6   9   16.80    3.20
  -1   6   9   15.90    5.60
  -1   6   9   15.00    3.30
   0  -6  -9  592.74   35.20
   0  -6  -9  634.94   35.30
   0  -6  -9  539.15   34.70
   0  -6  -9  543.95   34.70
   0   6   9  614.44   36.70
   0   6   9  594.74   34.90
   0   6   9  620.34   34.60
  -1  -6  -9  868.01   48.30
  -1  -6  -9  809.62   48.90
   1   6   9  856.81   49.10
   1   6   9  830.12   48.10
  -2  -6  -9    8.80    1.50
  -2  -6  -9    6.20    2.60
  -2  -6  -9    6.10    2.50
   2   6   9    6.40    3.10
   2   6   9    9.70    4.60
  -3  -6  -9    3.10    2.50
  -3  -6  -9    3.10    2.40
   3   6   9    0.70    2.30
   3   6   9    4.10    2.50
   3   6   9    9.00    4.50
  -4  -6  -9  321.67   20.80
  -4  -6  -9  335.17   20.70
   4   6   9  328.87   22.20
   4   6   9  351.06   21.10
   4   6   9  345.77   20.70
  -5  -6  -9  280.37   18.50
  -5  -6  -9  291.37   18.30
   5   6   9  279.97   18.30
   5   6   9  292.47   19.70
   5   6   9  303.57   18.80
  -6  -6  -9   37.90    4.70
  -6  -6  -9   27.80    4.80
  -6  -6  -9   15.20    4.70
   6   6   9   29.80    4.60
   6   6   9   26.00    5.80
   6   6   9   19.70    5.00
  -1  -7  -9  564.14   32.20
  -1  -7  -9  504.45   32.00
  -1  -7  -9  556.44   32.80
  -1  -7  -9  558.44   31.20
   1   7   9  552.04   34.50
   1   7   9  537.15   32.10
   1   7   9  509.15   32.20
  -2  -7  -9    7.40    0.90
  -2  -7  -9    3.60    3.00
  -2  -7  -9    8.70    3.00
   2   7   9    8.20    3.10
   2   7   9   10.00    5.20
   2   7   9    6.00    3.00
  -3  -7  -9    6.10    2.90
  -3  -7  -9    6.40    3.10
   3   7   9    5.60    3.00
   3   7   9   12.40    5.20
   3   7   9    4.20    3.00
  -4  -7  -9  205.18   14.80
  -4  -7  -9  221.68   14.00
   4   7   9  197.38   13.80
   4   7   9  205.78   14.20
   4   7   9  218.18   15.40
  -5  -7  -9  292.47   20.70
  -5  -7  -9  263.37   17.90
   5   7   9  262.27   17.70
   5   7   9  283.87   19.00
   5   7   9  277.47   18.90
   2   4 -10  175.88   12.60
   2   4 -10  201.48   15.20
   2   4 -10  210.68   12.10
  -2  -4  10  223.28   12.40
  -2  -4  10  171.58   13.10
   1   4 -10  156.38   13.40
   1   4 -10  165.28   10.70
   1   4 -10  178.58   10.30
  -1  -4  10  178.68   10.10
  -1  -4  10  150.98   11.00
  -1  -4  10  147.29   11.20
  -1  -4  10  162.58   11.70
   0   4 -10  169.78   13.70
   0   4 -10  170.98   11.10
   0   4 -10  198.48   10.90
   0   4 -10  173.08   11.50
   0  -4  10  154.48   11.00
   0  -4  10  172.98   11.30
   0  -4  10  168.98   12.10
   0  -4  10  156.58   11.30
  -1   4 -10  105.89    7.90
  -1   4 -10  111.89    7.10
  -1   4 -10  108.09    8.70
  -1   4 -10  119.39    7.70
   1  -4  10   98.79    7.80
   1  -4  10  103.09    8.80
   1  -4  10  114.99    7.90
   1  -4  10  106.29    9.60
   1  -4  10  115.49    7.40
   3   3 -10   32.30    6.20
   3   3 -10   35.20    3.20
  -3  -3  10   37.70    2.60
  -3  -3  10   24.80    4.80
  -3  -3  10   37.80    3.30
  -3  -3  10   35.20    4.10
   2   3 -10  236.98   16.60
   2   3 -10  248.98   13.70
   2   3 -10  224.08   14.00
   2   3 -10  227.28   13.90
  -2  -3  10  213.18   15.10
  -2  -3  10  262.67   14.80
  -2  -3  10  216.58   15.20
   1   3 -10  106.79    7.40
   1   3 -10  119.69    7.10
   1   3 -10  123.39   10.20
   1   3 -10  111.29    7.80
  -1  -3  10  118.69    8.80
  -1  -3  10  111.09    8.50
   0   3 -10  170.38   13.20
   0   3 -10  176.78   10.30
   0   3 -10  190.38   11.40
   0   3 -10  151.18   10.50
   0  -3  10  163.28   11.20
   0  -3  10  172.48   12.20
  -1   3 -10  288.17   16.80
  -1   3 -10  284.67   17.90
   1  -3  10  253.77   18.30
   1  -3  10  286.97   16.60
   1  -3  10  297.87   17.30
   1  -3  10  275.47   18.20
   1  -3  10  268.27   16.70
  -2   3 -10  111.19    9.50
  -2   3 -10  117.69    7.90
   2  -3  10  117.19    7.70
   2  -3  10   93.09    9.40
   2  -3  10  104.69    9.10
   2  -3  10  119.39    7.90
   2  -3  10  130.69    8.40
  -3   3 -10   10.30    3.10
  -3   3 -10   10.40    4.10
  -3   3 -10   10.10    4.60
   3  -3  10    5.10    4.60
   3  -3  10   10.90    3.00
   3  -3  10   17.20    4.00
   3  -3  10   16.30    2.70
   3  -3  10   14.80    2.50
   4   2 -10  112.59    7.20
   4   2 -10  132.69   11.10
   4   2 -10  104.89    7.30
  -4  -2  10  108.79    9.60
  -4  -2  10  106.79    7.40
  -4  -2  10  112.59    6.90
  -4  -2  10  106.89    8.20
   3   2 -10    0.40    1.30
   3   2 -10    0.60    1.20
   3   2 -10    3.40    4.30
  -3  -2  10   -1.20    2.50
  -3  -2  10   -1.70    3.40
   2   2 -10  303.97   17.30
   2   2 -10  312.87   20.00
  -2  -2  10  292.77   17.90
  -2  -2  10  282.67   18.50
  -2  -2  10  280.17   18.50
   1   2 -10  194.38   11.50
   1   2 -10  180.18   13.50
  -1  -2  10  167.88   12.00
  -1  -2  10  180.98   12.30
  -1  -2  10  182.68   11.50
   0   2 -10  147.09    9.70
   0   2 -10  130.99   11.10
   0  -2  10  141.79    9.60
  -1   2 -10  346.27   20.80
  -1   2 -10  321.77   19.30
  -1   2 -10  335.37   19.30
   1  -2  10  334.57   21.10
   1  -2  10  318.07   20.90
  -2   2 -10  219.08   13.70
  -2   2 -10  221.78   15.20
  -2   2 -10  233.98   13.60
   2  -2  10  238.58   13.50
   2  -2  10  200.28   15.20
   2  -2  10  224.58   13.90
  -3   2 -10  119.69    8.20
  -3   2 -10  124.99    8.10
  -3   2 -10  107.49    9.90
   3  -2  10  112.29    7.90
   3  -2  10  111.89    9.50
   3  -2  10  126.99    7.80
   3  -2  10   92.59    9.60
   3  -2  10  128.59    8.10
  -4   2 -10  121.99    9.20
  -4   2 -10  140.09    9.30
  -4   2 -10  131.29   11.50
  -4   2 -10  118.99   11.10
   4  -2  10  141.29   11.00
   4  -2  10  118.69    9.20
   4  -2  10  143.59    9.10
   4  -2  10  132.79   10.40
   4   1 -10  170.08   13.50
   4   1 -10  163.38    9.90
   4   1 -10  163.48    9.80
  -4  -1  10  146.89   10.80
  -4  -1  10  159.78   10.30
  -4  -1  10  144.49   11.70
  -4  -1  10  165.08    9.60
   3   1 -10   32.70    5.80
   3   1 -10   27.90    2.30
   3   1 -10   30.30    2.30
  -3  -1  10   24.50    4.70
  -3  -1  10   24.50    3.90
   2   1 -10  238.88   16.40
   2   1 -10  240.98   14.00
  -2  -1  10  249.08   15.30
  -2  -1  10  213.38   14.50
   1   1 -10  418.46   23.00
   1   1 -10  398.66   24.50
  -1  -1  10  363.66   22.80
  -1  -1  10  351.66   23.10
  -1  -1  10  377.66   23.30
   0   1 -10  141.19    9.80
   0   1 -10  147.49   10.70
   0  -1  10  140.89    9.80
   0  -1  10  128.79    9.30
   0  -1  10  130.09    9.10
  -1   1 -10  264.67   17.00
  -1   1 -10  263.77   16.50
   1  -1  10  243.58   15.60
   1  -1  10  237.68   16.10
  -2   1 -10  308.17   16.90
  -2   1 -10  274.17   19.70
   2  -1  10  252.57   18.00
   2  -1  10  287.17   17.10
  -3   1 -10  148.29    9.10
  -3   1 -10  130.79   10.90
  -3   1 -10  133.29    8.90
   3  -1  10  120.29   10.20
   3  -1  10  137.19    8.90
   3  -1  10  151.38    8.90
  -4   1 -10  140.99   11.30
  -4   1 -10  136.79    9.50
  -4   1 -10  137.29   11.30
  -4   1 -10  151.08   10.70
   4  -1  10  141.79    9.60
   4  -1  10  142.89    9.60
   4  -1  10  152.68   11.20
  -5   1 -10  145.49   11.90
  -5   1 -10  146.19   10.60
  -5   1 -10  149.49   10.60
  -5   1 -10  138.59   11.90
   5  -1  10  162.48   10.60
   5  -1  10  182.98   11.60
   5  -1  10  145.19   12.00
   4   0 -10  264.97   15.60
   4   0 -10  261.27   18.90
   4   0 -10  275.87   15.60
  -4   0  10  271.37   17.50
  -4   0  10  238.58   18.00
  -4   0  10  257.27   15.30
  -4   0  10  270.87   15.40
  -4   0  10  237.18   16.20
   3   0 -10  125.69    7.40
   3   0 -10  114.69    7.70
   3   0 -10  120.99   10.60
   3   0 -10  117.09    7.40
   3   0 -10  128.49    7.30
  -3   0  10  105.59    8.50
  -3   0  10  140.19   10.30
   2   0 -10   87.79    8.10
   2   0 -10   87.89    6.10
  -2   0  10   77.69    8.80
  -2   0  10   67.69    7.00
  -2   0  10   83.69    6.20
   1   0 -10  121.29    8.90
   1   0 -10  118.79    7.90
  -1   0  10   85.69   10.90
  -1   0  10   95.09    7.20
  -1   0  10   84.59    7.70
   0   0 -10   36.90    5.00
   0   0 -10   46.10    5.40
   0   0  10   39.30    5.70
   0   0  10   40.70    7.20
   0   0  10   46.70    4.50
   0   0  10   39.10    4.50
  -1   0 -10  259.77   16.20
  -1   0 -10  253.97   16.10
   1   0  10  254.67   17.90
   1   0  10  211.68   16.30
   1   0  10  245.58   15.30
  -2   0 -10  381.06   23.50
   2   0  10  366.86   22.20
   2   0  10  367.86   24.10
  -3   0 -10  130.89    8.60
  -3   0 -10  137.19   10.80
  -3   0 -10  146.29    9.00
  -3   0 -10  136.59    8.90
   3   0  10  146.59    8.60
   3   0  10  144.99    8.80
   3   0  10  113.59    9.90
  -4   0 -10  222.48   15.50
  -4   0 -10  229.48   14.50
  -4   0 -10  259.47   16.30
   4   0  10  241.98   15.50
   4   0  10  221.98   14.40
  -5   0 -10  242.68   17.60
  -5   0 -10  302.07   18.60
  -5   0 -10  247.58   16.70
  -5   0 -10  293.87   17.00
   5   0  10  239.88   17.90
   5   0  10  280.77   17.40
  -6   0 -10   71.59    7.30
  -6   0 -10   67.99    6.60
  -6   0 -10   48.20    9.70
   6   0  10   69.69    6.50
   6   0  10   80.99    7.10
   4  -1 -10  252.17   17.10
   4  -1 -10  294.67   17.60
   4  -1 -10  306.67   20.70
   4  -1 -10  288.87   17.30
   4  -1 -10  317.47   17.40
  -4   1  10  291.47   17.10
  -4   1  10  273.77   19.00
  -4   1  10  302.47   19.30
  -4   1  10  315.07   18.00
  -4   1  10  274.47   20.80
  -4   1  10  259.17   18.00
   3  -1 -10  436.26   25.40
   3  -1 -10  434.06   28.10
   3  -1 -10  451.45   25.30
   3  -1 -10  457.25   25.30
  -3   1  10  379.86   31.10
  -3   1  10  423.76   26.10
  -3   1  10  441.26   27.00
  -3   1  10  434.86   25.10
   2  -1 -10   66.09    6.90
   2  -1 -10   53.49    4.90
  -2   1  10   50.89    4.80
  -2   1  10   51.89    6.00
   1  -1 -10  314.97   20.40
   1  -1 -10  342.17   21.20
  -1   1  10  351.76   20.70
  -1   1  10  320.37   20.00
   0  -1 -10   34.90    4.30
   0  -1 -10   31.40    4.30
   0   1  10   25.10    3.90
   0   1  10   26.10    6.10
   0   1  10   26.30    3.50
   0   1  10   31.60    3.90
  -1  -1 -10   16.70    3.50
  -1  -1 -10   15.60    3.10
   1   1  10   18.30    3.10
   1   1  10   18.80    5.50
  -2  -1 -10  440.16   27.00
  -2  -1 -10  428.46   26.40
   2   1  10  421.46   26.30
   2   1  10  465.35   28.70
  -3  -1 -10  386.46   22.90
  -3  -1 -10  375.36   23.20
  -3  -1 -10  412.06   24.60
  -3  -1 -10  411.46   23.20
   3   1  10  375.46   22.70
   3   1  10  387.16   22.70
   3   1  10  386.36   23.80
  -4  -1 -10  251.57   15.80
  -4  -1 -10  210.88   14.60
  -4  -1 -10  221.58   14.10
   4   1  10  209.08   14.00
   4   1  10  254.57   14.90
  -5  -1 -10  431.76   27.40
  -5  -1 -10  452.05   28.70
  -5  -1 -10  488.85   27.60
   5   1  10  460.25   27.40
   5   1  10  453.25   27.70
  -6  -1 -10  144.79   10.60
  -6  -1 -10  139.59   10.20
  -6  -1 -10  122.19   11.30
  -6  -1 -10  141.79   10.00
   6   1  10  130.69   10.00
   6   1  10  136.59   10.00
   6   1  10  152.48   10.20
   4  -2 -10  193.48   11.70
   4  -2 -10  196.58   11.40
   4  -2 -10  179.58   14.90
  -4   2  10  179.68   11.50
  -4   2  10  187.28   12.50
  -4   2  10  179.78   14.10
  -4   2  10  163.18   12.00
  -4   2  10  194.08   13.40
   3  -2 -10  527.25   28.80
   3  -2 -10  443.76   31.30
   3  -2 -10  516.15   28.90
  -3   2  10  502.05   29.50
  -3   2  10  493.75   31.20
  -3   2  10  460.15   28.90
  -3   2  10  511.35   28.60
  -3   2  10  483.25   30.10
   2  -2 -10    4.60    1.70
   2  -2 -10    1.00    3.50
   2  -2 -10   -0.60    1.30
  -2   2  10   -0.30    3.30
  -2   2  10    0.80    4.10
  -2   2  10   -0.50    2.60
  -2   2  10    4.00    1.30
  -2   2  10   -0.20    1.10
   1  -2 -10   91.59    7.80
  -1   2  10   94.19    8.70
  -1   2  10   91.49    6.80
   0  -2 -10   31.10    4.10
   0   2  10   26.30    3.60
   0   2  10   22.40    5.20
  -1  -2 -10   63.19    4.90
  -1  -2 -10   53.69    5.50
   1   2  10   56.99    7.00
   1   2  10   47.70    5.00
  -2  -2 -10  140.99    9.70
  -2  -2 -10  139.79   10.70
  -2  -2 -10  158.38    9.00
  -2  -2 -10  148.29    9.20
   2   2  10  170.78   13.10
   2   2  10  168.18   10.20
  -3  -2 -10  251.37   14.60
  -3  -2 -10  212.28   15.70
  -3  -2 -10  257.87   14.80
  -3  -2 -10  248.18   14.40
   3   2  10  234.78   15.00
   3   2  10  237.78   14.40
   3   2  10  250.27   14.30
   3   2  10  208.58   16.90
  -4  -2 -10  156.48   12.10
  -4  -2 -10  187.28   10.80
  -4  -2 -10  165.28   10.80
  -4  -2 -10  187.58   11.10
   4   2  10  146.19   13.20
   4   2  10  179.88   11.00
   4   2  10  163.48   11.30
  -5  -2 -10  282.87   17.50
  -5  -2 -10  283.37   17.30
  -5  -2 -10  278.67   18.50
  -5  -2 -10  277.57   17.40
  -5  -2 -10  272.97   16.60
   5   2  10  279.17   17.50
   5   2  10  265.67   17.40
   5   2  10  289.27   17.50
  -6  -2 -10  200.58   13.00
  -6  -2 -10  210.48   13.10
  -6  -2 -10  200.68   14.20
  -6  -2 -10  180.58   13.20
  -6  -2 -10  188.98   11.60
   6   2  10  189.48   13.20
   6   2  10  200.78   13.00
   6   2  10  195.98   13.60
   3  -3 -10  524.25   35.10
  -3   3  10  591.14   35.20
  -3   3  10  635.14   36.90
  -3   3  10  621.84   35.80
   2  -3 -10   41.80    5.40
   2  -3 -10   38.50    6.00
   2  -3 -10   44.10    4.50
   2  -3 -10   49.30    3.90
  -2   3  10   42.90    3.60
  -2   3  10   51.19    6.60
  -2   3  10   55.89    5.50
  -2   3  10   35.90    4.40
  -2   3  10   42.80    4.90
   1  -3 -10  130.79    7.80
   1  -3 -10  108.79    9.50
   1  -3 -10  119.89    8.10
  -1   3  10  131.69    8.80
  -1   3  10  115.09   10.20
  -1   3  10  131.39    7.70
   0  -3 -10   18.20    2.30
   0  -3 -10   20.90    2.60
   0  -3 -10   21.10    3.40
   0   3  10   18.00    4.80
   0   3  10   22.70    2.10
   0   3  10   26.10    4.00
  -1  -3 -10   51.99    3.70
  -1  -3 -10   49.40    4.00
  -1  -3 -10   51.99    3.60
  -1  -3 -10   45.00    4.00
   1   3  10   46.50    3.50
   1   3  10   57.49    3.60
   1   3  10   42.80    6.50
  -2  -3 -10   93.59    6.90
  -2  -3 -10   91.89    5.90
  -2  -3 -10   85.19    6.90
   2   3  10   87.49    6.10
   2   3  10   83.49    9.10
   2   3  10  101.49    6.00
  -3  -3 -10  237.08   15.30
  -3  -3 -10  264.77   16.30
  -3  -3 -10  228.18   16.40
   3   3  10  269.17   15.30
   3   3  10  253.67   15.50
   3   3  10  266.47   15.40
  -4  -3 -10  196.58   14.40
  -4  -3 -10  187.28   13.40
  -4  -3 -10  229.78   13.50
   4   3  10  238.48   13.70
   4   3  10  198.68   15.30
   4   3  10  227.08   13.40
  -5  -3 -10  290.37   16.50
  -5  -3 -10  262.57   18.50
  -5  -3 -10  256.07   17.70
  -5  -3 -10  287.97   17.00
  -5  -3 -10  298.27   17.60
   5   3  10  295.07   17.90
   5   3  10  296.67   17.80
   5   3  10  264.37   19.30
   5   3  10  284.47   17.30
  -6  -3 -10  287.97   16.90
  -6  -3 -10  271.97   15.90
  -6  -3 -10  230.28   17.50
  -6  -3 -10  280.77   16.10
  -6  -3 -10  250.87   17.00
   6   3  10  232.48   16.90
   6   3  10  275.07   16.30
   3  -4 -10  632.34   34.80
   3  -4 -10  536.65   35.00
  -3   4  10  627.94   34.50
  -3   4  10  561.64   35.50
  -3   4  10  574.74   35.00
   2  -4 -10  132.09    8.50
   2  -4 -10  128.99    9.30
   2  -4 -10  123.79    8.90
   2  -4 -10  107.29   10.50
  -2   4  10  136.39    9.20
  -2   4  10  131.79    8.40
  -2   4  10  138.99   10.50
  -2   4  10  125.79   11.00
   1  -4 -10   50.99    6.60
   1  -4 -10   44.10    5.50
   1  -4 -10   44.40    4.00
  -1   4  10   46.90    4.60
  -1   4  10   50.09    4.80
  -1   4  10   45.10    6.50
  -1   4  10   46.50    4.00
  -1   4  10   49.80    4.60
   0  -4 -10    2.20    2.10
   0  -4 -10    1.40    2.20
   0  -4 -10    2.30    1.70
   0   4  10   -0.70    3.90
   0   4  10    1.90    1.70
   0   4  10    1.40    2.80
  -1  -4 -10   43.10    3.60
  -1  -4 -10   48.20    3.80
  -1  -4 -10   44.90    4.20
   1   4  10   43.00    3.70
   1   4  10   44.10    6.50
   1   4  10   40.40    4.50
  -2  -4 -10   25.00    2.70
  -2  -4 -10   30.90    3.30
  -2  -4 -10   29.90    3.70
   2   4  10   30.10    6.10
   2   4  10   27.00    3.20
  -3  -4 -10  178.18   10.90
  -3  -4 -10  166.98   10.90
   3   4  10  169.08   10.90
  -4  -4 -10  180.78   11.40
  -4  -4 -10  171.58   12.30
  -4  -4 -10  173.78   11.20
   4   4  10  190.18   11.50
   4   4  10  165.88   13.20
   4   4  10  158.28   11.20
  -5  -4 -10  104.89    9.80
  -5  -4 -10  131.49    8.90
  -5  -4 -10  126.99    9.40
   5   4  10  126.89    9.30
   5   4  10  141.09    9.10
   5   4  10  104.09   10.70
   5   4  10  128.99    7.90
  -6  -4 -10  203.98   13.30
  -6  -4 -10  170.88   13.60
  -6  -4 -10  202.28   14.20
   6   4  10  213.58   12.40
   6   4  10  212.68   15.20
   6   4  10  203.28   13.90
   2  -5 -10  194.98   13.60
   2  -5 -10  197.58   13.50
  -2   5  10  216.98   14.00
  -2   5  10  217.08   13.90
  -2   5  10  218.08   15.50
  -2   5  10  214.88   14.30
  -2   5  10  191.28   13.50
   1  -5 -10    2.00    2.90
   1  -5 -10    2.80    2.30
  -1   5  10    1.20    3.20
  -1   5  10    5.60    2.60
  -1   5  10   10.30    4.90
  -1   5  10    7.90    2.80
  -1   5  10    8.40    3.20
   0  -5 -10    1.30    2.10
   0  -5 -10   -0.70    2.10
   0   5  10   -0.90    2.30
   0   5  10    0.40    1.70
   0   5  10    1.20    4.40
   0   5  10    5.20    2.40
   0   5  10    0.80    2.90
  -1  -5 -10  126.19    9.20
  -1  -5 -10  135.19    9.00
  -1  -5 -10  135.39    9.00
   1   5  10  144.19    9.70
   1   5  10  142.29    9.50
   1   5  10  147.19    9.20
   1   5  10  125.79   11.40
  -2  -5 -10    6.00    1.50
  -2  -5 -10    6.00    2.20
  -2  -5 -10    8.50    2.30
   2   5  10   10.00    2.40
   2   5  10    6.10    3.40
   2   5  10    7.30    4.50
  -3  -5 -10   57.29    5.20
  -3  -5 -10   67.99    5.50
   3   5  10   72.59    5.50
   3   5  10   62.19    5.40
   3   5  10   71.59    7.70
  -4  -5 -10   59.89    5.70
  -4  -5 -10   67.79    5.60
   4   5  10   61.49    5.80
   4   5  10   67.19    7.70
   4   5  10   62.09    5.60
  -5  -5 -10   91.69    8.40
  -5  -5 -10   93.39    7.60
  -5  -5 -10   98.99    7.30
   5   5  10   93.59    7.50
   5   5  10   89.29    7.80
   5   5  10   86.19    9.40
  -6  -5 -10   92.49    8.70
  -6  -5 -10   87.59    8.20
  -6  -5 -10  105.49    8.10
   6   5  10   98.19    9.60
   6   5  10   97.49    7.80
   6   5  10   90.69    8.60
   0  -6 -10   21.50    3.30
   0  -6 -10   24.30    3.40
   0   6  10   25.50    4.10
   0   6  10   24.10    3.00
   0   6  10   18.90    3.20
   0   6  10   25.80    5.90
   0   6  10   25.70    3.70
  -1  -6 -10  171.48   10.90
  -1  -6 -10  167.58   10.90
  -1  -6 -10  147.29   10.80
   1   6  10  173.28   13.40
   1   6  10  159.98   10.80
   1   6  10  182.28   11.20
  -2  -6 -10   41.90    4.60
  -2  -6 -10   49.60    3.30
  -2  -6 -10   44.10    4.70
   2   6  10   40.30    6.30
   2   6  10   53.99    7.60
   2   6  10   43.40    4.60
  -3  -6 -10   51.29    4.70
  -3  -6 -10   47.60    4.80
   3   6  10   46.40    4.70
   3   6  10   45.90    6.50
   3   6  10   42.50    5.60
  -4  -6 -10   41.10    5.20
  -4  -6 -10   56.49    5.20
   4   6  10   44.50    5.20
   4   6  10   54.99    7.10
  -5  -6 -10   29.50    4.70
   5   6  10   34.90    4.50
   5   6  10   37.30    6.60
   5   6  10   25.80    4.70
  -2  -7 -10   69.19    6.10
  -2  -7 -10   74.29    4.50
  -2  -7 -10   57.39    8.30
   2   7  10   74.89    8.70
  -3  -7 -10    1.80    3.90
  -3  -7 -10    5.30    2.90
   3   7  10    3.20    5.10
   3   7  10    1.30    2.80
   1   3 -11   -0.40    4.40
   1   3 -11    1.70    2.10
  -1  -3  11    4.20    3.60
  -1  -3  11    4.00    3.30
   0   3 -11    8.80    5.20
   0  -3  11    8.50    3.20
   0  -3  11   12.50    4.10
  -1   3 -11  194.38   13.50
  -1   3 -11  233.68   15.10
  -1   3 -11  243.28   13.60
   1  -3  11  233.88   14.30
   3   2 -11  400.76   25.60
  -3  -2  11  347.87   23.70
  -3  -2  11  389.96   23.00
   2   2 -11  232.58   16.10
   2   2 -11  210.08   12.80
  -2  -2  11  204.98   14.10
  -2  -2  11  217.28   13.50
  -2  -2  11  204.18   14.20
   1   2 -11    0.10    4.20
   1   2 -11    0.90    2.00
  -1  -2  11    7.30    3.40
  -1  -2  11   -2.20    3.00
  -1  -2  11   -0.10    2.50
   0   2 -11   24.80    5.40
   0   2 -11   25.30    3.70
   0  -2  11   26.10    4.50
   0  -2  11   26.40    4.00
  -1   2 -11  333.07   21.30
  -1   2 -11  345.77   22.50
   1  -2  11  362.26   20.60
   1  -2  11  302.57   21.30
  -2   2 -11  102.49    9.20
  -2   2 -11  112.39    6.90
  -2   2 -11  106.29    6.80
   2  -2  11  105.09    7.50
   2  -2  11   88.99    9.10
  -3   2 -11  157.78   10.20
  -3   2 -11  149.99   12.20
  -3   2 -11  169.08   10.30
   3  -2  11  139.39   11.90
   3  -2  11  156.28   10.10
   3  -2  11  162.28   10.10
   3   1 -11  379.86   23.90
  -3  -1  11  347.27   21.30
  -3  -1  11  320.87   22.00
   2   1 -11  603.84   34.90
   2   1 -11  587.34   32.00
  -2  -1  11  487.05   33.00
  -2  -1  11  521.15   32.50
   1   1 -11   43.30    6.40
   1   1 -11   42.60    4.50
  -1  -1  11   44.50    5.10
  -1  -1  11   48.30    5.40
  -1  -1  11   40.40    4.50
   0   1 -11    2.30    2.90
   0   1 -11    5.50    4.50
   0  -1  11    6.90    3.20
   0  -1  11    4.70    2.90
  -1   1 -11  480.75   29.90
  -1   1 -11  510.95   29.50
   1  -1  11  457.45   29.10
   1  -1  11  465.35   28.50
  -2   1 -11  421.56   24.90
   2  -1  11  387.56   23.20
   2  -1  11  358.56   24.30
  -3   1 -11   55.89    7.50
  -3   1 -11   77.39    5.40
  -3   1 -11   67.69    5.10
   3  -1  11   58.89    7.40
   3  -1  11   73.09    5.10
   3  -1  11   68.39    4.90
  -4   1 -11  194.78   13.10
  -4   1 -11  220.38   13.40
  -4   1 -11  213.78   15.50
  -4   1 -11  207.38   15.20
   4  -1  11  205.98   13.20
   4  -1  11  216.08   13.10
   4  -1  11  205.68   14.80
   3   0 -11  195.48   11.60
   3   0 -11  193.48   11.40
   3   0 -11  216.18   15.10
  -3   0  11  190.28   14.00
  -3   0  11  179.98   12.70
  -3   0  11  180.68   15.20
   2   0 -11  230.38   13.30
   2   0 -11  222.48   15.50
  -2   0  11  185.28   16.10
  -2   0  11  217.08   14.40
  -2   0  11  198.28   13.50
   1   0 -11   32.10    4.00
   1   0 -11   26.70    5.00
  -1   0  11   27.30    7.10
  -1   0  11   26.40    3.70
  -1   0  11   27.60    4.30
   0   0 -11   34.00    5.30
   0   0 -11   27.90    4.30
   0   0  11   40.20    4.20
   0   0  11   30.70    7.20
   0   0  11   37.00    4.60
   0   0  11   32.70    4.30
  -1   0 -11  561.24   32.30
  -1   0 -11  555.24   32.20
   1   0  11  473.15   31.10
   1   0  11  514.05   31.60
  -2   0 -11  463.05   27.80
  -2   0 -11  438.86   27.50
   2   0  11  428.66   27.10
  -3   0 -11    5.10    2.00
  -3   0 -11    7.00    1.70
  -3   0 -11    2.60    3.90
   3   0  11    5.80    3.80
  -4   0 -11  144.69   11.10
  -4   0 -11  136.79    9.40
  -4   0 -11  160.68   11.70
   4   0  11  121.49   10.70
   4   0  11  163.18    9.60
   4   0  11  142.09    9.40
  -5   0 -11   24.30    3.60
  -5   0 -11   27.50    5.10
  -5   0 -11   26.60    4.60
  -5   0 -11   13.70    5.30
   5   0  11   20.30    3.40
   5   0  11   25.90    3.60
   5   0  11   27.50    5.00
   3  -1 -11  232.28   17.10
   3  -1 -11  241.28   13.80
   3  -1 -11  211.18   14.30
   3  -1 -11  255.47   13.50
   3  -1 -11  243.18   13.60
  -3   1  11  199.68   16.90
  -3   1  11  233.48   15.90
  -3   1  11  217.08   14.80
   2  -1 -11  500.65   32.20
   2  -1 -11  465.95   28.70
  -2   1  11  487.05   28.60
  -2   1  11  454.15   30.80
  -2   1  11  491.25   29.30
   1  -1 -11  125.19    9.30
   1  -1 -11  137.89   10.30
  -1   1  11  118.39   11.20
  -1   1  11  127.19    9.40
  -1   1  11  123.29    8.80
   0  -1 -11   11.60    3.10
   0  -1 -11   12.30    3.40
   0   1  11   12.30    3.10
   0   1  11    9.00    5.40
  -1  -1 -11  679.13   39.80
  -1  -1 -11  687.93   40.10
   1   1  11  685.63   39.50
   1   1  11  612.54   41.30
  -2  -1 -11 1144.89   66.69
  -2  -1 -11 1233.98   67.39
   2   1  11 1147.09   68.69
   2   1  11 1050.99   66.49
  -3  -1 -11   16.00    4.20
  -3  -1 -11   12.20    1.80
  -3  -1 -11   15.20    3.40
  -3  -1 -11    9.00    1.70
   3   1  11    6.50    3.50
  -4  -1 -11   95.39    7.10
  -4  -1 -11  113.39    7.20
  -4  -1 -11  114.89    7.60
  -4  -1 -11  116.59    9.60
  -4  -1 -11   98.79    8.00
   4   1  11  104.59    7.40
   4   1  11   99.59    8.50
   4   1  11  102.09    7.10
  -5  -1 -11   20.50    3.60
  -5  -1 -11    5.60    5.10
  -5  -1 -11   16.20    4.80
  -5  -1 -11   17.30    3.10
   5   1  11   15.80    3.00
   5   1  11   11.20    3.20
   5   1  11   11.70    3.90
   3  -2 -11   61.39    5.00
   3  -2 -11   68.39    5.00
   3  -2 -11   68.79    8.30
   3  -2 -11   62.69    4.70
  -3   2  11   68.19    4.50
  -3   2  11   67.59    6.10
  -3   2  11   57.49    8.10
   2  -2 -11  193.98   11.20
   2  -2 -11  166.98   13.80
   2  -2 -11  202.68   11.20
  -2   2  11  202.88   14.90
  -2   2  11  179.28   12.50
   1  -2 -11   74.59    6.20
   1  -2 -11   65.69    6.90
  -1   2  11   68.89    8.10
  -1   2  11   66.99    5.90
   0  -2 -11   33.70    4.60
   0  -2 -11   36.50    4.50
   0   2  11   31.10    4.00
   0   2  11   27.00    5.90
  -1  -2 -11  282.97   18.00
  -1  -2 -11  295.37   17.40
   1   2  11  252.47   19.20
  -2  -2 -11  770.82   49.10
  -2  -2 -11  844.82   48.50
   2   2  11  868.61   48.50
   2   2  11  829.22   50.89
  -3  -2 -11   57.39    4.30
  -3  -2 -11   60.69    6.60
  -3  -2 -11   59.49    4.20
  -3  -2 -11   50.99    4.50
   3   2  11   65.09    5.60
   3   2  11   62.99    3.90
   3   2  11   51.79    8.00
   3   2  11   53.59    3.90
  -4  -2 -11  118.29    7.70
  -4  -2 -11  118.19    9.10
  -4  -2 -11  114.29    7.40
  -4  -2 -11   92.79    7.20
   4   2  11   94.59    7.30
   4   2  11  113.59    7.30
   4   2  11  110.59    8.20
   4   2  11   89.19   10.30
  -5  -2 -11   37.30    5.90
  -5  -2 -11   32.70    5.60
  -5  -2 -11   42.20    4.40
  -5  -2 -11   52.29    4.60
  -5  -2 -11   40.60    3.70
   5   2  11   51.19    4.70
   5   2  11   41.30    6.10
  -6  -2 -11  245.48   17.10
  -6  -2 -11  268.47   19.70
  -6  -2 -11  249.68   15.60
  -6  -2 -11  288.97   16.90
   6   2  11  270.77   17.50
   6   2  11  261.87   18.00
   6   2  11  271.87   16.90
   2  -3 -11  162.08    9.70
   2  -3 -11  151.08   10.30
  -2   3  11  152.68   10.80
  -2   3  11  159.78   12.70
  -2   3  11  171.08   11.20
  -2   3  11  138.49    9.80
  -2   3  11  166.98    9.60
   1  -3 -11   93.29    5.40
   1  -3 -11   81.09    7.50
   1  -3 -11   70.99    5.50
  -1   3  11   81.49    8.70
  -1   3  11   79.99    6.80
   0  -3 -11   22.70    2.40
   0  -3 -11   29.00    2.20
   0  -3 -11   28.40    4.00
   0   3  11   31.00    4.40
   0   3  11   22.90    5.60
  -1  -3 -11  337.97   20.40
  -1  -3 -11  356.66   19.70
   1   3  11  322.57   22.60
  -2  -3 -11  996.20   55.59
  -2  -3 -11  938.81   54.59
  -2  -3 -11 1035.10   54.59
  -2  -3 -11  850.61   55.89
   2   3  11 1028.50   54.39
   2   3  11  846.72   57.59
  -3  -3 -11  232.08   15.70
  -3  -3 -11  242.78   14.20
  -3  -3 -11  251.37   14.40
   3   3  11  214.58   17.10
   3   3  11  233.28   14.70
  -4  -3 -11   32.80    4.80
  -4  -3 -11   31.70    3.60
   4   3  11   31.20    3.90
   4   3  11   32.00    3.60
   4   3  11   30.10    6.40
  -5  -3 -11   29.90    4.90
  -5  -3 -11   20.60    3.90
   5   3  11   22.00    3.50
   5   3  11   28.70    6.50
  -6  -3 -11  251.37   16.50
  -6  -3 -11  256.57   15.90
  -6  -3 -11  251.77   15.20
   6   3  11  245.88   16.70
   6   3  11  266.57   16.00
   6   3  11  249.18   16.00
   2  -4 -11   58.29    5.50
   2  -4 -11   65.09    5.60
   2  -4 -11   50.19    7.00
   2  -4 -11   62.69    4.90
  -2   4  11   61.29    5.90
  -2   4  11   42.80    5.40
  -2   4  11   52.59    5.50
  -2   4  11   56.49    7.80
  -2   4  11   56.89    4.70
   1  -4 -11   33.50    5.10
   1  -4 -11   32.80    3.40
   1  -4 -11   35.30    3.90
  -1   4  11   35.20    6.40
  -1   4  11   32.10    3.30
  -1   4  11   32.20    4.30
   0  -4 -11    0.30    1.70
   0  -4 -11    4.00    2.00
   0  -4 -11    3.00    2.30
   0   4  11    2.40    4.60
   0   4  11    4.80    1.90
   0   4  11    0.80    1.60
   0   4  11    1.20    3.10
  -1  -4 -11  229.08   13.50
  -1  -4 -11  225.58   13.40
   1   4  11  203.18   14.20
   1   4  11  223.38   13.30
  -2  -4 -11  752.22   41.10
  -2  -4 -11  726.43   41.10
  -2  -4 -11  757.12   41.10
   2   4  11  635.04   43.90
   2   4  11  667.53   41.00
  -3  -4 -11  296.67   18.70
  -3  -4 -11  300.07   20.00
  -3  -4 -11  321.37   18.70
   3   4  11  338.77   18.70
   3   4  11  297.97   21.00
   3   4  11  309.17   18.70
  -4  -4 -11    0.10    2.50
  -4  -4 -11    9.00    2.40
  -4  -4 -11    7.80    3.50
   4   4  11    5.10    2.50
  -5  -4 -11    8.00    3.30
  -5  -4 -11   17.80    3.00
  -5  -4 -11   11.20    3.80
   5   4  11    9.70    2.30
   5   4  11    5.80    5.20
   5   4  11   17.30    5.10
   5   4  11    5.20    3.20
   1  -5 -11   45.10    5.50
   1  -5 -11   57.69    5.70
   1  -5 -11   53.49    5.00
  -1   5  11   57.99    5.10
  -1   5  11   48.30    5.60
  -1   5  11   49.70    4.80
  -1   5  11   63.49    5.40
  -1   5  11   51.29    7.70
   0  -5 -11   28.80    3.70
   0  -5 -11   18.20    2.90
   0   5  11   20.60    5.70
   0   5  11   24.30    4.10
   0   5  11   18.90    2.80
   0   5  11   22.30    3.40
  -1  -5 -11   70.39    5.70
  -1  -5 -11   72.49    5.30
  -1  -5 -11   72.69    5.80
   1   5  11   69.79    5.60
   1   5  11   79.29    8.70
   1   5  11   85.49    6.00
  -2  -5 -11  457.85   26.30
  -2  -5 -11  455.95   26.70
   2   5  11  473.35   26.80
   2   5  11  418.96   26.60
  -3  -5 -11  206.48   12.70
  -3  -5 -11  196.78   12.60
   3   5  11  208.38   12.80
   3   5  11  198.28   12.60
   3   5  11  183.08   14.90
  -4  -5 -11    3.60    2.40
  -4  -5 -11   -1.20    2.50
   4   5  11    2.50    3.20
   4   5  11   -0.80    4.70
   4   5  11   -2.50    2.50
  -5  -5 -11    4.20    3.60
  -5  -5 -11   -1.50    3.20
  -5  -5 -11   11.90    2.90
   5   5  11    4.20    5.20
   5   5  11    9.30    2.90
   5   5  11   -1.90    3.10
  -1  -6 -11   32.60    4.20
  -1  -6 -11   36.30    3.20
  -1  -6 -11   35.00    5.40
   1   6  11   28.30    3.80
   1   6  11   47.50    4.60
   1   6  11   38.30    7.10
  -2  -6 -11  322.27   19.00
  -2  -6 -11  321.07   19.80
  -2  -6 -11  304.87   19.80
   2   6  11  361.16   21.10
   2   6  11  326.87   20.00
  -3  -6 -11  282.87   18.00
  -3  -6 -11  308.37   18.20
   3   6  11  289.67   18.70
   3   6  11  290.07   18.20
   3   6  11  288.57   20.40
  -4  -6 -11   13.10    3.40
   4   6  11   15.40    4.00
   4   6  11   21.60    6.10
   4   6  11   16.90    3.40
   0   2 -12  291.57   20.20
   0   2 -12  297.87   20.20
   0  -2  12  284.87   18.90
   0  -2  12  284.47   18.20
  -1   2 -12  102.09    8.70
  -1   2 -12   90.89    9.80
   1  -2  12  117.09    7.90
   1  -2  12   93.29    8.70
   2   1 -12  470.25   27.90
   2   1 -12  431.96   24.50
  -2  -1  12  361.46   25.70
  -2  -1  12  406.36   25.20
   1   1 -12    8.20    2.70
   1   1 -12   11.70    4.90
  -1  -1  12   10.00    3.20
  -1  -1  12   12.80    3.80
  -1  -1  12    9.60    3.80
   0   1 -12  427.26   27.00
   0   1 -12  452.15   25.80
   0  -1  12  401.76   25.90
   0  -1  12  390.26   25.40
  -1   1 -12  116.19   10.10
  -1   1 -12  111.09    9.40
   1  -1  12  109.09    9.40
   1  -1  12  116.79    8.40
  -2   1 -12   14.20    4.70
  -2   1 -12   15.30    4.90
   2  -1  12   11.10    4.50
   2  -1  12   19.80    3.50
  -3   1 -12   65.49    8.30
  -3   1 -12   73.79    5.00
  -3   1 -12   82.69    6.40
   3  -1  12   64.79    7.80
   2   0 -12  612.24   37.10
   2   0 -12  617.24   34.60
  -2   0  12  570.44   35.60
  -2   0  12  551.24   37.70
  -2   0  12  592.94   35.00
   1   0 -12  368.26   20.50
   1   0 -12  331.27   21.80
  -1   0  12  307.87   20.40
  -1   0  12  311.07   23.20
  -1   0  12  305.97   20.00
   0   0 -12  174.28   12.30
   0   0 -12  198.18   13.20
   0   0  12  154.68   11.40
   0   0  12  161.48   12.10
   0   0  12  175.08   11.80
  -1   0 -12  234.98   15.30
  -1   0 -12  214.38   15.20
   1   0  12  205.78   14.50
   1   0  12  214.88   14.00
  -2   0 -12   54.39    6.80
  -2   0 -12   52.09    6.30
   2   0  12   49.10    6.10
  -3   0 -12   -3.20    4.00
   3   0  12   -4.10    3.80
  -4   0 -12  405.66   25.20
  -4   0 -12  346.87   22.60
  -4   0 -12  352.56   24.20
   4   0  12  409.16   24.30
   4   0  12  410.66   22.60
   2  -1 -12  535.95   32.60
   2  -1 -12  527.55   30.80
  -2   1  12  501.35   30.70
  -2   1  12  485.25   33.30
   1  -1 -12  410.76   25.80
   1  -1 -12  431.56   25.00
  -1   1  12  409.26   24.40
  -1   1  12  356.56   26.90
   0  -1 -12  123.69    9.30
   0  -1 -12  107.99    8.90
   0   1  12  101.39   11.20
   0   1  12   98.39    8.10
  -1  -1 -12  149.88   10.80
  -1  -1 -12  155.48   11.20
   1   1  12  153.28   10.60
   1   1  12  116.59   12.50
  -2  -1 -12   82.79    7.80
  -2  -1 -12   74.89    6.80
   2   1  12   73.89    6.90
   2   1  12   68.39    9.30
  -3  -1 -12   14.80    4.50
  -3  -1 -12   16.50    3.60
   3   1  12   11.10    4.10
  -4  -1 -12  343.87   22.60
  -4  -1 -12  327.57   21.50
  -4  -1 -12  396.96   21.80
   4   1  12  366.26   21.40
   4   1  12  405.26   23.20
   2  -2 -12  388.06   25.30
   2  -2 -12  446.56   27.20
  -2   2  12  413.26   27.60
  -2   2  12  419.26   25.20
   1  -2 -12  652.03   39.50
   1  -2 -12  624.24   38.70
  -1   2  12  645.54   38.40
  -1   2  12  679.53   40.90
   0  -2 -12   23.80    4.10
   0  -2 -12   23.30    5.80
   0   2  12   21.80    3.90
   0   2  12   21.10    6.10
  -1  -2 -12  194.48   13.60
  -1  -2 -12  213.38   13.10
   1   2  12  175.28   15.00
  -2  -2 -12   94.89    7.90
  -2  -2 -12   91.19    6.70
   2   2  12   73.99    9.30
   2   2  12   90.29    7.40
  -3  -2 -12   86.19    7.90
  -3  -2 -12   69.59    5.80
  -3  -2 -12   88.09    6.50
   3   2  12   77.79    9.70
   3   2  12   81.39    7.00
  -4  -2 -12  197.68   13.10
  -4  -2 -12  160.28   10.40
  -4  -2 -12  160.28   10.60
  -4  -2 -12  151.68   10.50
   4   2  12  179.88   11.70
   4   2  12  188.48   14.50
   4   2  12  158.78   10.30
   4   2  12  168.08   10.40
  -5  -2 -12  320.97   21.50
  -5  -2 -12  285.57   18.20
  -5  -2 -12  288.37   18.00
  -5  -2 -12  300.57   18.00
   5   2  12  299.27   18.00
   5   2  12  274.87   18.10
   5   2  12  305.97   18.80
   1  -3 -12  733.33   46.90
  -1   3  12  871.21   46.20
  -1   3  12  752.52   48.10
   0  -3 -12   10.00    3.00
   0   3  12    9.40    5.30
   0   3  12    5.20    3.30
  -1  -3 -12  155.08   10.90
   1   3  12  142.39   12.50
  -2  -3 -12  112.29    9.00
   2   3  12  105.79   10.60
  -3  -3 -12  218.18   13.20
  -3  -3 -12  201.18   15.10
  -3  -3 -12  236.58   13.30
   3   3  12  223.58   14.20
  -4  -3 -12   73.89    7.60
  -4  -3 -12   89.99    5.80
   4   3  12   81.29    6.40
   4   3  12   59.89    8.80
   4   3  12   65.79    5.50
  -5  -3 -12  324.87   21.50
  -5  -3 -12  267.07   18.30
  -5  -3 -12  308.97   18.10
   5   3  12  257.07   18.10
   5   3  12  320.07   18.10
   5   3  12  283.07   21.00
   5   3  12  313.67   18.40
   0  -4 -12   81.09    5.70
   0  -4 -12   79.19    6.30
   0  -4 -12   86.99    5.50
   0   4  12   81.99    5.60
   0   4  12   65.99    8.80
   0   4  12   80.79    6.80
  -1  -4 -12   67.59    4.80
  -1  -4 -12   70.39    4.70
   1   4  12   51.29    8.00
  -2  -4 -12   67.39    5.00
  -2  -4 -12   76.59    5.10
   2   4  12   64.99    8.60
   2   4  12   67.79    6.00
   2   4  12   73.59    4.90
  -3  -4 -12  372.46   21.90
  -3  -4 -12  345.17   21.90
  -3  -4 -12  330.07   23.30
   3   4  12  391.86   21.90
   3   4  12  403.96   22.00
  -4  -4 -12   19.80    4.40
  -4  -4 -12   19.80    3.10
   4   4  12   20.60    3.10
   4   4  12   17.00    6.20
   4   4  12   24.90    3.30
  -1  -5 -12   71.79    5.60
  -1  -5 -12   68.49    5.20
   1   5  12   64.39    8.60
   1   5  12   67.09    5.20
   1   5  12   65.89    5.40
  -2  -5 -12   27.80    3.50
  -2  -5 -12   25.10    2.80
  -2  -5 -12   20.50    3.00
   2   5  12   29.20    3.60
   2   5  12   19.00    2.80
   2   5  12   24.00    6.60
  -3  -5 -12  329.77   19.60
  -3  -5 -12  328.27   19.60
   3   5  12  308.87   19.50
   3   5  12  344.17   19.70
   3   5  12  304.97   22.10
  -4  -5 -12    6.90    6.50
  -4  -5 -12    2.00    2.70
  -4  -5 -12   11.40    3.50
   4   5  12    5.80    2.60
   4   5  12    0.70    2.60
   4   5  12    0.40    5.10
   0   0 -13  112.09    9.50
   0   0 -13  128.39   10.50
   0   0  13  116.39    9.50
   0   0  13  107.29    9.00
  -1   0 -13  192.08   14.20
  -1   0 -13  202.98   14.50
   1   0  13  192.18   13.70
  -2   0 -13   95.79   10.30
  -2   0 -13   89.39    8.90
   2   0  13   78.89    8.20
   0  -1 -13   60.69    6.80
   0  -1 -13   73.39    7.30
   0   1  13   66.89    9.90
   0   1  13   56.59    5.90
  -1  -1 -13  240.38   15.90
  -1  -1 -13  234.98   16.10
   1   1  13  227.28   15.60
   1   1  13  227.88   18.30
  -2  -1 -13  157.68   11.30
  -2  -1 -13  169.28   12.20
   2   1  13  136.09   11.30
  -3  -1 -13  179.58   12.10
  -3  -1 -13  175.98   13.20
   3   1  13  149.29   12.20
   0  -2 -13   17.70    4.10
   0  -2 -13   10.30    3.40
   0   2  13    7.50    3.60
   0   2  13    9.40    6.30
  -1  -2 -13  164.18   12.90
  -1  -2 -13  196.38   12.50
  -2  -2 -13  190.88   11.70
  -2  -2 -13  180.58   13.00
   2   2  13  169.98   12.30
   2   2  13  152.28   14.30
  -3  -2 -13  132.49    8.30
  -3  -2 -13  128.29   10.20
  -3  -2 -13  105.79    8.00
   3   2  13  114.59    9.30
   3   2  13  125.09   11.90
  -1  -3 -13   82.89    7.10
   1   3  13   66.19    8.80
  -2  -3 -13  120.79    9.70
   2   3  13  115.89   11.60
  -3  -3 -13   82.59    7.70
   3   3  13   70.89    9.80
   0   0   0    0.00    0.00
_computing_structure_solution     'SHELXT 2018/2 (Sheldrick, 2018)'
;
_shelx_hkl_checksum     4133
_shelx_res_file
;
TITL 1AEMC_a.res in P-1
    shelx.res
    created by SHELXL-2019/3 at 15:56:08 on 27-Sep-2023
CELL  0.71073   7.1291   7.1662  11.0151   77.704   80.079   72.371
ZERR     2.00   0.0002   0.0002   0.0003    0.001    0.001    0.001
LATT   1
SFAC  C    H    N    BR   O    CD
UNIT  12 28 4 4 2 2
MERG   2
OMIT     1   0   0
OMIT     0   1   0
OMIT     0   1   1
EQIV $2 -x+1, -y+1, -z+1
HTAB C1 O1_$2
HTAB C3 Br1
EQIV $3 x, y+1, z
HTAB C4 Br1_$3
EQIV $4 x-1, y, z
HTAB N2 Br2_$4
EQIV $5 -x+1, -y, -z
HTAB N2 Br1_$5
DFIX 0.89 0.02 N2 H2C N2 H2D
FMAP   2
PLAN   10
SIZE     0.114   0.247   0.340
ACTA
BOND   $H
CONF
L.S.   5
TEMP    26.00
WGHT    0.037400    0.261500
EXTI    0.021125
FVAR       0.53767
CD1   6    0.454541    0.037858    0.313466    11.00000    0.02513    0.02516 =
         0.02109   -0.00328   -0.00275   -0.00408
C1    1    0.288536    0.570938    0.411049    11.00000    0.03168    0.02766 =
[truncated: 3,389 more chars]
