# Supplementary material for: [4-(2-Aminoethyl)morpholine-κ2 N,N′]di­bromidocadmium(II): synthesis, crystal structure and Hirshfeld surface analysis
Source: Acta Crystallogr E Crystallogr Commun. 2024 Feb 8;80(Pt 3):271–6. doi: 10.1107/S2056989024000963 (PMC10915673; doi:10.1107/S2056989024000963)
Supplement: Supplementary file 2 [file e-80-00271-Isup4.hkl]

data_I                                                                          
_shelx_title ' 1AEMC_a.res in P-1'                                              
_shelx_refln_list_code          4                                               
_shelx_F_calc_maximum      204.87                                               
_exptl_crystal_F_000       380.00                                               
_reflns_d_resolution_high  0.8207                                               
                                                                                
loop_                                                                           
 _space_group_symop_operation_xyz                                               
 'x, y, z'                                                                      
 '-x, -y, -z'                                                                   
                                                                                
_cell_length_a     7.1291                                                       
_cell_length_b     7.1662                                                       
_cell_length_c    11.0151                                                       
_cell_angle_alpha  77.704                                                       
_cell_angle_beta   80.079                                                       
_cell_angle_gamma  72.371                                                       
                                                                                
_shelx_F_squared_multiplier     1.000                                           
                                                                                
loop_                                                                           
 _refln_index_h                                                                 
 _refln_index_k                                                                 
 _refln_index_l                                                                 
 _refln_F_squared_calc                                                          
 _refln_F_squared_meas                                                          
 _refln_F_squared_sigma                                                         
 _refln_observed_status                                                         
   2   0   0       2550.52       2500.35        74.68 o                         
   3   0   0       2153.21       2081.22        42.69 o                         
   4   0   0       8563.49       8102.92       175.66 o                         
   5   0   0        131.52        129.47         6.21 o                         
   6   0   0       1549.08       1498.72        37.51 o                         
   7   0   0        228.60        219.39        11.17 o                         
   8   0   0         61.70         57.70         4.89 o                         
  -7   1   0        102.49         98.49         6.11 o                         
  -6   1   0       1441.87       1426.24        33.62 o                         
  -5   1   0         49.07         43.99         3.05 o                         
  -4   1   0       5542.43       5479.10       105.24 o                         
  -3   1   0       1676.77       1668.91        37.06 o                         
  -2   1   0       1581.60       1597.86        34.98 o                         
  -1   1   0        214.47        199.38         8.42 o                         
   1   1   0       8939.57       9662.79       423.42 o                         
   2   1   0       2304.64       2287.40       112.37 o                         
   3   1   0        549.53        523.21        17.24 o                         
   4   1   0       8386.97       7524.70       163.11 o                         
   5   1   0        846.90        806.30        16.20 o                         
   6   1   0       1520.92       1442.33        36.34 o                         
   7   1   0        105.17        111.24         5.54 o                         
   8   1   0        166.28        168.20         6.78 o                         
  -7   2   0        225.38        225.73         9.41 o                         
  -6   2   0       1368.97       1349.15        29.82 o                         
  -5   2   0        774.64        785.69        18.30 o                         
  -4   2   0       1466.61       1453.84        33.03 o                         
  -3   2   0       1247.74       1222.55        24.57 o                         
  -2   2   0       3156.01       2872.88        70.05 o                         
  -1   2   0        954.55        974.33        35.61 o                         
   0   2   0      41972.82      54854.99      3267.16 o                         
   1   2   0      19441.24      21659.37       649.23 o                         
   2   2   0       1488.28       1558.77        38.72 o                         
   3   2   0       1396.43       1379.62        41.54 o                         
   4   2   0      13952.01      10738.41       614.62 o                         
   5   2   0       3193.80       3161.58        65.26 o                         
   6   2   0        256.96        269.81         8.30 o                         
   7   2   0        230.25        248.12         9.13 o                         
   8   2   0         74.69         80.38         6.96 o                         
  -6   3   0       1166.90       1191.94        26.68 o                         
  -5   3   0        805.92        833.84        21.55 o                         
  -4   3   0        339.39        314.64         8.60 o                         
  -3   3   0        733.46        705.24        16.94 o                         
  -2   3   0       2255.85       2201.16        48.58 o                         
  -1   3   0        253.44        250.02         6.36 o                         
   0   3   0      17246.60      19571.99       599.06 o                         
   1   3   0      14703.10      17285.94       594.59 o                         
   2   3   0         74.91         81.58         2.86 o                         
   3   3   0         14.24         21.50         2.14 o                         
   4   3   0      10631.19      10458.34       422.48 o                         
   5   3   0       4011.85       3827.45        83.69 o                         
   6   3   0        274.65        271.30         7.76 o                         
   7   3   0        124.43        130.07         6.31 o                         
   8   3   0        250.01        263.86         9.78 o                         
  -6   4   0        726.99        726.57        17.77 o                         
  -5   4   0        921.59        968.23        23.53 o                         
  -4   4   0         30.04         30.31         3.01 o                         
  -3   4   0        769.97        767.88        21.57 o                         
  -2   4   0        413.29        415.17        10.65 o                         
  -1   4   0       1042.24       1107.55        24.91 o                         
   0   4   0       7008.27       7368.65       243.20 o                         
   1   4   0       9000.49      10286.30       339.28 o                         
   2   4   0         10.07         12.23         1.95 o                         
   3   4   0         57.19         59.43         2.89 o                         
   4   4   0       6169.00       6272.06       148.64 o                         
   5   4   0       4836.43       4738.42       104.79 o                         
   6   4   0         16.84         18.83         3.48 o                         
   7   4   0         89.76         82.04         5.58 o                         
   8   4   0        246.05        248.20         9.24 o                         
  -5   5   0       1029.31       1019.79        21.91 o                         
  -4   5   0         99.03        105.21         4.81 o                         
  -3   5   0         51.71         56.98         4.24 o                         
  -2   5   0       1528.74       1560.67        35.56 o                         
  -1   5   0       1406.27       1452.97        38.65 o                         
   0   5   0       2097.47       2140.43        55.80 o                         
   1   5   0       5954.86       5739.57       134.06 o                         
   2   5   0         16.13         15.17         1.95 o                         
   3   5   0         81.56         82.14         3.81 o                         
   4   5   0       4350.30       4471.12       105.23 o                         
   5   5   0       6417.99       6540.96       141.74 o                         
   6   5   0        122.79        115.13         6.14 o                         
   7   5   0         82.42         77.29         8.08 o                         
   8   5   0        292.15        288.32        12.01 o                         
  -4   6   0        176.54        194.61         8.14 o                         
  -3   6   0        140.74        146.07         6.06 o                         
  -2   6   0        165.58        187.30         7.70 o                         
  -1   6   0       1180.59       1248.98        34.69 o                         
   0   6   0        391.87        404.81        12.81 o                         
   1   6   0       4817.27       5056.79       118.67 o                         
   2   6   0        161.56        166.57         6.28 o                         
   3   6   0        197.92        206.16         6.00 o                         
   4   6   0       1789.19       1840.95        44.75 o                         
   5   6   0       3103.32       3113.72        80.04 o                         
   6   6   0        181.18        178.09         6.83 o                         
   7   6   0         25.45         21.06         9.62 o                         
  -2   7   0        509.19        517.04        14.88 o                         
  -1   7   0        890.50        926.21        24.56 o                         
   0   7   0          1.76         -3.63         4.05 o                         
   1   7   0        792.22        849.36        24.26 o                         
   2   7   0         38.85         39.90         4.42 o                         
   3   7   0        457.70        451.05        10.90 o                         
   4   7   0        639.26        680.13        15.53 o                         
   5   7   0       2945.74       2953.62        71.00 o                         
   6   7   0        336.86        337.25        10.80 o                         
   0   8   0         24.33         18.30         4.99 o                         
   1   8   0        595.00        598.42        18.43 o                         
   2   8   0         59.72         61.61         5.24 o                         
   3   8   0        165.84        168.24         8.15 o                         
   4   8   0        191.85        199.08         6.82 o                         
   5   8   0       1412.19       1429.24        36.14 o                         
  -4  -8   1          4.39          4.54         4.44 o                         
  -3  -8   1        193.55        177.43         7.39 o                         
  -2  -8   1        374.84        370.23        11.71 o                         
  -1  -8   1        478.07        480.13        14.77 o                         
   0  -8   1       1109.61       1094.17        31.07 o                         
  -6  -7   1         93.22         85.93         5.34 o                         
  -5  -7   1         71.20         81.13         6.91 o                         
  -4  -7   1         17.30         22.71         3.69 o                         
  -3  -7   1        263.48        272.59         8.50 o                         
  -2  -7   1        678.55        723.85        18.92 o                         
  -1  -7   1        395.91        402.42        13.16 o                         
   0  -7   1        286.15        295.44         9.97 o                         
   1  -7   1        572.84        594.17        18.27 o                         
   2  -7   1        279.49        260.82        12.52 o                         
  -7  -6   1        216.69        224.01         7.94 o                         
  -6  -6   1         83.71         72.67         4.06 o                         
  -5  -6   1        212.96        223.45         7.54 o                         
  -4  -6   1        860.68        929.37        25.98 o                         
  -3  -6   1         10.06          9.61         2.99 o                         
  -2  -6   1        386.36        407.65        11.50 o                         
  -1  -6   1        857.79        883.01        22.22 o                         
   0  -6   1       1108.95       1157.72        28.81 o                         
   1  -6   1        926.76       1002.72        31.04 o                         
   2  -6   1        300.25        295.99         9.02 o                         
   3  -6   1        452.47        463.30        12.88 o                         
   4  -6   1        964.08        982.02        24.47 o                         
  -7  -5   1        334.66        354.72        11.24 o                         
  -6  -5   1         69.84         63.02         5.63 o                         
  -5  -5   1        298.94        315.67         9.30 o                         
  -4  -5   1       1739.33       1760.06        39.53 o                         
  -3  -5   1         10.77         16.26         2.52 o                         
  -2  -5   1        686.25        686.37        15.93 o                         
  -1  -5   1        391.06        400.25        10.85 o                         
   0  -5   1        850.67        889.11        22.19 o                         
   1  -5   1       1394.36       1434.70        32.10 o                         
   2  -5   1       1436.31       1415.19        32.48 o                         
   3  -5   1        713.23        721.02        18.99 o                         
   4  -5   1       1112.05       1122.60        29.24 o                         
   5  -5   1        680.11        675.42        18.20 o                         
  -8  -4   1       2202.64       2278.96        49.01 o                         
  -7  -4   1       1180.96       1187.74        26.74 o                         
  -6  -4   1         93.25        100.33         6.11 o                         
  -5  -4   1        200.34        209.03         7.78 o                         
  -4  -4   1       3086.53       3095.08        73.26 o                         
  -3  -4   1        447.17        443.46        10.08 o                         
  -2  -4   1       1646.92       1647.73        39.16 o                         
  -1  -4   1        533.72        529.69        14.76 o                         
   0  -4   1        460.95        496.26        12.83 o                         
   1  -4   1       1000.85       1007.43        22.72 o                         
   2  -4   1        905.97        960.45        27.48 o                         
   3  -4   1        860.30        862.05        20.66 o                         
   4  -4   1       1375.53       1385.70        34.36 o                         
   5  -4   1       1274.45       1305.01        30.70 o                         
   6  -4   1         59.19         50.95         5.86 o                         
  -8  -3   1       2256.96       2391.03        54.68 o                         
  -7  -3   1       1405.17       1537.90        33.80 o                         
  -6  -3   1        157.93        137.15         5.86 o                         
  -5  -3   1        349.15        352.54         8.80 o                         
  -4  -3   1       6568.48       6746.06       157.78 o                         
  -3  -3   1       5425.09       5300.98       123.91 o                         
  -2  -3   1         92.71        113.40         3.29 o                         
  -1  -3   1        425.67        428.74        11.82 o                         
   0  -3   1         21.62         29.66         2.06 o                         
   1  -3   1        545.17        527.79        14.71 o                         
   2  -3   1       1054.58       1045.90        23.91 o                         
   3  -3   1       1956.81       2000.31        48.29 o                         
   4  -3   1       2106.65       2115.41        47.02 o                         
   5  -3   1       2256.31       2288.46        55.16 o                         
   6  -3   1        517.33        524.73        14.97 o                         
  -8  -2   1       1931.04       2071.47        51.38 o                         
  -7  -2   1       3597.45       3843.01        85.24 o                         
  -6  -2   1         13.69          9.79         3.24 o                         
  -5  -2   1         72.78         68.60         4.54 o                         
  -4  -2   1       8514.40       8524.63       184.26 o                         
  -3  -2   1       2782.73       2520.91        55.22 o                         
  -2  -2   1        552.64        626.37        14.15 o                         
  -1  -2   1        128.15        130.68         4.03 o                         
   0  -2   1        153.58        160.27         6.75 o                         
   1  -2   1       1971.73       2008.48        51.86 o                         
   2  -2   1       2351.62       2314.46        50.89 o                         
   3  -2   1       1525.55       1483.33        33.44 o                         
   4  -2   1       2464.66       2363.16        52.37 o                         
   5  -2   1       2086.80       2147.56        45.06 o                         
   6  -2   1        694.75        713.92        20.13 o                         
   7  -2   1         47.90         52.56         6.30 o                         
  -8  -1   1       1199.90       1232.64        29.86 o                         
  -7  -1   1       2108.79       2231.44        48.36 o                         
  -6  -1   1         19.33         19.86         3.20 o                         
  -5  -1   1         70.05         73.68         3.36 o                         
  -4  -1   1       8401.90       7806.40       182.46 o                         
  -3  -1   1      15950.67      15285.36       644.25 o                         
  -2  -1   1        818.08        811.74        21.78 o                         
  -1  -1   1       1048.24       1026.94        29.61 o                         
   0  -1   1        198.37        225.13         7.87 o                         
   1  -1   1       4282.71       4503.33       213.26 o                         
   2  -1   1        467.90        443.21        20.26 o                         
   3  -1   1       1288.62       1222.42        25.87 o                         
   4  -1   1       1726.50       1708.02        35.81 o                         
   5  -1   1       2660.94       2559.82        53.98 o                         
   6  -1   1        995.34        963.62        22.27 o                         
   7  -1   1         15.41         13.81         4.64 o                         
  -8   0   1        662.71        621.58        15.36 o                         
  -7   0   1       3145.02       3102.80        69.34 o                         
  -6   0   1         68.64         65.56         4.69 o                         
  -5   0   1         97.16         85.59         5.42 o                         
  -4   0   1       6640.09       6269.73       127.30 o                         
  -3   0   1      15885.34      15012.74       495.51 o                         
  -2   0   1        567.84        564.76        13.91 o                         
  -1   0   1       1867.00       1689.64        77.43 o                         
   1   0   1        198.20        158.74        12.18 o                         
   2   0   1         28.63         30.18         2.17 o                         
   3   0   1       1582.72       1409.86        33.21 o                         
   4   0   1       1538.44       1406.15        33.29 o                         
   5   0   1       2467.74       2238.07        50.29 o                         
   6   0   1       1756.51       1669.40        54.03 o                         
   7   0   1        620.03        602.69        19.60 o                         
   8   0   1        354.35        356.86        12.11 o                         
  -7   1   1       2392.81       2253.28        48.37 o                         
  -6   1   1        101.31         95.73         5.58 o                         
  -5   1   1        183.46        180.17         6.50 o                         
  -4   1   1       4491.77       4519.26        92.08 o                         
  -3   1   1      17581.25      18623.61      1115.11 o                         
  -2   1   1       3098.54       3036.96        61.78 o                         
  -1   1   1        796.08        825.22        17.19 o                         
   2   1   1         81.41         73.56         3.77 o                         
   3   1   1       1731.20       1523.30        36.80 o                         
   4   1   1        883.10        844.19        16.54 o                         
   5   1   1       1441.53       1356.46        27.36 o                         
   6   1   1       1113.44       1149.84        26.92 o                         
   7   1   1         23.87         31.10         3.58 o                         
   8   1   1        117.61        120.13         6.66 o                         
  -7   2   1       1354.97       1336.06        30.46 o                         
  -6   2   1         59.14         63.46         4.12 o                         
  -5   2   1       1031.67       1038.68        23.10 o                         
  -4   2   1       1650.68       1621.38        34.43 o                         
  -3   2   1      13006.96      10807.13       441.40 o                         
  -2   2   1       3799.98       3505.24        82.37 o                         
  -1   2   1         72.29         76.65         3.71 o                         
   0   2   1       3446.93       3855.79       188.36 o                         
   1   2   1       9309.82      10479.24       461.41 o                         
   2   2   1       2499.61       2502.43        76.86 o                         
   3   2   1         19.17         17.37         2.48 o                         
   4   2   1        383.32        346.98        10.10 o                         
   5   2   1        275.94        261.27         6.96 o                         
   6   2   1       1282.75       1339.18        29.04 o                         
   7   2   1        662.05        729.07        18.75 o                         
   8   2   1        233.74        246.93         9.44 o                         
  -6   3   1        287.97        301.70         9.29 o                         
  -5   3   1        420.92        441.10        11.89 o                         
  -4   3   1        707.59        694.67        15.90 o                         
  -3   3   1      10151.45       9622.34       274.08 o                         
  -2   3   1       5990.03       5471.97       151.47 o                         
  -1   3   1        678.42        729.15        17.85 o                         
   0   3   1       1534.31       1487.49        46.10 o                         
   1   3   1       8331.54       8509.81       279.21 o                         
   2   3   1       1629.34       1544.19        36.51 o                         
   3   3   1          8.33         11.73         1.68 o                         
   4   3   1        157.27        172.20         5.04 o                         
   5   3   1        140.97        133.78         5.75 o                         
   6   3   1        454.76        470.43        12.13 o                         
   7   3   1        307.08        341.72        10.31 o                         
   8   3   1         79.06         84.00         6.44 o                         
  -6   4   1         94.66         85.54         5.85 o                         
  -5   4   1        740.02        748.57        19.35 o                         
  -4   4   1         26.90         25.01         3.66 o                         
  -3   4   1       6907.50       6634.55       134.63 o                         
  -2   4   1       2381.39       2385.82        52.41 o                         
  -1   4   1         74.03         79.42         3.51 o                         
   0   4   1        702.02        717.98        17.71 o                         
   1   4   1       7137.16       7968.69       275.24 o                         
   2   4   1       3646.63       3655.69        93.67 o                         
   3   4   1          4.07          8.22         2.02 o                         
   4   4   1         31.85         38.02         2.72 o                         
   5   4   1         23.52         25.32         3.25 o                         
   6   4   1         75.56         69.03         4.79 o                         
   7   4   1        258.49        263.84         8.25 o                         
   8   4   1        142.43        148.47         7.75 o                         
  -5   5   1        305.97        319.97        10.78 o                         
  -4   5   1        138.59        144.40         6.25 o                         
  -3   5   1       2268.11       2233.98        53.63 o                         
  -2   5   1       3962.39       3868.02        84.61 o                         
  -1   5   1        108.24        124.17         4.94 o                         
   0   5   1        303.08        321.68        10.17 o                         
   1   5   1       4387.20       4406.84        95.58 o                         
   2   5   1       4940.53       5037.00       117.78 o                         
   3   5   1        367.21        370.91        10.22 o                         
   4   5   1        181.15        181.51         6.51 o                         
   5   5   1        421.84        432.72        11.43 o                         
   6   5   1          2.79          5.83         4.87 o                         
   7   5   1         79.42         76.23         5.33 o                         
   8   5   1         19.84         15.61         8.07 o                         
  -4   6   1         89.99         92.80         5.79 o                         
  -3   6   1       1320.35       1322.33        31.05 o                         
  -2   6   1       1788.98       1825.55        48.68 o                         
  -1   6   1         16.96         22.60         3.24 o                         
   0   6   1        269.37        272.06         9.57 o                         
   1   6   1       3294.67       3385.88        80.00 o                         
   2   6   1       2958.28       3009.05        65.76 o                         
   3   6   1        345.29        359.24         8.79 o                         
   4   6   1         46.47         52.01         4.40 o                         
   5   6   1         42.93         45.32         4.68 o                         
   6   6   1         46.83         42.85         4.16 o                         
   7   6   1         49.39         55.31         6.14 o                         
  -2   7   1       1061.24       1034.43        24.88 o                         
  -1   7   1         12.41         18.31         4.94 o                         
   0   7   1         63.29         60.50         5.68 o                         
   1   7   1       1455.88       1487.94        40.05 o                         
   2   7   1       2225.99       2309.87        55.23 o                         
   3   7   1        435.64        448.03        10.93 o                         
   4   7   1        168.83        158.39         6.49 o                         
   5   7   1        436.60        442.50        13.57 o                         
   6   7   1        194.68        183.60         7.70 o                         
   0   8   1          5.53          0.72         4.52 o                         
   1   8   1        603.31        616.78        17.55 o                         
   2   8   1       1683.16       1672.09        41.08 o                         
   3   8   1        453.73        447.37        12.46 o                         
   4   8   1         37.31         36.94         3.64 o                         
   5   8   1        106.43         94.47         5.67 o                         
  -3  -8   2       1003.82        997.38        24.00 o                         
  -2  -8   2        187.81        186.19         8.08 o                         
  -1  -8   2         43.34         36.69         5.12 o                         
  -5  -7   2        111.34         94.77         6.37 o                         
  -4  -7   2        969.01        979.89        21.59 o                         
  -3  -7   2       1661.29       1672.60        37.96 o                         
  -2  -7   2        292.02        288.70         9.49 o                         
  -1  -7   2         89.50         84.40         5.89 o                         
   0  -7   2        286.54        298.00        10.06 o                         
   1  -7   2       1007.32        965.36        25.78 o                         
   2  -7   2          1.23         -5.87         5.87 o                         
  -6  -6   2         93.52         88.05         5.45 o                         
  -5  -6   2          4.93          6.08         3.64 o                         
  -4  -6   2        630.16        639.54        15.77 o                         
  -3  -6   2       2393.82       2393.34        49.39 o                         
  -2  -6   2       1201.41       1225.27        30.27 o                         
  -1  -6   2         32.61         33.75         3.75 o                         
   0  -6   2        667.24        677.39        19.60 o                         
   1  -6   2       2833.93       2847.54        68.02 o                         
   2  -6   2        277.39        270.52         9.25 o                         
   3  -6   2        289.06        286.04         8.72 o                         
  -7  -5   2          0.63         12.12         6.61 o                         
  -6  -5   2         39.28         35.17         3.45 o                         
  -5  -5   2         45.28         46.04         3.16 o                         
  -4  -5   2        737.75        753.28        17.88 o                         
  -3  -5   2       3248.55       3210.35        70.16 o                         
  -2  -5   2       1719.39       1760.25        42.04 o                         
  -1  -5   2        230.94        234.22         7.30 o                         
   0  -5   2        637.66        678.20        16.21 o                         
   1  -5   2       4420.03       4380.01       112.99 o                         
   2  -5   2        942.92        933.14        21.99 o                         
   3  -5   2        781.66        822.98        23.52 o                         
   4  -5   2        165.08        185.24         7.80 o                         
   5  -5   2        271.59        261.11         8.91 o                         
  -7  -4   2         55.60         55.82         4.42 o                         
  -6  -4   2          7.60          4.70         3.32 o                         
  -5  -4   2          5.06          5.35         2.10 o                         
  -4  -4   2        535.49        557.10        14.65 o                         
  -3  -4   2       5125.52       5233.05       113.23 o                         
  -2  -4   2       2403.62       2441.04        53.19 o                         
  -1  -4   2         13.33         15.28         2.25 o                         
   0  -4   2       1268.98       1273.42        28.41 o                         
   1  -4   2       8039.99       7944.74       226.50 o                         
   2  -4   2       3316.30       3383.00        79.91 o                         
   3  -4   2        411.42        428.39        15.21 o                         
   4  -4   2        141.00        147.19         7.05 o                         
   5  -4   2        544.92        547.54        14.82 o                         
   6  -4   2         46.85         36.37         7.43 o                         
  -8  -3   2        277.02        275.25        10.11 o                         
  -7  -3   2        190.58        207.05        10.06 o                         
  -6  -3   2         82.60         83.23         4.60 o                         
  -5  -3   2         52.93         57.88         3.56 o                         
  -4  -3   2          1.28          8.89         2.73 o                         
  -3  -3   2       1114.59       1051.26        23.68 o                         
  -2  -3   2       5078.18       5281.49       135.03 o                         
  -1  -3   2        410.34        420.80         9.11 o                         
   0  -3   2        385.97        400.07         9.54 o                         
   1  -3   2       7017.70       6977.82       398.56 o                         
   2  -3   2       8372.42       7998.08       376.15 o                         
   3  -3   2         19.04         16.95         2.96 o                         
   4  -3   2        198.54        212.28         6.46 o                         
   5  -3   2       1953.91       1995.04        48.44 o                         
   6  -3   2        470.36        487.39        14.41 o                         
  -8  -2   2        387.51        380.39        11.45 o                         
  -7  -2   2        871.48        890.16        22.26 o                         
  -6  -2   2        159.42        163.78         6.38 o                         
  -5  -2   2        115.14        116.51         4.40 o                         
  -4  -2   2        280.23        318.33         8.49 o                         
  -3  -2   2       3664.41       3900.56        74.55 o                         
  -2  -2   2       3565.41       3479.25        75.28 o                         
  -1  -2   2        764.37        719.62        15.54 o                         
   0  -2   2       3935.05       4005.25       229.80 o                         
   1  -2   2      19344.80      20895.11      1029.02 o                         
   2  -2   2      11445.78      11143.30       391.50 o                         
   3  -2   2        154.66        160.14         5.40 o                         
   4  -2   2        670.14        668.85        16.22 o                         
   5  -2   2       1274.32       1329.76        31.13 o                         
   6  -2   2       1519.43       1563.23        36.62 o                         
   7  -2   2        419.94        418.85        13.36 o                         
  -8  -1   2        163.45        165.59         8.53 o                         
  -7  -1   2        841.88        839.40        22.82 o                         
  -6  -1   2        465.72        449.62        12.65 o                         
  -5  -1   2        252.58        255.14         8.29 o                         
  -4  -1   2        355.92        331.07         9.19 o                         
  -3  -1   2        327.31        303.28        15.21 o                         
  -2  -1   2       2044.32       2066.02        48.56 o                         
  -1  -1   2        395.43        380.03         7.57 o                         
   0  -1   2       1411.44       1443.53        27.57 o                         
   1  -1   2       6501.08       6973.17       271.20 o                         
   2  -1   2      16839.32      15505.22       548.19 o                         
   3  -1   2        748.17        770.59        19.45 o                         
   4  -1   2        200.43        196.15         6.44 o                         
   5  -1   2       2267.05       2248.87        47.75 o                         
   6  -1   2       3117.62       3042.98        72.46 o                         
   7  -1   2         84.49         73.35         6.08 o                         
  -7   0   2       1343.81       1243.17        30.24 o                         
  -6   0   2       1275.93       1224.59        29.55 o                         
  -5   0   2        487.62        480.90        12.47 o                         
  -4   0   2        689.24        683.01        15.69 o                         
  -3   0   2         51.74         53.60         2.79 o                         
  -2   0   2       1265.28       1230.39        27.37 o                         
  -1   0   2        671.56        667.70        14.90 o                         
   0   0   2       2992.23       2403.33       108.91 o                         
   1   0   2      10978.73      11091.51       341.43 o                         
   2   0   2      26646.29      24605.64      1063.38 o                         
   3   0   2       2909.58       2615.35        63.63 o                         
   4   0   2        231.73        208.78         6.47 o                         
   5   0   2       2034.88       1968.79        41.00 o                         
   6   0   2       5769.84       5724.08       142.55 o                         
   7   0   2         34.91         37.12         4.80 o                         
   8   0   2       1268.93       1216.47        29.83 o                         
  -7   1   2       1090.04       1043.87        24.45 o                         
  -6   1   2       1616.50       1595.02        34.28 o                         
  -5   1   2        611.71        597.62        15.02 o                         
  -4   1   2        300.47        278.49        10.21 o                         
  -3   1   2        157.83        144.21         3.88 o                         
  -2   1   2        111.88        109.22         3.24 o                         
  -1   1   2         70.94         77.69         2.31 o                         
   0   1   2         30.09         31.80         1.48 o                         
   1   1   2       3363.01       2359.82       134.84 o                         
   2   1   2      18774.98      17215.12       667.68 o                         
   3   1   2       4501.78       3979.54        86.73 o                         
   4   1   2        228.24        220.09         5.83 o                         
   5   1   2       1607.28       1547.46        33.05 o                         
   6   1   2       5534.26       5642.95       123.71 o                         
   7   1   2        403.71        419.03        11.22 o                         
   8   1   2        534.91        545.76        14.77 o                         
  -7   2   2        805.01        799.70        19.86 o                         
  -6   2   2       1149.81       1117.44        24.91 o                         
  -5   2   2        827.98        833.29        18.73 o                         
  -4   2   2        849.28        833.55        20.70 o                         
  -3   2   2        562.82        537.57        15.28 o                         
  -2   2   2         94.75        106.58         3.39 o                         
  -1   2   2          0.21          1.58         1.67 o                         
   0   2   2        802.45        828.37        19.70 o                         
   1   2   2       1585.06       1498.80        38.58 o                         
   2   2   2       9715.80      11695.45       375.59 o                         
   3   2   2       5422.75       5100.49       119.10 o                         
   4   2   2        223.55        198.13         6.43 o                         
   5   2   2        731.77        726.60        18.38 o                         
   6   2   2       6704.23       7128.70       145.09 o                         
   7   2   2       1063.25       1160.78        27.62 o                         
   8   2   2        373.86        400.60        14.08 o                         
  -6   3   2       1789.79       1839.33        39.56 o                         
  -5   3   2        960.45        992.57        23.87 o                         
  -4   3   2        605.20        586.76        13.12 o                         
  -3   3   2       1506.02       1507.61        31.80 o                         
  -2   3   2       2388.78       2447.67        53.55 o                         
  -1   3   2        283.51        287.21         7.73 o                         
   0   3   2        194.43        197.13         4.85 o                         
   1   3   2        446.39        431.94        11.79 o                         
   2   3   2       7941.61       8984.54       297.58 o                         
   3   3   2       5147.75       5111.71       119.26 o                         
   4   3   2         37.27         41.48         3.00 o                         
   5   3   2        714.58        670.84        17.93 o                         
   6   3   2       7771.02       7926.33       192.37 o                         
   7   3   2       1947.30       2095.86        48.13 o                         
   8   3   2        193.46        205.86         8.20 o                         
  -6   4   2        951.47        973.24        23.18 o                         
  -5   4   2        554.48        589.64        15.70 o                         
  -4   4   2        589.29        596.49        13.80 o                         
  -3   4   2        261.78        261.11         7.30 o                         
  -2   4   2        111.57        110.39         4.43 o                         
  -1   4   2        414.23        419.05        11.01 o                         
   0   4   2        455.08        447.28        12.92 o                         
   1   4   2         20.98         20.53         2.03 o                         
   2   4   2       2815.91       2821.47        66.33 o                         
   3   4   2       2488.21       2478.86        64.27 o                         
   4   4   2         18.03         22.74         2.28 o                         
   5   4   2         10.51         12.67         2.53 o                         
   6   4   2       2623.18       2580.79        53.87 o                         
   7   4   2       2454.34       2468.43        52.09 o                         
   8   4   2         30.96         30.50         6.11 o                         
  -5   5   2        606.92        623.29        16.79 o                         
  -4   5   2        261.65        257.63         8.88 o                         
  -3   5   2       1396.43       1419.63        32.69 o                         
  -2   5   2       1923.92       2086.94        50.01 o                         
  -1   5   2       1123.78       1135.40        27.84 o                         
   0   5   2        701.43        713.84        17.95 o                         
   1   5   2        464.65        456.63        11.97 o                         
   2   5   2        483.88        497.97        12.75 o                         
   3   5   2       1353.52       1396.43        37.10 o                         
   4   5   2         19.17         24.52         3.45 o                         
   5   5   2        178.21        183.86         6.32 o                         
   6   5   2       3416.60       3353.38        89.70 o                         
   7   5   2       2347.25       2273.01        51.65 o                         
   8   5   2          2.06          3.44         4.98 o                         
  -4   6   2        163.43        166.84        10.62 o                         
  -3   6   2        306.83        309.83         9.81 o                         
  -2   6   2        696.91        736.16        19.16 o                         
  -1   6   2        856.56        893.18        39.99 o                         
   0   6   2        577.84        597.50        17.92 o                         
   1   6   2        134.58        136.56         6.42 o                         
   2   6   2         30.64         37.74         2.73 o                         
   3   6   2        871.69        925.71        20.02 o                         
   4   6   2         38.78         41.28         4.70 o                         
   5   6   2         75.97         70.41         5.20 o                         
   6   6   2        889.81        898.14        21.65 o                         
   7   6   2       2138.57       2028.45        45.79 o                         
  -2   7   2        750.24        756.10        19.13 o                         
  -1   7   2        586.37        601.66        16.41 o                         
   0   7   2        620.15        610.31        20.50 o                         
   1   7   2        381.19        389.11        13.99 o                         
   2   7   2          3.58          4.29         2.15 o                         
   3   7   2         86.91        104.89         4.40 o                         
   4   7   2          0.91          1.61         3.34 o                         
   5   7   2         34.29         30.92         5.09 o                         
   6   7   2        493.23        518.49        15.97 o                         
   7   7   2        892.79        821.59        22.65 o                         
   0   8   2        344.18        342.73        15.19 o                         
   1   8   2        403.83        392.86        12.58 o                         
   2   8   2        189.13        185.64         7.77 o                         
   3   8   2         17.88         18.58         2.62 o                         
   4   8   2          4.64          3.13         3.38 o                         
   5   8   2         66.50         63.95         5.01 o                         
  -5  -7   3         39.51         38.90         3.88 o                         
  -4  -7   3        139.78        131.22         5.37 o                         
  -3  -7   3        544.26        538.78        14.13 o                         
  -2  -7   3        759.65        790.96        20.63 o                         
  -1  -7   3        220.55        226.79         9.45 o                         
   0  -7   3        822.76        844.13        22.22 o                         
   1  -7   3         21.80         18.72         5.43 o                         
  -6  -6   3       1767.21       1648.04        35.41 o                         
  -5  -6   3         74.63         70.24         4.65 o                         
  -4  -6   3        185.55        180.51         5.84 o                         
  -3  -6   3        742.16        759.65        16.82 o                         
  -2  -6   3       1753.37       1791.87        43.28 o                         
  -1  -6   3        210.25        207.91         8.26 o                         
   0  -6   3       1232.68       1237.75        28.44 o                         
   1  -6   3         73.46         77.75         5.28 o                         
   2  -6   3          8.46          8.41         4.20 o                         
   3  -6   3        548.78        563.40        14.02 o                         
  -7  -5   3        545.92        554.01        17.11 o                         
  -6  -5   3       3200.39       3057.98        81.71 o                         
  -5  -5   3        568.01        555.11        13.17 o                         
  -4  -5   3        190.24        206.03         7.15 o                         
  -3  -5   3       1570.81       1590.14        31.29 o                         
  -2  -5   3       8208.40       8276.71       192.95 o                         
  -1  -5   3         96.28         87.59         4.50 o                         
   0  -5   3       2341.17       2342.88        51.66 o                         
   1  -5   3          5.32          8.37         3.17 o                         
   2  -5   3        147.65        152.97         7.13 o                         
   3  -5   3        747.24        785.92        22.74 o                         
   4  -5   3       1617.21       1665.07        38.99 o                         
  -7  -4   3        297.64        277.86        13.38 o                         
  -6  -4   3       3681.83       3452.27       109.46 o                         
  -5  -4   3       1009.10        987.14        23.31 o                         
  -4  -4   3        303.30        299.56         9.58 o                         
  -3  -4   3        384.36        385.43         9.10 o                         
  -2  -4   3       5679.87       5323.49       114.92 o                         
  -1  -4   3        819.43        784.34        17.90 o                         
   0  -4   3       2647.14       2696.19        58.98 o                         
   1  -4   3        190.61        208.26         5.62 o                         
   2  -4   3        500.37        468.53        12.87 o                         
   3  -4   3        232.71        246.37         9.19 o                         
   4  -4   3       2213.59       2267.42        60.15 o                         
   5  -4   3        521.48        506.51        16.42 o                         
  -7  -3   3         55.18         50.96         5.98 o                         
  -6  -3   3       3413.09       3473.75        77.34 o                         
  -5  -3   3       2068.17       2106.69        61.69 o                         
  -4  -3   3        459.52        461.22         9.95 o                         
  -3  -3   3       2082.43       2167.10        44.51 o                         
  -2  -3   3      20323.25      23338.39       830.22 o                         
  -1  -3   3       4936.04       4851.70       113.04 o                         
   0  -3   3       2442.79       2399.65        58.36 o                         
   1  -3   3          5.19          8.09         1.56 o                         
   2  -3   3       4002.97       4016.23       101.06 o                         
   3  -3   3          7.23         10.17         3.00 o                         
   4  -3   3       2068.94       2070.08        51.18 o                         
   5  -3   3       1160.33       1166.87        30.16 o                         
   6  -3   3        215.77        208.61         9.42 o                         
  -8  -2   3        232.61        242.68        10.91 o                         
  -7  -2   3          9.38          0.78         5.35 o                         
  -6  -2   3       3168.23       3130.91        70.13 o                         
  -5  -2   3       3143.70       3173.46        76.14 o                         
  -4  -2   3        211.03        193.88         7.49 o                         
  -3  -2   3         54.05         55.72         3.17 o                         
  -2  -2   3      17898.06      14071.54       802.74 o                         
  -1  -2   3      10483.85      11112.07       344.01 o                         
   0  -2   3       1056.54       1017.09        24.21 o                         
   1  -2   3       1172.05       1185.61        28.32 o                         
   2  -2   3       4189.39       3853.44       123.45 o                         
   3  -2   3        216.28        215.79         6.71 o                         
   4  -2   3       3636.19       3668.93        95.30 o                         
   5  -2   3       1158.42       1173.99        30.13 o                         
   6  -2   3         59.52         63.53         5.51 o                         
   7  -2   3        505.45        493.59        17.33 o                         
  -7  -1   3         90.91         83.22         5.15 o                         
  -6  -1   3       2118.60       2122.09        51.79 o                         
  -5  -1   3       3448.42       3539.39        90.53 o                         
  -4  -1   3         38.32         31.18         2.37 o                         
  -3  -1   3         12.70         13.00         1.87 o                         
  -2  -1   3      22062.55      26997.25      1562.46 o                         
  -1  -1   3      19795.79      22930.30       677.24 o                         
   0  -1   3       1071.29       1132.25        20.69 o                         
   1  -1   3        513.30        465.44        12.48 o                         
   2  -1   3       7968.92       8330.13       329.20 o                         
   3  -1   3       3581.68       3581.68        84.20 o                         
   4  -1   3       2041.89       2039.92        45.58 o                         
   5  -1   3       1721.51       1657.23        41.58 o                         
   6  -1   3         12.63         12.91         4.16 o                         
   7  -1   3         25.64         27.04         5.25 o                         
  -7   0   3        406.40        389.34         9.80 o                         
  -6   0   3        804.53        787.44        18.12 o                         
  -5   0   3       1823.33       1790.73        33.76 o                         
  -4   0   3        299.14        294.70         9.06 o                         
  -3   0   3        100.86        102.46         3.53 o                         
  -2   0   3      15598.12      14478.55       524.34 o                         
  -1   0   3      28937.61      29687.85       994.14 o                         
   0   0   3         46.92         58.68         2.01 o                         
   1   0   3        273.27        292.23         6.50 o                         
   2   0   3      12108.69      10828.51       397.36 o                         
   3   0   3       8251.16       7601.08       177.45 o                         
   4   0   3        840.55        766.84        20.02 o                         
   5   0   3       2107.39       2027.90        42.78 o                         
   6   0   3          1.71          1.04         3.49 o                         
   7   0   3        163.19        158.23         7.60 o                         
   8   0   3        974.11        978.56        30.14 o                         
  -7   1   3        450.92        449.84        12.59 o                         
  -6   1   3        346.40        325.32         9.12 o                         
  -5   1   3       3690.89       3590.62        69.71 o                         
  -4   1   3         38.77         47.32         2.89 o                         
  -3   1   3        445.37        441.27         9.72 o                         
  -2   1   3      10914.77      10227.15       582.65 o                         
  -1   1   3      41375.64      44956.97      1522.92 o                         
   0   1   3        990.92        949.66        16.61 o                         
   1   1   3       3061.80       3344.30       101.16 o                         
   2   1   3       9868.90       8680.21       453.17 o                         
   3   1   3       9372.69       8270.74       211.52 o                         
   4   1   3        136.61        122.89         4.75 o                         
   5   1   3       2197.27       2204.90        46.03 o                         
   6   1   3         18.05         24.87         5.10 o                         
   7   1   3         72.72         76.86         5.52 o                         
   8   1   3        497.42        518.53        18.54 o                         
  -7   2   3        528.62        508.45        16.34 o                         
  -6   2   3         10.20          4.42         3.85 o                         
  -5   2   3        501.76        506.29        13.58 o                         
  -4   2   3        108.90        119.29         4.73 o                         
  -3   2   3        944.24        914.52        21.01 o                         
  -2   2   3       3733.85       3519.86        77.12 o                         
  -1   2   3      15082.65      14292.29       814.39 o                         
   0   2   3       1738.26       1644.80        35.91 o                         
   1   2   3       2193.24       2253.00        53.18 o                         
   2   2   3       8284.58       9108.57       334.95 o                         
   3   2   3      20352.35      21645.51       874.79 o                         
   4   2   3        144.98        143.25         4.65 o                         
   5   2   3       2012.71       1943.34        43.76 o                         
   6   2   3          6.12          1.87         2.82 o                         
   7   2   3        441.89        515.43        13.09 o                         
   8   2   3        333.78        329.84        11.68 o                         
  -6   3   3         42.52         44.42         5.51 o                         
  -5   3   3        685.28        689.13        19.31 o                         
  -4   3   3         11.94         12.71         3.02 o                         
  -3   3   3       1923.18       1937.21        40.30 o                         
  -2   3   3       2149.71       2121.75        41.37 o                         
  -1   3   3      23014.17      25277.22       929.14 o                         
   0   3   3       4040.38       4042.18        94.28 o                         
   1   3   3        536.36        520.98        14.10 o                         
   2   3   3       4222.79       3957.42        92.53 o                         
   3   3   3      17088.64      19929.17       725.10 o                         
   4   3   3       1630.39       1535.65        34.41 o                         
   5   3   3        272.24        255.75         7.40 o                         
   6   3   3         33.69         39.65         4.51 o                         
   7   3   3        403.57        454.23        13.10 o                         
   8   3   3         40.16         32.67         4.81 o                         
  -5   4   3         21.89         18.97         4.92 o                         
  -4   4   3          4.03          3.78         3.45 o                         
  -3   4   3        752.21        738.89        19.20 o                         
  -2   4   3         32.17         25.59         2.87 o                         
  -1   4   3       8304.15       8259.07       272.49 o                         
   0   4   3       2814.46       2874.69        62.44 o                         
   1   4   3        764.77        748.93        20.56 o                         
   2   4   3       1155.11       1156.46        30.52 o                         
   3   4   3      14385.63      17182.01       552.71 o                         
   4   4   3       1682.09       1678.41        37.29 o                         
   5   4   3       1943.23       1879.46        39.35 o                         
   6   4   3         12.36          9.56         2.89 o                         
   7   4   3        999.94       1006.09        24.82 o                         
   8   4   3          0.50         -3.06         6.65 o                         
  -5   5   3          7.00          3.00         5.48 o                         
  -4   5   3         30.89         32.43         4.38 o                         
  -3   5   3       1032.07       1046.08        24.77 o                         
  -2   5   3         51.04         48.91         3.90 o                         
  -1   5   3       4128.30       4308.92       101.06 o                         
   0   5   3       2051.96       2113.09        50.19 o                         
   1   5   3        586.69        621.02        15.78 o                         
   2   5   3        499.24        498.89        12.77 o                         
   3   5   3       8879.94       9345.64       266.96 o                         
   4   5   3       4957.26       4955.17       150.20 o                         
   5   5   3         14.00         13.10         2.57 o                         
   6   5   3         29.96         29.90         4.04 o                         
   7   5   3       1100.95       1049.18        27.27 o                         
   8   5   3        201.82        177.78         8.42 o                         
  -4   6   3         79.94         77.91         6.09 o                         
  -3   6   3        838.44        849.06        20.96 o                         
  -2   6   3        201.38        199.91         7.16 o                         
  -1   6   3       1605.61       1684.14        44.69 o                         
   0   6   3       2404.91       2462.60        64.61 o                         
   1   6   3        168.73        175.12         6.16 o                         
   2   6   3         48.35         50.75         3.01 o                         
   3   6   3       5867.59       6153.69       144.09 o                         
   4   6   3       2828.64       3016.20        71.96 o                         
   5   6   3         74.61         82.46         5.51 o                         
   6   6   3          8.50          4.11         4.42 o                         
   7   6   3        901.44        864.33        21.19 o                         
  -2   7   3        334.12        334.38        12.59 o                         
  -1   7   3        249.77        255.63         8.92 o                         
   0   7   3        625.95        650.43        21.60 o                         
   1   7   3         86.06         86.68         6.44 o                         
   2   7   3         41.46         43.10         3.87 o                         
   3   7   3       2756.54       2956.12        70.31 o                         
   4   7   3       2474.32       2658.98        63.81 o                         
   5   7   3         19.79         13.80         4.97 o                         
   6   7   3          4.14          0.64         5.06 o                         
   7   7   3        754.14        740.60        20.93 o                         
   0   8   3        299.43        293.27        11.67 o                         
   1   8   3         51.07         46.64         4.79 o                         
   2   8   3        207.63        198.55         7.75 o                         
   3   8   3        881.83        915.56        20.19 o                         
   4   8   3       2082.82       2143.32        52.03 o                         
   5   8   3         53.90         39.77         5.20 o                         
  -4  -7   4        475.55        443.62        12.33 o                         
  -3  -7   4        306.78        290.50         9.26 o                         
  -2  -7   4        285.95        296.83        10.10 o                         
  -1  -7   4        686.85        720.47        19.50 o                         
   0  -7   4        471.34        496.95        14.62 o                         
   1  -7   4        138.71        138.79         7.39 o                         
  -6  -6   4        393.57        393.27        13.40 o                         
  -5  -6   4        278.94        295.50         7.94 o                         
  -4  -6   4        244.25        248.78         7.20 o                         
  -3  -6   4        612.05        607.65        14.00 o                         
  -2  -6   4        298.98        299.40         9.50 o                         
  -1  -6   4        252.28        258.57         8.62 o                         
   0  -6   4        797.22        779.55        18.74 o                         
   1  -6   4        593.29        579.86        14.94 o                         
   2  -6   4        511.92        509.28        14.99 o                         
   3  -6   4        763.79        765.81        17.42 o                         
  -6  -5   4        601.62        607.10        17.87 o                         
  -5  -5   4        632.23        615.37        14.33 o                         
  -4  -5   4        142.16        142.11         5.12 o                         
  -3  -5   4        246.41        248.62         6.72 o                         
  -2  -5   4        192.86        205.10         7.49 o                         
  -1  -5   4       1132.12       1134.25        25.75 o                         
   0  -5   4       1055.49       1079.25        27.10 o                         
   1  -5   4        833.15        825.18        19.80 o                         
   2  -5   4       1026.94       1009.64        23.54 o                         
   3  -5   4       1329.56       1397.62        34.92 o                         
   4  -5   4        421.90        413.88        13.64 o                         
  -7  -4   4         46.55         39.82         6.06 o                         
  -6  -4   4        908.56        932.61        25.17 o                         
  -5  -4   4       1924.19       1881.09        52.03 o                         
  -4  -4   4         43.78         48.82         4.45 o                         
  -3  -4   4       1678.44       1707.06        33.33 o                         
  -2  -4   4         75.71         81.79         3.02 o                         
  -1  -4   4        118.93        132.11         4.46 o                         
   0  -4   4       1462.71       1528.26        36.63 o                         
   1  -4   4       1884.54       1922.23        42.45 o                         
   2  -4   4       1399.43       1389.31        31.26 o                         
   3  -4   4       1685.62       1695.81        45.35 o                         
   4  -4   4        699.97        723.99        21.46 o                         
   5  -4   4         28.17         28.13         3.93 o                         
  -7  -3   4        188.36        174.20         8.67 o                         
  -6  -3   4        879.96        891.70        24.55 o                         
  -5  -3   4       3455.30       3202.69       154.47 o                         
  -4  -3   4        311.37        305.48         9.37 o                         
  -3  -3   4        333.39        319.41         7.23 o                         
  -2  -3   4          3.66          9.39         1.52 o                         
  -1  -3   4          7.39         10.68         1.44 o                         
   0  -3   4        806.58        790.61        17.74 o                         
   1  -3   4        856.93        829.16        18.87 o                         
   2  -3   4       1718.74       1684.44        48.24 o                         
   3  -3   4       2256.38       2269.62        58.21 o                         
   4  -3   4       2141.02       2077.81        55.39 o                         
   5  -3   4        568.17        553.69        15.19 o                         
   6  -3   4         64.54         63.29         5.96 o                         
  -7  -2   4         72.85         64.64         7.72 o                         
  -6  -2   4        837.45        801.47        22.05 o                         
  -5  -2   4       5754.70       6112.14       157.69 o                         
  -4  -2   4        941.44        916.26        23.43 o                         
  -3  -2   4        448.63        498.08        12.85 o                         
  -2  -2   4         37.33         36.88         1.79 o                         
  -1  -2   4        266.35        266.17         5.23 o                         
   0  -2   4        990.00       1051.71        21.65 o                         
   1  -2   4       3642.60       3588.09        91.38 o                         
   2  -2   4       2928.82       2918.79        69.47 o                         
   3  -2   4       3363.03       3241.19        70.89 o                         
   4  -2   4       1693.76       1768.50        52.96 o                         
   5  -2   4        316.68        313.70        10.82 o                         
   6  -2   4         94.69         94.67         6.25 o                         
   7  -2   4        581.84        567.81        17.91 o                         
  -7  -1   4        211.78        199.50         9.69 o                         
  -6  -1   4        324.59        303.74        11.25 o                         
  -5  -1   4       7211.33       7207.49       156.54 o                         
  -4  -1   4       1680.30       1596.19        33.71 o                         
  -3  -1   4        726.67        753.55        19.02 o                         
  -2  -1   4         72.29         86.66         3.30 o                         
  -1  -1   4       1692.01       1706.04        32.80 o                         
   0  -1   4         16.95         18.15         0.93 o                         
   1  -1   4       1787.36       1800.68        34.72 o                         
   2  -1   4       1553.82       1423.08        39.33 o                         
   3  -1   4       2799.17       2669.72        54.79 o                         
   4  -1   4       2764.33       2646.33        54.95 o                         
   5  -1   4        930.31        892.05        21.96 o                         
   6  -1   4        241.88        248.49         9.07 o                         
   7  -1   4        595.11        557.17        18.33 o                         
  -7   0   4        111.69        102.71         6.08 o                         
  -6   0   4         47.42         35.95         3.71 o                         
  -5   0   4       6011.74       6025.66       122.35 o                         
  -4   0   4       6489.84       6523.62       132.23 o                         
  -3   0   4         12.79         13.67         1.63 o                         
  -2   0   4         16.72         22.22         1.38 o                         
  -1   0   4       2978.42       2932.57        53.18 o                         
   0   0   4       1354.42       1396.89        33.08 o                         
   1   0   4        710.64        701.33        16.07 o                         
   2   0   4       1322.21       1172.65        31.83 o                         
   3   0   4        963.08        838.76        19.02 o                         
   4   0   4       2887.37       2662.48        58.18 o                         
   5   0   4       1268.26       1221.50        26.76 o                         
   6   0   4        396.22        388.51        11.01 o                         
   7   0   4        772.05        736.54        24.19 o                         
   8   0   4        950.94        936.12        28.72 o                         
  -7   1   4        112.54        107.19         6.32 o                         
  -6   1   4         80.49         80.08         6.08 o                         
  -5   1   4       6050.54       6066.69       151.82 o                         
  -4   1   4       5260.82       5060.34        97.14 o                         
  -3   1   4         19.86         18.30         1.89 o                         
  -2   1   4        363.15        414.40        12.32 o                         
  -1   1   4       6760.55       7067.91       232.89 o                         
   0   1   4       1143.51       1088.75        18.18 o                         
   1   1   4        511.67        530.73        10.09 o                         
   2   1   4       5392.40       4704.72        89.88 o                         
   3   1   4       2504.34       2351.62        50.13 o                         
   4   1   4       1493.42       1478.52        33.97 o                         
   5   1   4       1754.38       1792.38        40.82 o                         
   6   1   4        752.45        825.16        20.72 o                         
   7   1   4        994.86       1065.77        24.48 o                         
   8   1   4       1016.55       1061.91        26.85 o                         
  -6   2   4        189.84        182.81         8.12 o                         
  -5   2   4       3122.63       3111.83        76.70 o                         
  -4   2   4       6727.52       6807.32       141.26 o                         
  -3   2   4        134.53        121.56         4.89 o                         
  -2   2   4        611.64        644.31        13.27 o                         
  -1   2   4       4368.27       4290.76       109.79 o                         
   0   2   4       5933.41       4916.77       199.19 o                         
   1   2   4         66.72         72.92         3.16 o                         
   2   2   4         64.80         98.15         3.16 o                         
   3   2   4         24.73         18.48         2.01 o                         
   4   2   4        616.51        583.55        12.72 o                         
   5   2   4        946.87        966.91        24.81 o                         
   6   2   4         81.04         95.83         4.43 o                         
   7   2   4        455.36        496.94        14.60 o                         
   8   2   4       1349.78       1435.05        36.85 o                         
  -6   3   4        178.23        186.74         7.92 o                         
  -5   3   4       2206.16       2211.50        47.07 o                         
  -4   3   4       5499.32       5415.11       140.29 o                         
  -3   3   4        653.65        676.13        15.15 o                         
  -2   3   4        314.76        339.17         7.98 o                         
  -1   3   4       5676.96       5609.74       165.64 o                         
   0   3   4       8316.96       8389.98       306.29 o                         
   1   3   4        288.15        269.44         6.08 o                         
   2   3   4       1106.82       1105.81        24.49 o                         
   3   3   4        333.38        327.68         8.11 o                         
   4   3   4         30.44         32.30         2.82 o                         
   5   3   4       1187.27       1087.34        29.49 o                         
   6   3   4       1726.34       1844.97        45.32 o                         
   7   3   4        617.75        693.39        16.73 o                         
   8   3   4       1079.87       1182.50        28.62 o                         
  -5   4   4        626.42        632.73        16.71 o                         
  -4   4   4       4324.22       4351.36       102.53 o                         
  -3   4   4        291.11        304.07         9.06 o                         
  -2   4   4        143.89        150.81         5.05 o                         
  -1   4   4       2075.66       1988.72        43.92 o                         
   0   4   4       6771.87       6544.43       186.94 o                         
   1   4   4        871.44        848.43        20.83 o                         
   2   4   4         45.47         45.36         2.98 o                         
   3   4   4         37.12         43.21         2.80 o                         
   4   4   4         20.65         25.60         3.14 o                         
   5   4   4         52.63         51.00         3.61 o                         
   6   4   4         98.13        108.21         5.39 o                         
   7   4   4        242.66        250.55         9.66 o                         
   8   4   4        694.41        726.44        19.05 o                         
  -4   5   4       2818.10       2865.28        64.08 o                         
  -3   5   4        618.95        627.48        16.25 o                         
  -2   5   4         71.61         75.85         4.48 o                         
  -1   5   4       1458.34       1395.37        34.16 o                         
   0   5   4       5566.79       5642.78       121.94 o                         
   1   5   4       2058.54       2092.47        49.95 o                         
   2   5   4         10.75         11.37         1.47 o                         
   3   5   4         82.37         96.17         4.24 o                         
   4   5   4        349.76        366.23        10.76 o                         
   5   5   4         78.98         81.05         5.47 o                         
   6   5   4        320.68        300.69         8.44 o                         
   7   5   4        197.97        196.74         8.49 o                         
   8   5   4        309.75        280.15         9.67 o                         
  -3   6   4        630.96        639.13        16.64 o                         
  -2   6   4         24.99         27.29         4.22 o                         
  -1   6   4        895.68        923.00        23.24 o                         
   0   6   4       4703.65       4814.38       123.81 o                         
   1   6   4       1829.35       1857.51        44.98 o                         
   2   6   4         66.18         69.12         4.56 o                         
   3   6   4        131.49        131.76         5.93 o                         
   4   6   4        703.31        706.29        17.17 o                         
   5   6   4         23.34         31.74         4.48 o                         
   6   6   4         97.61        100.73         6.55 o                         
   7   6   4        154.62        166.45         7.97 o                         
  -2   7   4         62.46         59.50         4.86 o                         
  -1   7   4         58.65         51.62         5.06 o                         
   0   7   4       2174.22       2233.63        65.98 o                         
   1   7   4       1320.47       1305.93        36.15 o                         
   2   7   4         48.53         51.27         3.60 o                         
   3   7   4          0.76          1.50         4.06 o                         
   4   7   4        216.95        221.10         7.78 o                         
   5   7   4        164.87        155.09         7.47 o                         
   6   7   4         12.12         10.73         5.01 o                         
   7   7   4          8.97         16.58         5.97 o                         
   0   8   4       1529.19       1503.52        41.15 o                         
   1   8   4       1251.32       1216.00        31.98 o                         
   2   8   4        128.83        126.26         6.88 o                         
   3   8   4        414.03        411.86        12.96 o                         
   4   8   4        799.41        807.89        19.79 o                         
   5   8   4        297.72        297.70        11.39 o                         
  -3  -7   5         83.67         73.92         5.50 o                         
  -2  -7   5        162.71        159.25         8.14 o                         
  -1  -7   5        899.42        881.53        23.09 o                         
   0  -7   5        317.61        307.87        12.83 o                         
  -5  -6   5        544.93        513.76        12.08 o                         
  -4  -6   5        999.62        982.60        23.44 o                         
  -3  -6   5         97.68         89.49         3.96 o                         
  -2  -6   5         25.38         31.55         3.91 o                         
  -1  -6   5        748.47        755.37        19.64 o                         
   0  -6   5       1401.89       1359.46        33.62 o                         
   1  -6   5         55.10         54.69         4.80 o                         
   2  -6   5        335.93        358.86        11.06 o                         
  -6  -5   5         68.34         71.54         5.29 o                         
  -5  -5   5        751.84        700.72        16.43 o                         
  -4  -5   5       1492.74       1523.38        41.17 o                         
  -3  -5   5        560.37        544.23        13.73 o                         
  -2  -5   5        629.70        621.57        15.25 o                         
  -1  -5   5       2301.96       2283.42        54.31 o                         
   0  -5   5       3177.94       3201.47        75.84 o                         
   1  -5   5         48.33         40.58         3.75 o                         
   2  -5   5        563.28        558.82        14.02 o                         
   3  -5   5         38.30         37.06         3.76 o                         
   4  -5   5        325.80        305.91         9.31 o                         
  -6  -4   5         25.61         23.13         4.72 o                         
  -5  -4   5        403.95        382.09        11.91 o                         
  -4  -4   5       1722.66       1719.53        45.50 o                         
  -3  -4   5        383.15        398.22        11.81 o                         
  -2  -4   5          6.77          8.56         1.87 o                         
  -1  -4   5       1660.93       1688.73        37.49 o                         
   0  -4   5       4743.13       4794.72       125.61 o                         
   1  -4   5        455.90        436.29        10.24 o                         
   2  -4   5        747.46        775.25        19.45 o                         
   3  -4   5         48.42         47.98         3.75 o                         
   4  -4   5        552.91        542.79        13.47 o                         
   5  -4   5         83.05         70.48         7.48 o                         
  -7  -3   5          0.52         -5.18         6.92 o                         
  -6  -3   5          0.94         -0.95         4.37 o                         
  -5  -3   5        272.44        270.85        14.04 o                         
  -4  -3   5       1729.45       1676.65        51.23 o                         
  -3  -3   5       1062.99       1035.55        23.73 o                         
  -2  -3   5        144.68        151.40         3.81 o                         
  -1  -3   5       3137.25       3133.25        54.33 o                         
   0  -3   5       7980.39       8110.72       188.50 o                         
   1  -3   5       1745.65       1785.95        36.79 o                         
   2  -3   5        306.71        299.47         7.63 o                         
   3  -3   5        160.45        150.60         5.20 o                         
   4  -3   5       2587.35       2607.27        76.81 o                         
   5  -3   5          0.50         -4.27         4.27 o                         
   6  -3   5       1376.52       1357.28        32.64 o                         
  -7  -2   5         32.48         26.55         6.03 o                         
  -6  -2   5         10.84          3.55         5.20 o                         
  -5  -2   5          6.10          8.73         4.47 o                         
  -4  -2   5        424.91        454.88        12.89 o                         
  -3  -2   5       1080.47       1120.21        27.22 o                         
  -2  -2   5        295.53        315.06         6.93 o                         
  -1  -2   5       2452.83       2571.53        46.82 o                         
   0  -2   5      12177.56      11538.44       466.32 o                         
   1  -2   5       4534.47       4470.15        90.60 o                         
   2  -2   5         94.47         94.74         3.46 o                         
   3  -2   5         36.15         37.50         2.55 o                         
   4  -2   5       3688.76       3640.02        86.55 o                         
   5  -2   5        304.09        284.91        10.41 o                         
   6  -2   5       1417.42       1380.82        32.95 o                         
  -7  -1   5         69.05         64.25         6.33 o                         
  -6  -1   5         37.56         25.80         4.42 o                         
  -5  -1   5        101.47         95.17         6.62 o                         
  -4  -1   5       1388.47       1428.15        30.79 o                         
  -3  -1   5        582.10        610.91        12.17 o                         
  -2  -1   5         67.09         74.47         2.32 o                         
  -1  -1   5       1539.41       1562.76        28.65 o                         
   0  -1   5      11062.35      10481.57       345.29 o                         
   1  -1   5       6014.14       5980.95       159.88 o                         
   2  -1   5         23.42         22.13         1.90 o                         
   3  -1   5          8.52         12.79         1.84 o                         
   4  -1   5       3732.65       3474.76        76.43 o                         
   5  -1   5       1652.34       1582.68        36.73 o                         
   6  -1   5       1002.60        961.77        26.42 o                         
   7  -1   5        397.67        401.22        14.59 o                         
  -7   0   5        300.42        272.13        11.04 o                         
  -6   0   5         83.28         72.19         5.05 o                         
  -5   0   5        642.30        621.64        17.22 o                         
  -4   0   5         83.30         83.98         4.91 o                         
  -3   0   5        206.58        195.56         4.61 o                         
  -2   0   5         52.17         62.29         2.28 o                         
  -1   0   5        649.36        678.07        12.15 o                         
   0   0   5      10058.09       8479.78       466.78 o                         
   1   0   5      10202.51       9664.91       408.37 o                         
   2   0   5         78.43         68.75         2.62 o                         
   3   0   5        713.72        661.52        23.54 o                         
   4   0   5       7916.45       7367.33       172.46 o                         
   5   0   5       3134.43       3033.37        67.46 o                         
   6   0   5        545.08        532.49        15.83 o                         
   7   0   5        599.22        580.64        17.37 o                         
  -6   1   5         92.08         87.79         4.95 o                         
  -5   1   5          9.23         10.62         2.82 o                         
  -4   1   5         29.46         30.90         2.78 o                         
  -3   1   5         81.76         74.39         2.99 o                         
  -2   1   5          2.16          3.73         1.33 o                         
  -1   1   5       1434.03       1585.30        29.18 o                         
   0   1   5       7566.91       7531.94       304.44 o                         
   1   1   5      12444.74      12019.90       685.16 o                         
   2   1   5       1174.54       1156.83        24.61 o                         
   3   1   5        286.54        290.91         7.89 o                         
   4   1   5       5205.49       5097.40       118.79 o                         
   5   1   5       6275.38       6461.79       166.62 o                         
   6   1   5         26.18         44.12         4.75 o                         
   7   1   5        970.18       1058.43        28.05 o                         
   8   1   5        184.43        230.03        13.04 o                         
  -6   2   5        209.75        190.17         9.94 o                         
  -5   2   5        401.33        401.31        12.87 o                         
  -4   2   5        618.05        627.63        15.95 o                         
  -3   2   5         13.87         17.48         2.93 o                         
  -2   2   5        104.55        103.47         3.90 o                         
  -1   2   5         40.83         52.63         2.84 o                         
   0   2   5       3573.38       3557.19        71.92 o                         
   1   2   5       5241.78       5308.99       183.52 o                         
   2   2   5        713.84        706.68        19.48 o                         
   3   2   5        171.41        193.09         5.07 o                         
   4   2   5       5103.01       4931.12       107.41 o                         
   5   2   5       5393.66       5844.13       136.65 o                         
   6   2   5          3.43          1.22         3.67 o                         
   7   2   5        343.75        371.45        11.70 o                         
   8   2   5        212.31        231.10        12.07 o                         
  -6   3   5        148.80        146.64         7.06 o                         
  -5   3   5        259.01        239.85         8.14 o                         
  -4   3   5        455.43        477.33        14.12 o                         
  -3   3   5        430.68        433.88        11.21 o                         
  -2   3   5        143.90        145.89         4.72 o                         
  -1   3   5         22.06         18.22         1.70 o                         
   0   3   5       1519.99       1488.90        38.23 o                         
   1   3   5       5229.99       5419.83       126.45 o                         
   2   3   5       1381.88       1369.28        35.84 o                         
   3   3   5         10.91         13.02         1.86 o                         
   4   3   5       3525.32       3247.40        66.50 o                         
   5   3   5      10603.21      10336.81       298.89 o                         
   6   3   5        509.67        540.61        13.82 o                         
   7   3   5        410.67        426.54        11.82 o                         
   8   3   5        189.09        216.34         7.47 o                         
  -5   4   5        214.84        200.32         8.03 o                         
  -4   4   5        599.47        641.36        16.63 o                         
  -3   4   5        686.00        744.15        17.14 o                         
  -2   4   5        300.98        292.86         8.25 o                         
  -1   4   5         62.19         60.93         3.27 o                         
   0   4   5        497.63        487.11        11.96 o                         
   1   4   5       3269.99       3161.05        68.63 o                         
   2   4   5        757.98        735.41        18.11 o                         
   3   4   5         16.02         19.98         2.79 o                         
   4   4   5       1321.51       1275.99        31.26 o                         
   5   4   5       5041.64       4695.58       102.57 o                         
   6   4   5        800.27        757.17        17.61 o                         
   7   4   5        320.00        323.94        10.53 o                         
   8   4   5         90.00        100.82         7.02 o                         
  -4   5   5        482.35        492.20        14.66 o                         
  -3   5   5        463.35        473.73        12.76 o                         
  -2   5   5        564.36        557.97        14.17 o                         
  -1   5   5        265.86        275.60         8.01 o                         
   0   5   5         45.76         42.10         3.34 o                         
   1   5   5        333.56        354.81         9.95 o                         
   2   5   5        364.73        362.24         9.81 o                         
   3   5   5         12.28         13.17         2.45 o                         
   4   5   5        857.57        930.05        23.49 o                         
   5   5   5       4088.95       4151.00        98.33 o                         
   6   5   5       1451.73       1303.41        30.47 o                         
   7   5   5         53.42         49.68         4.59 o                         
   8   5   5        113.93        113.53         6.13 o                         
  -3   6   5       1016.08       1067.84        27.82 o                         
  -2   6   5        603.34        614.64        15.77 o                         
  -1   6   5        346.79        341.29         9.76 o                         
   0   6   5          0.32          1.37         3.06 o                         
   1   6   5        279.55        293.83         9.06 o                         
   2   6   5        199.29        209.88         6.28 o                         
   3   6   5         63.47         59.18         3.85 o                         
   4   6   5        331.51        356.19        10.86 o                         
   5   6   5       3181.93       3275.64        78.20 o                         
   6   6   5       1253.60       1253.23        31.84 o                         
   7   6   5          7.92          9.24         5.19 o                         
  -2   7   5        366.73        376.06        14.05 o                         
  -1   7   5        229.51        223.80         8.57 o                         
   0   7   5        135.35        129.03         6.79 o                         
   1   7   5         16.36         18.54         3.72 o                         
   2   7   5         76.51         73.14         4.48 o                         
   3   7   5         17.15         19.50         3.63 o                         
   4   7   5          0.43          4.69         4.02 o                         
   5   7   5        967.52       1049.39        27.28 o                         
   6   7   5        901.54        901.56        24.25 o                         
   0   8   5        176.24        175.10         8.64 o                         
   1   8   5         19.04         13.99         4.97 o                         
   2   8   5         97.62         74.43         3.91 o                         
   3   8   5        124.19        112.23         6.04 o                         
   4   8   5          2.83         -2.04         4.79 o                         
   5   8   5        523.13        568.89        16.91 o                         
  -4  -6   6       1241.34       1209.45        26.31 o                         
  -3  -6   6        380.24        356.69        10.31 o                         
  -2  -6   6        725.61        716.68        18.92 o                         
  -1  -6   6        326.44        334.51        11.88 o                         
   0  -6   6         60.98         55.55         4.34 o                         
   1  -6   6         19.96         21.42         3.77 o                         
   2  -6   6        987.29       1030.39        25.07 o                         
  -5  -5   6          5.53          4.62         3.31 o                         
  -4  -5   6       1608.64       1534.37        35.12 o                         
  -3  -5   6       1912.43       1875.96        39.26 o                         
  -2  -5   6        337.89        328.15         9.35 o                         
  -1  -5   6        882.69        886.91        20.74 o                         
   0  -5   6        108.62        113.95         5.58 o                         
   1  -5   6          4.08          1.80         2.96 o                         
   2  -5   6       1326.95       1319.40        28.04 o                         
   3  -5   6       1146.21       1128.89        22.40 o                         
  -6  -4   6         56.72         42.65         5.15 o                         
  -5  -4   6         24.43         24.44         4.00 o                         
  -4  -4   6       2253.92       2223.51        53.68 o                         
  -3  -4   6       3628.24       3454.66        75.74 o                         
  -2  -4   6        161.82        164.23         4.42 o                         
  -1  -4   6       1553.49       1549.50        37.15 o                         
   0  -4   6        426.57        401.85        12.03 o                         
   1  -4   6        248.28        234.72         6.93 o                         
   2  -4   6       1622.74       1668.76        37.26 o                         
   3  -4   6       1963.27       1965.51        38.95 o                         
   4  -4   6        142.85        139.22         6.51 o                         
   5  -4   6         55.81         54.66         6.58 o                         
  -6  -3   6         47.64         39.74         5.26 o                         
  -5  -3   6         60.09         56.14         5.08 o                         
  -4  -3   6       2211.17       2366.13        61.86 o                         
  -3  -3   6       5465.31       5521.63       129.48 o                         
  -2  -3   6         51.88         53.06         2.57 o                         
  -1  -3   6       1469.16       1510.95        29.55 o                         
   0  -3   6        512.30        506.21        10.18 o                         
   1  -3   6       2132.74       2119.36        43.49 o                         
   2  -3   6        825.91        868.65        19.54 o                         
   3  -3   6       2782.66       2674.86        55.40 o                         
   4  -3   6        452.90        433.56        12.78 o                         
   5  -3   6        167.16        159.11         8.19 o                         
  -6  -2   6        278.20        269.05        10.77 o                         
  -5  -2   6        244.95        242.38         8.89 o                         
  -4  -2   6       2657.22       2756.96        79.73 o                         
  -3  -2   6      12154.60      12367.62       492.30 o                         
  -2  -2   6        780.44        777.43        15.05 o                         
  -1  -2   6       1426.85       1484.64        27.42 o                         
   0  -2   6        589.55        597.86        11.64 o                         
   1  -2   6       3937.14       4032.48        73.16 o                         
   2  -2   6        320.43        329.91         8.40 o                         
   3  -2   6       3057.00       2899.88        73.98 o                         
   4  -2   6        349.42        332.60        11.73 o                         
   5  -2   6        101.42        105.98         6.48 o                         
   6  -2   6        636.43        605.27        18.73 o                         
  -6  -1   6        308.72        286.65         9.38 o                         
  -5  -1   6         57.72         60.17         4.81 o                         
  -4  -1   6        792.07        820.64        21.31 o                         
  -3  -1   6       9757.36      10217.45       220.31 o                         
  -2  -1   6       1921.34       1923.51        35.31 o                         
  -1  -1   6       1841.81       1858.82        34.09 o                         
   0  -1   6        465.96        472.77         9.48 o                         
   1  -1   6       7862.50       7945.86       203.01 o                         
   2  -1   6          1.72          2.42         1.75 o                         
   3  -1   6       6602.88       6164.54       129.72 o                         
   4  -1   6        431.29        384.83        11.68 o                         
   5  -1   6         30.06         32.67         5.03 o                         
   6  -1   6        805.22        741.39        19.47 o                         
   7  -1   6       1184.90       1189.62        30.20 o                         
  -6   0   6        227.73        209.45         7.43 o                         
  -5   0   6        429.27        402.24        12.33 o                         
  -4   0   6        779.64        765.55        17.71 o                         
  -3   0   6      12630.66      12527.84       342.35 o                         
  -2   0   6       4876.69       5036.81        95.94 o                         
  -1   0   6       1018.36       1101.50        23.17 o                         
   0   0   6        523.65        527.94        11.73 o                         
   1   0   6      12174.60      11593.70       382.39 o                         
   2   0   6       3227.11       3132.58        60.03 o                         
   3   0   6       1416.21       1354.15        36.57 o                         
   4   0   6        876.99        854.47        19.18 o                         
   5   0   6        139.60        133.54         6.42 o                         
   6   0   6        193.72        188.47         7.95 o                         
   7   0   6       1078.86       1104.02        27.14 o                         
  -6   1   6        349.73        323.05         9.57 o                         
  -5   1   6        177.27        185.23         6.91 o                         
  -4   1   6        179.23        184.09         5.80 o                         
  -3   1   6       8849.84       9494.95       222.21 o                         
  -2   1   6       8253.33       8648.06       174.72 o                         
  -1   1   6        301.08        292.38         5.90 o                         
   0   1   6         90.43         90.67         2.52 o                         
   1   1   6      14373.22      13822.05       558.28 o                         
   2   1   6       1606.50       1495.95        29.35 o                         
   3   1   6       4006.26       3515.08        73.00 o                         
   4   1   6        982.83        971.01        22.62 o                         
   5   1   6        362.34        391.50        11.17 o                         
   6   1   6        248.07        244.77        10.51 o                         
   7   1   6       1821.71       2013.40        50.00 o                         
   8   1   6        478.24        529.48        18.78 o                         
  -6   2   6        289.16        279.48         8.67 o                         
  -5   2   6        230.70        231.59         7.22 o                         
  -4   2   6         12.01         11.13         2.96 o                         
  -3   2   6       5810.86       6205.69       134.56 o                         
  -2   2   6       5804.05       5769.67       104.51 o                         
  -1   2   6        147.77        158.63         3.79 o                         
   0   2   6         56.10         58.34         2.01 o                         
   1   2   6      13187.08      11301.28       645.19 o                         
   2   2   6      10140.35       9764.51       321.83 o                         
   3   2   6        483.64        462.16        10.61 o                         
   4   2   6        771.97        744.97        15.71 o                         
   5   2   6        751.17        781.56        17.73 o                         
   6   2   6        336.02        374.48        10.69 o                         
   7   2   6        916.10       1067.82        30.90 o                         
   8   2   6        526.91        629.33        20.56 o                         
  -5   3   6        222.78        220.73         8.43 o                         
  -4   3   6        115.76        110.42         5.17 o                         
  -3   3   6       3543.09       3590.90        92.98 o                         
  -2   3   6       6390.26       6657.44       155.63 o                         
  -1   3   6         42.96         47.89         2.35 o                         
   0   3   6         84.88         81.42         2.68 o                         
   1   3   6       9325.16       9532.87       543.38 o                         
   2   3   6      11108.15      11590.25       661.41 o                         
   3   3   6        192.94        164.11         5.26 o                         
   4   3   6        708.81        657.52        15.67 o                         
   5   3   6        640.61        625.94        19.14 o                         
   6   3   6        268.00        285.38         8.93 o                         
   7   3   6        659.67        734.05        19.04 o                         
   8   3   6        769.24        866.74        23.76 o                         
  -5   4   6         89.83         80.17         5.72 o                         
  -4   4   6        308.84        316.07        10.54 o                         
  -3   4   6       1183.38       1212.53        26.44 o                         
  -2   4   6       5041.46       5095.88       111.02 o                         
  -1   4   6        110.43        114.26         4.43 o                         
   0   4   6         32.07         32.33         2.84 o                         
   1   4   6       5975.36       6114.94       142.22 o                         
   2   4   6       9781.84       9540.30       313.60 o                         
   3   4   6         95.15        105.23         4.78 o                         
   4   4   6        557.09        536.10        17.95 o                         
   5   4   6       1045.02       1006.49        22.01 o                         
   6   4   6        804.70        763.96        17.79 o                         
   7   4   6        223.97        233.82         8.94 o                         
   8   4   6        684.09        750.25        20.02 o                         
  -4   5   6        216.00        214.92         8.24 o                         
  -3   5   6        218.34        222.76         7.86 o                         
  -2   5   6       2345.42       2428.62        58.63 o                         
  -1   5   6         42.80         45.85         3.47 o                         
   0   5   6        870.78        862.01        18.63 o                         
   1   5   6       2460.55       2536.69        55.33 o                         
   2   5   6       9020.84       9343.92       201.44 o                         
   3   5   6        413.29        419.51        11.77 o                         
   4   5   6        874.80        878.99        24.82 o                         
   5   5   6        549.58        540.82        17.33 o                         
   6   5   6       1706.26       1554.86        35.76 o                         
   7   5   6          3.19          2.28         4.30 o                         
  -3   6   6         30.81         31.55         5.57 o                         
  -2   6   6       1177.77       1205.52        28.24 o                         
  -1   6   6        379.39        368.05        10.36 o                         
   0   6   6         48.00         45.46         3.81 o                         
   1   6   6       1471.17       1493.55        39.86 o                         
   2   6   6       5904.32       5818.18       118.00 o                         
   3   6   6       1391.04       1407.06        32.10 o                         
   4   6   6         14.50         16.24         3.28 o                         
   5   6   6        384.03        391.96        11.96 o                         
   6   6   6       1534.89       1461.53        36.74 o                         
   7   6   6          3.74         -2.64         5.34 o                         
  -1   7   6         74.45         76.49         5.49 o                         
   0   7   6        427.79        427.85        11.84 o                         
   1   7   6        165.35        157.32         7.26 o                         
   2   7   6       3838.92       3833.23        83.44 o                         
   3   7   6        477.06        466.17        12.52 o                         
   4   7   6        306.69        319.42        12.13 o                         
   5   7   6        125.52        132.69         6.83 o                         
   6   7   6       1281.62       1245.38        32.11 o                         
   1   8   6         28.59         20.91         5.78 o                         
   2   8   6       1754.40       1767.34        49.49 o                         
   3   8   6       1311.83       1293.76        30.34 o                         
   4   8   6          6.52         -4.74         4.74 o                         
   5   8   6        118.87        125.14         7.30 o                         
  -3  -6   7         81.54         70.05         5.42 o                         
  -2  -6   7        299.26        284.06         8.48 o                         
  -1  -6   7        365.54        359.37         9.62 o                         
   0  -6   7        254.79        245.65         8.17 o                         
  -4  -5   7        228.34        208.76        10.17 o                         
  -3  -5   7         39.16         38.78         3.18 o                         
  -2  -5   7        469.99        487.44        12.68 o                         
  -1  -5   7       1037.86        997.87        21.75 o                         
   0  -5   7        790.35        760.29        17.04 o                         
   1  -5   7        604.46        570.59        14.45 o                         
   2  -5   7        744.99        728.97        15.76 o                         
   3  -5   7        129.85        116.75         5.09 o                         
  -5  -4   7        256.72        220.15         7.92 o                         
  -4  -4   7        115.34        108.64         4.89 o                         
  -3  -4   7         14.96         19.04         2.95 o                         
  -2  -4   7        334.56        343.25         8.58 o                         
  -1  -4   7       1054.14       1059.79        24.17 o                         
   0  -4   7       1109.75       1110.72        25.70 o                         
   1  -4   7       1378.37       1382.60        29.13 o                         
   2  -4   7       1163.22       1146.28        26.38 o                         
   3  -4   7        414.00        403.97         9.85 o                         
   4  -4   7         21.43         22.99         3.20 o                         
  -6  -3   7       1050.08       1010.53        24.85 o                         
  -5  -3   7        147.06        139.02         7.22 o                         
  -4  -3   7        622.28        618.50        20.99 o                         
  -3  -3   7         73.53         84.68         3.99 o                         
  -2  -3   7          1.55          1.87         1.96 o                         
  -1  -3   7       1140.30       1196.71        23.90 o                         
   0  -3   7        850.22        876.69        17.80 o                         
   1  -3   7        964.36        994.62        21.08 o                         
   2  -3   7       1739.64       1803.20        37.61 o                         
   3  -3   7        794.34        759.58        22.14 o                         
   4  -3   7         26.41         27.44         3.03 o                         
   5  -3   7        178.88        161.90         8.38 o                         
  -6  -2   7       1668.20       1639.96        42.56 o                         
  -5  -2   7          4.36          2.27         3.75 o                         
  -4  -2   7         34.71         43.05         4.79 o                         
  -3  -2   7        320.24        352.17         8.73 o                         
  -2  -2   7        130.62        129.94         4.09 o                         
  -1  -2   7       1277.49       1267.25        25.05 o                         
   0  -2   7       2537.11       2597.51        47.49 o                         
   1  -2   7       1592.42       1691.14        34.94 o                         
   2  -2   7       1895.35       1903.36        37.10 o                         
   3  -2   7       1824.66       1768.13        42.13 o                         
   4  -2   7       1056.75       1028.75        26.70 o                         
   5  -2   7        318.61        291.61        10.75 o                         
   6  -2   7        620.06        557.78        15.85 o                         
  -6  -1   7       2706.37       2625.50        59.16 o                         
  -5  -1   7          0.40         -0.64         3.32 o                         
  -4  -1   7        789.13        799.00        17.00 o                         
  -3  -1   7        317.83        337.05        14.99 o                         
  -2  -1   7        808.51        843.83        17.12 o                         
  -1  -1   7        315.13        318.11         6.84 o                         
   0  -1   7       1652.50       1776.75        34.70 o                         
   1  -1   7       1125.19       1179.37        23.41 o                         
   2  -1   7       2267.14       2325.90        47.60 o                         
   3  -1   7       1097.72       1089.63        23.27 o                         
   4  -1   7        134.09        118.58         6.71 o                         
   5  -1   7        552.93        507.68        16.55 o                         
   6  -1   7       1035.75        953.37        23.76 o                         
  -6   0   7       3176.43       3024.72        59.76 o                         
  -5   0   7        521.08        499.12        11.98 o                         
  -4   0   7        142.53        149.96         5.38 o                         
  -3   0   7        840.91        886.57        17.21 o                         
  -2   0   7       2282.71       2530.63        59.92 o                         
  -1   0   7          2.82          3.12         1.83 o                         
   0   0   7       1764.48       1734.05        32.31 o                         
   1   0   7        749.48        725.38        20.34 o                         
   2   0   7        696.03        709.92        13.82 o                         
   3   0   7       3095.57       2981.80        61.07 o                         
   4   0   7       1635.27       1550.36        32.98 o                         
   5   0   7        694.27        691.93        20.82 o                         
   6   0   7       1086.16       1074.03        28.21 o                         
   7   0   7        798.86        816.02        22.81 o                         
  -6   1   7       2738.93       2529.34        57.14 o                         
  -5   1   7        811.08        797.49        17.47 o                         
  -4   1   7        263.58        266.83         7.74 o                         
  -3   1   7        485.46        486.80        11.45 o                         
  -2   1   7       3993.60       4182.59        85.28 o                         
  -1   1   7        152.15        157.49         3.74 o                         
   0   1   7       1059.90       1057.19        25.53 o                         
   1   1   7        959.18       1006.34        18.36 o                         
   2   1   7        595.68        591.38        11.80 o                         
   3   1   7       1236.56       1187.22        22.38 o                         
   4   1   7       1262.57       1241.64        28.30 o                         
   5   1   7        934.64        973.79        27.71 o                         
   6   1   7       1656.05       1782.05        44.16 o                         
   7   1   7        864.78        936.18        25.41 o                         
  -5   2   7        977.99        961.80        33.79 o                         
  -4   2   7        133.32        137.86         6.41 o                         
  -3   2   7        200.12        218.65         6.25 o                         
  -2   2   7       4488.27       4658.40        89.38 o                         
  -1   2   7        866.60        867.42        16.69 o                         
   0   2   7        654.55        653.32        14.68 o                         
   1   2   7        622.56        647.45        12.45 o                         
   2   2   7        239.43        251.25         5.57 o                         
   3   2   7        523.40        493.06         9.96 o                         
   4   2   7       1215.15       1234.09        31.95 o                         
   5   2   7        505.73        575.85        13.82 o                         
   6   2   7       1028.17       1096.60        28.02 o                         
   7   2   7       1144.65       1262.88        32.53 o                         
   8   2   7        111.13        143.47        13.51 o                         
  -5   3   7       1428.54       1393.43        32.51 o                         
  -4   3   7         21.13         20.28         3.57 o                         
  -3   3   7        163.79        146.40         5.53 o                         
  -2   3   7       4846.73       4964.32       100.83 o                         
  -1   3   7       2692.48       2835.54        57.97 o                         
   0   3   7         77.82         73.13         2.55 o                         
   1   3   7         29.59         36.63         2.00 o                         
   2   3   7        139.13        132.34         4.02 o                         
   3   3   7        252.19        263.02         7.81 o                         
   4   3   7       1091.88        950.92        30.55 o                         
   5   3   7        939.80        994.74        28.02 o                         
   6   3   7        852.98        888.82        25.74 o                         
   7   3   7       1419.99       1528.98        35.28 o                         
   8   3   7        288.15        343.07        13.92 o                         
  -4   4   7         12.87         10.88         3.86 o                         
  -3   4   7         69.64         72.43         4.59 o                         
  -2   4   7       3243.78       3326.13        73.68 o                         
  -1   4   7       3250.59       3315.99        68.06 o                         
   0   4   7         22.86         21.96         2.22 o                         
   1   4   7        782.90        783.85        20.34 o                         
   2   4   7         21.19         29.08         2.77 o                         
   3   4   7          8.81         12.68         3.10 o                         
   4   4   7        398.02        361.83        13.44 o                         
   5   4   7        856.97        780.16        18.91 o                         
   6   4   7        601.96        608.18        14.55 o                         
   7   4   7        905.43        890.44        21.82 o                         
   8   4   7        382.53        404.24        14.14 o                         
  -3   5   7          8.42          6.77         3.94 o                         
  -2   5   7       2410.39       2377.02        53.09 o                         
  -1   5   7       2599.01       2670.61        63.72 o                         
   0   5   7        200.23        205.39         6.71 o                         
   1   5   7         68.85         73.33         3.39 o                         
   2   5   7        567.50        552.05        15.78 o                         
   3   5   7         70.16         68.01         4.77 o                         
   4   5   7        122.08        123.48         6.72 o                         
   5   5   7        138.49        148.47         7.90 o                         
   6   5   7        291.89        276.96        10.35 o                         
   7   5   7        371.26        332.20        12.09 o                         
  -2   6   7       1374.08       1407.13        32.52 o                         
  -1   6   7       3025.78       2942.71        64.94 o                         
   0   6   7        259.40        257.07         8.59 o                         
   1   6   7         54.73         50.60         3.34 o                         
   2   6   7        319.26        316.41         8.49 o                         
   3   6   7        880.74        846.93        24.14 o                         
   4   6   7         32.78         38.42         5.12 o                         
   5   6   7        301.80        270.99        10.91 o                         
   6   6   7        217.01        211.96         8.70 o                         
   7   6   7        450.17        396.96        12.26 o                         
  -1   7   7       1965.92       1944.33        44.06 o                         
   0   7   7        314.85        306.20        10.48 o                         
   1   7   7         26.66         22.37         3.40 o                         
   2   7   7        171.01        174.18         6.09 o                         
   3   7   7        354.02        330.10         9.30 o                         
   4   7   7         37.21         36.54         5.54 o                         
   5   7   7         79.20         80.84         7.08 o                         
   6   7   7         40.10         46.12         5.19 o                         
   1   8   7          8.63          8.23         5.37 o                         
   2   8   7        324.18        295.13        10.32 o                         
   3   8   7        636.24        635.00        17.89 o                         
   4   8   7        147.85        127.70         5.81 o                         
  -3  -5   8        169.56        162.47         6.01 o                         
  -2  -5   8       1368.34       1305.59        28.22 o                         
  -1  -5   8        860.66        813.54        18.40 o                         
   0  -5   8        123.94        124.94         5.40 o                         
   1  -5   8         65.38         61.32         4.11 o                         
   2  -5   8        328.54        300.56        10.64 o                         
  -4  -4   8        126.79        112.11         5.45 o                         
  -3  -4   8        462.13        443.39        12.81 o                         
  -2  -4   8       2060.38       2004.78        39.38 o                         
  -1  -4   8       1703.15       1663.70        32.97 o                         
   0  -4   8          4.83          9.63         2.72 o                         
   1  -4   8        304.04        306.95         8.21 o                         
   2  -4   8        378.94        354.97         8.79 o                         
   3  -4   8        337.51        306.04         8.53 o                         
  -5  -3   8        526.95        510.60        13.67 o                         
  -4  -3   8        140.00        143.36         5.99 o                         
  -3  -3   8         75.39         67.77         3.96 o                         
  -2  -3   8       2121.01       2150.21        44.33 o                         
  -1  -3   8       2383.72       2372.76        43.70 o                         
   0  -3   8         49.99         55.33         3.03 o                         
   1  -3   8         23.60         27.96         2.76 o                         
   2  -3   8        820.29        819.88        18.88 o                         
   3  -3   8        578.01        545.01        13.04 o                         
   4  -3   8        504.07        493.19        12.96 o                         
   5  -3   8        774.68        733.52        22.31 o                         
  -5  -2   8        242.54        251.86        10.17 o                         
  -4  -2   8        236.32        249.54         9.25 o                         
  -3  -2   8        349.02        369.38         9.28 o                         
  -2  -2   8       2923.09       3018.02        58.21 o                         
  -1  -2   8       5210.57       5485.10       106.70 o                         
   0  -2   8        411.70        432.91         9.34 o                         
   1  -2   8        109.82        120.23         4.16 o                         
   2  -2   8       1268.91       1285.25        31.39 o                         
   3  -2   8       3607.47       3493.43        71.71 o                         
   4  -2   8         76.87         64.18         4.99 o                         
   5  -2   8       1639.17       1447.73        34.16 o                         
  -5  -1   8        195.33        195.70         6.96 o                         
  -4  -1   8        140.32        150.35         7.93 o                         
  -3  -1   8        134.90        152.06         5.07 o                         
  -2  -1   8       1789.33       1824.25        43.82 o                         
  -1  -1   8       5033.34       5440.84       118.20 o                         
   0  -1   8        987.12       1018.42        22.01 o                         
   1  -1   8         22.85         29.78         2.68 o                         
   2  -1   8        862.40        861.11        18.52 o                         
   3  -1   8       2304.32       2187.82        42.93 o                         
   4  -1   8         13.04          7.71         3.89 o                         
   5  -1   8       1431.94       1309.50        40.98 o                         
   6  -1   8         39.33         33.86         5.03 o                         
  -5   0   8         35.41         36.29         4.07 o                         
  -4   0   8         27.89         33.35         3.69 o                         
  -3   0   8         57.64         61.66         2.56 o                         
  -2   0   8       1313.24       1397.20        28.92 o                         
  -1   0   8       4519.43       4860.35       136.40 o                         
   0   0   8       1702.82       1733.36        32.51 o                         
   1   0   8         12.19         12.61         2.54 o                         
   2   0   8       1974.06       2098.93        41.19 o                         
   3   0   8       6786.57       7183.73       184.02 o                         
   4   0   8        689.37        679.51        16.84 o                         
   5   0   8       1011.35        982.91        31.49 o                         
   6   0   8         28.88         30.10         5.04 o                         
   7   0   8        464.23        532.54        17.12 o                         
  -5   1   8         70.72         72.86         4.31 o                         
  -4   1   8         17.85         15.57         2.66 o                         
  -3   1   8         12.79          9.69         2.16 o                         
  -2   1   8       1154.43       1197.48        27.18 o                         
  -1   1   8       4717.32       4940.09       115.86 o                         
   0   1   8       2418.47       2502.17        51.52 o                         
   1   1   8         18.13         17.98         2.37 o                         
   2   1   8       1005.02       1026.20        20.63 o                         
   3   1   8       6877.30       7166.55       157.72 o                         
   4   1   8       1180.53       1221.61        27.89 o                         
   5   1   8        703.93        727.23        19.11 o                         
   6   1   8        155.91        163.37         8.35 o                         
   7   1   8        555.13        618.84        18.01 o                         
  -5   2   8         60.25         64.69         4.69 o                         
  -4   2   8          4.38          6.65         3.00 o                         
  -3   2   8          1.09         -1.44         2.49 o                         
  -2   2   8        226.79        223.79         7.84 o                         
  -1   2   8       2192.90       2275.58        46.92 o                         
   0   2   8       2272.18       2320.07        50.99 o                         
   1   2   8        343.26        364.17         7.66 o                         
   2   2   8        386.38        389.07         8.72 o                         
   3   2   8       5706.35       5784.64       128.72 o                         
   4   2   8       2909.19       3077.17        59.69 o                         
   5   2   8        269.17        308.96        11.12 o                         
   6   2   8         64.23         75.63         6.03 o                         
   7   2   8        750.69        842.50        23.28 o                         
  -4   3   8        163.34        154.40         6.50 o                         
  -3   3   8         34.54         35.20         4.41 o                         
  -2   3   8         39.34         34.72         3.07 o                         
  -1   3   8       1452.56       1514.88        33.83 o                         
   0   3   8        655.93        687.21        15.82 o                         
   1   3   8          4.03          9.99         1.72 o                         
   2   3   8        893.60        887.58        20.33 o                         
   3   3   8       5616.01       5600.19       130.69 o                         
   4   3   8       3865.38       3526.43       103.66 o                         
   5   3   8         38.75         39.48         3.55 o                         
   6   3   8         41.09         50.00         3.60 o                         
   7   3   8        910.37       1021.47        24.45 o                         
  -4   4   8        251.56        259.25         9.72 o                         
  -3   4   8         46.22         47.12         4.04 o                         
  -2   4   8          0.38         -0.13         2.94 o                         
  -1   4   8        459.14        463.58        11.12 o                         
   0   4   8       1997.19       2063.53        56.96 o                         
   1   4   8        381.49        383.86         9.64 o                         
   2   4   8        140.09        142.00         6.38 o                         
   3   4   8       3290.62       3363.76        87.12 o                         
   4   4   8       4462.18       3995.84       142.14 o                         
   5   4   8         49.68         40.25         3.70 o                         
   6   4   8        116.39        103.08         4.88 o                         
   7   4   8        746.43        775.47        23.36 o                         
  -3   5   8        169.20        156.78         8.49 o                         
  -2   5   8         10.75         11.55         3.41 o                         
  -1   5   8         26.93         27.44         4.74 o                         
   0   5   8         44.72         47.52         3.60 o                         
   1   5   8          2.31          5.34         2.16 o                         
   2   5   8         75.37         77.38         4.93 o                         
   3   5   8       1739.88       1646.03        61.15 o                         
   4   5   8       2232.63       2174.71        64.51 o                         
   5   5   8        207.38        192.65         9.05 o                         
   6   5   8         61.78         42.92         5.56 o                         
   7   5   8        668.25        643.54        18.80 o                         
  -2   6   8         77.68         75.13         5.71 o                         
  -1   6   8          0.23          2.38         3.60 o                         
   0   6   8         98.80         96.44         4.24 o                         
   1   6   8         77.41         78.09         4.16 o                         
   2   6   8          8.11          8.18         2.35 o                         
   3   6   8       1275.08       1285.14        35.15 o                         
   4   6   8       2794.57       2835.37        74.66 o                         
   5   6   8        363.40        331.65        12.59 o                         
   6   6   8          5.42          8.02         7.05 o                         
   0   7   8          0.48          8.72         3.70 o                         
   1   7   8          1.76          0.52         2.69 o                         
   2   7   8          1.39          1.60         2.19 o                         
   3   7   8        184.18        192.29         9.47 o                         
   4   7   8       1186.30       1269.89        39.91 o                         
   5   7   8        305.51        302.25        12.54 o                         
  -1  -5   9        208.61        200.68         6.48 o                         
   0  -5   9         58.06         62.04         6.28 o                         
  -3  -4   9        378.45        358.73        10.18 o                         
  -2  -4   9        137.16        139.62         6.52 o                         
  -1  -4   9        517.96        505.21        11.45 o                         
   0  -4   9        144.94        152.77         5.52 o                         
   1  -4   9       2294.88       2359.16        52.40 o                         
   2  -4   9        657.18        656.03        15.58 o                         
  -4  -3   9        926.97        953.11        21.16 o                         
  -3  -3   9        353.62        344.62         9.47 o                         
  -2  -3   9        199.85        201.23         7.38 o                         
  -1  -3   9       1322.45       1372.50        27.19 o                         
   0  -3   9        486.29        484.14        11.32 o                         
   1  -3   9       1486.07       1540.10        34.55 o                         
   2  -3   9       1268.08       1345.92        32.80 o                         
   3  -3   9         19.18         12.72         3.67 o                         
   4  -3   9         69.33         73.43         5.16 o                         
  -5  -2   9       1980.94       1997.97        44.99 o                         
  -4  -2   9       2529.56       2598.08        61.83 o                         
  -3  -2   9         50.00         56.49         3.94 o                         
  -2  -2   9        198.06        197.76         7.75 o                         
  -1  -2   9       1439.94       1493.80        36.83 o                         
   0  -2   9        758.82        790.35        20.19 o                         
   1  -2   9       1793.50       1921.02        39.95 o                         
   2  -2   9       1716.55       1698.46        45.32 o                         
   3  -2   9         39.30         40.04         3.48 o                         
   4  -2   9        404.09        388.52        10.81 o                         
   5  -2   9       1300.22       1166.95        28.23 o                         
  -5  -1   9       1648.76       1698.41        38.55 o                         
  -4  -1   9       3226.53       3367.88        73.96 o                         
  -3  -1   9          7.97         12.25         2.01 o                         
  -2  -1   9        286.67        303.37        11.76 o                         
  -1  -1   9       2287.75       2328.86        67.42 o                         
   0  -1   9       2665.80       2668.37        96.26 o                         
   1  -1   9        763.99        767.04        29.12 o                         
   2  -1   9       2553.70       2678.67        59.03 o                         
   3  -1   9          7.39          1.16         2.55 o                         
   4  -1   9          3.52         -1.31         3.27 o                         
   5  -1   9       1140.69       1031.18        40.10 o                         
   6  -1   9        887.96        837.92        33.66 o                         
  -5   0   9       1162.31       1150.73        24.35 o                         
  -4   0   9       3524.17       3668.27        75.41 o                         
  -3   0   9        105.90        110.64         5.10 o                         
  -2   0   9        702.72        681.22        23.48 o                         
  -1   0   9       2061.82       2021.70        49.24 o                         
   0   0   9       5418.98       5560.43       143.14 o                         
   1   0   9        129.63        130.58         7.62 o                         
   2   0   9       2948.76       3085.97        67.31 o                         
   3   0   9          1.64         -1.35         2.70 o                         
   4   0   9        129.87        126.49         7.23 o                         
   5   0   9       1204.95       1120.54        34.02 o                         
   6   0   9       1171.49       1189.59        30.71 o                         
  -5   1   9        839.06        804.67        29.53 o                         
  -4   1   9       3911.87       3947.05        72.98 o                         
  -3   1   9        747.81        752.43        16.24 o                         
  -2   1   9        110.75        126.14         4.21 o                         
  -1   1   9       1913.91       1878.19        56.26 o                         
   0   1   9       6987.83       6716.87       183.90 o                         
   1   1   9        163.84        177.88        10.73 o                         
   2   1   9       1451.82       1532.58        34.55 o                         
   3   1   9         14.85         12.90         2.64 o                         
   4   1   9        362.76        393.97        11.42 o                         
   5   1   9        695.84        726.05        19.47 o                         
   6   1   9       1865.35       2023.22        54.95 o                         
   7   1   9        276.49        314.15        13.77 o                         
  -4   2   9       2816.04       2941.33        70.35 o                         
  -3   2   9        465.81        494.69        12.98 o                         
  -2   2   9        579.67        545.86        13.66 o                         
  -1   2   9        828.46        773.28        19.62 o                         
   0   2   9       8798.64       9253.85       291.36 o                         
   1   2   9        219.74        238.20         6.30 o                         
   2   2   9       2993.56       2987.02        61.21 o                         
   3   2   9          0.64          0.34         2.38 o                         
   4   2   9       1037.76       1079.37        23.46 o                         
   5   2   9         93.37        100.78         6.99 o                         
   6   2   9       1517.59       1653.43        37.63 o                         
   7   2   9        270.51        319.54        12.47 o                         
  -4   3   9       2112.29       2149.64        57.10 o                         
  -3   3   9       1048.85        972.69        29.53 o                         
  -2   3   9         50.37         53.97         3.51 o                         
  -1   3   9        499.10        506.95        12.86 o                         
   0   3   9       7347.03       7975.74       185.34 o                         
   1   3   9       3768.55       4015.85        94.35 o                         
   2   3   9        446.76        454.30        12.69 o                         
   3   3   9          4.39          7.68         2.55 o                         
   4   3   9       1522.38       1463.12        35.28 o                         
   5   3   9          6.16          0.87         3.22 o                         
   6   3   9       1337.51       1455.82        31.22 o                         
   7   3   9        332.47        352.95        12.33 o                         
  -3   4   9        874.67        883.62        24.65 o                         
  -2   4   9        162.56        163.59         5.67 o                         
  -1   4   9        239.82        238.42         8.31 o                         
   0   4   9       5758.08       5970.79       120.89 o                         
   1   4   9       2036.00       2164.80        47.91 o                         
   2   4   9        674.83        696.07        17.73 o                         
   3   4   9         28.05         33.20         3.74 o                         
   4   4   9       1756.69       1563.26        42.41 o                         
   5   4   9        124.33        105.72         6.04 o                         
   6   4   9        750.36        723.62        17.06 o                         
   7   4   9        622.84        655.07        15.50 o                         
  -2   5   9         23.83         23.51         3.60 o                         
  -1   5   9         20.66         22.45         3.24 o                         
   0   5   9       3924.31       4088.46        83.40 o                         
   1   5   9       3494.33       3501.97        82.71 o                         
   2   5   9         25.66         26.58         3.06 o                         
   3   5   9        105.92        115.27         7.23 o                         
   4   5   9       1795.00       1767.21        61.62 o                         
   5   5   9        660.00        572.97        16.59 o                         
   6   5   9        376.90        357.60        12.78 o                         
  -1   6   9         48.66         49.50         4.41 o                         
   0   6   9       1994.24       2072.19        46.41 o                         
   1   6   9       2869.75       2956.23        85.33 o                         
   2   6   9         21.71         26.94         3.64 o                         
   3   6   9         12.32         11.96         4.04 o                         
   4   6   9       1174.71       1172.87        32.81 o                         
   5   6   9       1129.10       1007.63        29.09 o                         
   6   6   9        102.25         98.16         9.22 o                         
   1   7   9       1984.11       1889.79        42.76 o                         
   2   7   9         29.78         25.19         2.65 o                         
   3   7   9         26.94         22.26         4.98 o                         
   4   7   9        748.85        728.32        22.37 o                         
   5   7   9       1009.69        956.46        29.15 o                         
  -2  -4  10        714.60        691.46        30.82 o                         
  -1  -4  10        579.57        571.85        14.52 o                         
   0  -4  10        633.32        596.42        14.14 o                         
   1  -4  10        389.14        381.78         9.25 o                         
  -3  -3  10        124.11        123.79         5.07 o                         
  -2  -3  10        780.04        813.47        20.61 o                         
  -1  -3  10        384.47        397.91        11.50 o                         
   0  -3  10        589.33        594.17        16.07 o                         
   1  -3  10        974.09        974.85        22.81 o                         
   2  -3  10        414.39        400.51        12.22 o                         
   3  -3  10         48.34         45.59         4.55 o                         
  -4  -2  10        370.29        384.99        10.39 o                         
  -3  -2  10          2.10          0.85         2.75 o                         
  -2  -2  10       1027.50       1025.02        28.58 o                         
  -1  -2  10        605.72        631.46        18.78 o                         
   0  -2  10        451.17        489.03        20.16 o                         
   1  -2  10       1141.41       1153.43        31.49 o                         
   2  -2  10        764.81        780.08        20.04 o                         
   3  -2  10        414.57        409.31        12.45 o                         
   4  -2  10        503.77        457.31        12.23 o                         
  -4  -1  10        535.64        553.84        13.90 o                         
  -3  -1  10         89.30         98.71         5.06 o                         
  -2  -1  10        777.55        819.56        26.00 o                         
  -1  -1  10       1261.20       1334.94        37.38 o                         
   0  -1  10        439.58        476.21        15.04 o                         
   1  -1  10        855.86        877.36        28.29 o                         
   2  -1  10        958.58        985.55        34.44 o                         
   3  -1  10        469.08        480.90        14.33 o                         
   4  -1  10        499.01        496.93        13.59 o                         
   5  -1  10        584.11        535.40        16.89 o                         
  -4   0  10        890.46        906.73        20.17 o                         
  -3   0  10        390.90        422.46        11.70 o                         
  -2   0  10        289.71        284.63        11.03 o                         
  -1   0  10        371.89        359.31        27.16 o                         
   0   0  10        132.22        145.36         7.33 o                         
   1   0  10        825.86        855.61        25.34 o                         
   2   0  10       1286.19       1296.31        46.74 o                         
   3   0  10        450.64        478.84        11.99 o                         
   4   0  10        890.83        816.42        23.61 o                         
   5   0  10        964.71        937.55        37.98 o                         
   6   0  10        225.03        244.98        12.97 o                         
  -4   1  10       1018.19       1008.46        19.14 o                         
  -3   1  10       1463.63       1518.41        32.65 o                         
  -2   1  10        203.37        189.74         9.70 o                         
  -1   1  10       1165.60       1158.28        35.81 o                         
   0   1  10         90.94        102.53         5.87 o                         
   1   1  10         59.66         59.40         6.09 o                         
   2   1  10       1457.92       1529.75        47.20 o                         
   3   1  10       1333.33       1362.02        30.67 o                         
   4   1  10        792.48        798.69        32.82 o                         
   5   1  10       1422.52       1596.25        43.25 o                         
   6   1  10        454.16        482.56        13.50 o                         
  -4   2  10        646.96        642.33        15.36 o                         
  -3   2  10       1647.54       1725.80        36.52 o                         
  -2   2  10          1.57          4.38         2.20 o                         
  -1   2  10        326.13        319.65        15.31 o                         
   0   2  10         76.30         95.17         8.31 o                         
   1   2  10        194.23        194.01         9.42 o                         
   2   2  10        522.47        534.92        17.66 o                         
   3   2  10        831.95        835.12        18.77 o                         
   4   2  10        585.51        597.44        19.32 o                         
   5   2  10        912.54        969.04        21.44 o                         
   6   2  10        623.05        680.35        16.02 o                         
  -3   3  10       2255.70       2081.16        71.50 o                         
  -2   3  10        159.39        155.81         6.17 o                         
  -1   3  10        436.36        432.82        12.95 o                         
   0   3  10         71.46         73.75         3.98 o                         
   1   3  10        179.88        174.99         5.72 o                         
   2   3  10        317.00        318.35         9.35 o                         
   3   3  10        892.87        884.81        22.26 o                         
   4   3  10        700.47        748.50        29.20 o                         
   5   3  10        958.30        984.80        20.50 o                         
   6   3  10        873.09        917.24        28.00 o                         
  -3   4  10       2171.60       2060.80        61.80 o                         
  -2   4  10        444.55        448.06        11.53 o                         
  -1   4  10        167.77        163.33         5.92 o                         
   0   4  10          2.71          5.69         3.01 o                         
   1   4  10        154.47        153.03         5.86 o                         
   2   4  10         95.57         97.24         5.30 o                         
   3   4  10        633.77        595.56        21.85 o                         
   4   4  10        662.14        605.05        16.64 o                         
   5   4  10        493.56        437.24        13.80 o                         
   6   4  10        761.13        702.00        19.40 o                         
  -2   5  10        703.56        719.11        18.37 o                         
  -1   5  10         19.79         17.64         4.26 o                         
   0   5  10          0.93          3.32         3.00 o                         
   1   5  10        488.17        476.59        12.44 o                         
   2   5  10         22.25         25.38         3.23 o                         
   3   5  10        232.92        228.75         9.23 o                         
   4   5  10        230.24        220.05         9.22 o                         
   5   5  10        352.09        321.87        11.20 o                         
   6   5  10        393.72        331.95        11.95 o                         
   0   6  10         83.82         81.25         4.67 o                         
   1   6  10        602.94        579.90        15.92 o                         
   2   6  10        168.30        159.49         6.72 o                         
   3   6  10        161.30        163.74         7.95 o                         
   4   6  10        177.12        171.16        12.93 o                         
   5   6  10        137.72        110.06         8.58 o                         
   2   7  10        312.44        246.54        11.30 o                         
   3   7  10         15.15         10.13         5.84 o                         
  -1  -3  11          6.43          8.34         5.17 o                         
   0  -3  11         31.26         34.23         7.85 o                         
   1  -3  11        799.89        789.32        31.01 o                         
  -3  -2  11       1300.11       1322.98        51.51 o                         
  -2  -2  11        715.03        740.54        21.77 o                         
  -1  -2  11          5.51          3.62         4.24 o                         
   0  -2  11         92.02         89.04         7.39 o                         
   1  -2  11       1196.08       1174.93        37.23 o                         
   2  -2  11        345.73        363.97        11.93 o                         
   3  -2  11        571.75        546.02        15.15 o                         
  -3  -1  11       1215.38       1215.41        50.02 o                         
  -2  -1  11       1931.73       1931.35        92.27 o                         
  -1  -1  11        138.84        151.14         7.82 o                         
   0  -1  11         14.93         16.37         5.58 o                         
   1  -1  11       1601.42       1671.59        51.00 o                         
   2  -1  11       1366.82       1359.91        53.99 o                         
   3  -1  11        237.51        240.23         9.90 o                         
   4  -1  11        715.11        726.84        18.29 o                         
  -3   0  11        696.00        669.67        18.52 o                         
  -2   0  11        722.19        739.48        25.49 o                         
  -1   0  11        104.63         98.27         6.93 o                         
   0   0  11        120.40        119.94         6.70 o                         
   1   0  11       1806.45       1842.19        65.20 o                         
   2   0  11       1415.23       1546.78        55.27 o                         
   3   0  11         32.48         19.68         4.05 o                         
   4   0  11        513.07        506.18        18.27 o                         
   5   0  11         88.61         84.08         5.46 o                         
  -3   1  11        815.70        806.64        18.59 o                         
  -2   1  11       1808.48       1676.47        46.58 o                         
  -1   1  11        446.41        439.23        15.04 o                         
   0   1  11         50.41         40.30         6.03 o                         
   1   1  11       2234.84       2342.32        70.33 o                         
   2   1  11       3926.19       4055.75       118.95 o                         
   3   1  11         37.72         39.62         5.69 o                         
   4   1  11        372.59        366.56         9.44 o                         
   5   1  11         53.81         53.10         5.24 o                         
  -3   2  11        228.30        226.59         7.20 o                         
  -2   2  11        650.70        662.82        21.63 o                         
  -1   2  11        233.62        240.24        11.48 o                         
   0   2  11        117.64        113.70         7.99 o                         
   1   2  11        999.47        972.31        38.02 o                         
   2   2  11       2793.52       2917.31        86.47 o                         
   3   2  11        201.79        201.52         5.75 o                         
   4   2  11        363.24        373.69        13.55 o                         
   5   2  11        122.84        152.61         8.41 o                         
   6   2  11        828.86        922.40        22.67 o                         
  -2   3  11        532.66        547.30        13.70 o                         
  -1   3  11        287.73        285.83        10.00 o                         
   0   3  11        103.07         93.68         5.45 o                         
   1   3  11       1274.32       1188.35        41.82 o                         
   2   3  11       3312.15       3374.57       111.24 o                         
   3   3  11        821.76        823.03        23.49 o                         
   4   3  11        126.12        109.77         6.45 o                         
   5   3  11         99.06         84.66         7.99 o                         
   6   3  11        837.22        881.61        22.73 o                         
  -2   4  11        203.75        198.54         6.49 o                         
  -1   4  11        115.76        115.16         5.76 o                         
   0   4  11          9.48          7.98         2.73 o                         
   1   4  11        743.33        768.22        23.59 o                         
   2   4  11       2540.55       2498.91        77.34 o                         
   3   4  11       1131.71       1086.21        27.34 o                         
   4   4  11         16.59         19.37         5.79 o                         
   5   4  11         53.23         39.97         6.03 o                         
  -1   5  11        184.67        187.28         6.68 o                         
   0   5  11         80.26         76.66         4.91 o                         
   1   5  11        246.07        258.76         8.43 o                         
   2   5  11       1528.14       1577.14        46.37 o                         
   3   5  11        755.85        693.85        20.25 o                         
   4   5  11          4.24          1.25         4.34 o                         
   5   5  11         25.70         17.66         6.81 o                         
   1   6  11        135.98        126.42         6.87 o                         
   2   6  11       1102.82       1138.40        30.96 o                         
   3   6  11       1005.95       1016.13        28.98 o                         
   4   6  11         74.63         55.95         6.76 o                         
   0  -2  12       1011.70       1005.87        33.57 o                         
   1  -2  12        371.74        358.07        18.75 o                         
  -2  -1  12       1442.28       1460.48        67.57 o                         
  -1  -1  12         37.55         35.53         5.37 o                         
   0  -1  12       1470.61       1459.60        45.31 o                         
   1  -1  12        408.73        393.44        16.06 o                         
   2  -1  12         73.63         56.60         7.41 o                         
   3  -1  12        269.68        255.83        13.17 o                         
  -2   0  12       1994.22       2063.19        56.14 o                         
  -1   0  12       1101.43       1137.14        35.32 o                         
   0   0  12        628.27        599.31        20.37 o                         
   1   0  12        706.93        755.39        25.55 o                         
   2   0  12        187.82        179.23        12.75 o                         
   3   0  12          5.05         -9.53         9.53 o                         
   4   0  12       1353.82       1345.79        48.59 o                         
  -2   1  12       1841.31       1792.89        55.48 o                         
  -1   1  12       1450.91       1412.64        44.39 o                         
   0   1  12        389.56        376.16        16.49 o                         
   1   1  12        476.55        509.83        24.03 o                         
   2   1  12        239.59        262.02        13.03 o                         
   3   1  12         48.89         50.52         8.02 o                         
   4   1  12       1361.49       1287.10        46.70 o                         
  -2   2  12       1576.80       1453.21        45.76 o                         
  -1   2  12       2388.35       2275.90        68.86 o                         
   0   2  12         92.52         78.37         8.12 o                         
   1   2  12        696.36        684.85        33.45 o                         
   2   2  12        295.00        309.88        13.27 o                         
   3   2  12        277.72        279.01        10.93 o                         
   4   2  12        634.85        586.10        17.17 o                         
   5   2  12        962.88       1028.53        24.38 o                         
  -1   3  12       2921.68       2779.04       146.64 o                         
   0   3  12         26.41         28.30         7.08 o                         
   1   3  12        571.32        519.94        28.50 o                         
   2   3  12        428.34        380.18        23.78 o                         
   3   3  12        755.04        769.48        24.11 o                         
   4   3  12        271.25        267.37        16.94 o                         
   5   3  12        971.56       1035.06        32.95 o                         
   0   4  12        292.79        281.50         8.79 o                         
   1   4  12        245.69        232.02        16.08 o                         
   2   4  12        242.07        246.91         8.62 o                         
   3   4  12       1300.15       1293.83        42.29 o                         
   4   4  12         85.78         73.72         5.63 o                         
   1   5  12        221.16        235.39         8.83 o                         
   2   5  12         80.17         84.06         4.80 o                         
   3   5  12       1212.19       1129.43        31.17 o                         
   4   5  12         24.68         15.22         5.41 o                         
   0   0  13        375.73        400.98        16.60 o                         
   1   0  13        664.26        679.11        28.29 o                         
   2   0  13        293.94        302.58        18.03 o                         
   0   1  13        226.66        220.60        12.30 o                         
   1   1  13        806.36        809.17        28.44 o                         
   2   1  13        510.70        536.90        29.46 o                         
   3   1  13        573.17        586.49        30.41 o                         
   0   2  13         33.56         40.98         7.09 o                         
   1   2  13        585.47        632.15        55.85 o                         
   2   2  13        575.91        611.51        24.63 o                         
   3   2  13        373.79        419.84        15.37 o                         
   1   3  13        324.95        267.39        28.93 o                         
   2   3  13        481.47        411.99        25.80 o                         
   3   3  13        299.30        272.07        20.97 o                         
                                                                                
